# Supplementary material for: Genome-scale model reconstruction of the methylotrophic yeast Ogataea polymorpha
Source: BMC Biotechnol. 2021 Mar 15;21:23. doi: 10.1186/s12896-021-00675-w (PMC7962355; doi:10.1186/s12896-021-00675-w)
Supplement: Supplementary file 1 — Additional file 1 Supplementary information. [file 12896_2021_675_MOESM1_ESM.xlsx]

## Sheet: Uniprot Taxonomy Opol
Entry	Entry name	Status	Protein names	Gene names	Organism	Length	Annotation	Protein existence	EC number	Pathway
R4IT35	R4IT35_9ASCO	unreviewed	Telomerase reverse transcriptase (EC 2.7.7.49) (Telomerase catalytic subunit)		Ogataea polymorpha	782	2 out of 5	Evidence at protein level
A0A1B7SDU6	A0A1B7SDU6_9ASCO	unreviewed	Uncharacterized protein	OGAPODRAFT_16716	Ogataea polymorpha	160	1 out of 5	Predicted	1.-.-.-
A0A1B7SIW0	A0A1B7SIW0_9ASCO	unreviewed	Uncharacterized protein	OGAPODRAFT_93404	Ogataea polymorpha	434	1 out of 5	Predicted	1.1.1.169	PATHWAY: Cofactor biosynthesis; (R)-pantothenate biosynthesis; (R)-pantoate from 3-methyl-2-oxobutanoate: step 2/2. {ECO:0000256|RuleBase:RU362068}.
A0A1B7SL87	A0A1B7SL87_9ASCO	unreviewed	Structural maintenance of chromosomes protein	OGAPODRAFT_81510	Ogataea polymorpha	1195	2 out of 5	Inferred from homology	1.1.1.169	PATHWAY: Cofactor biosynthesis; (R)-pantothenate biosynthesis; (R)-pantoate from 3-methyl-2-oxobutanoate: step 2/2. {ECO:0000256|RuleBase:RU362068}.
A0A1B7SG02	A0A1B7SG02_9ASCO	unreviewed	Protein ROT1	OGAPODRAFT_82421	Ogataea polymorpha	250	2 out of 5	Inferred from homology	1.1.1.169	PATHWAY: Cofactor biosynthesis; (R)-pantothenate biosynthesis; (R)-pantoate from 3-methyl-2-oxobutanoate: step 2/2. {ECO:0000256|RuleBase:RU362068}.
A0A2U8ZUS8	A0A2U8ZUS8_9ASCO	unreviewed	MAL-activator 2	MAL-activator 2	Ogataea polymorpha CBS 4732	628	1 out of 5	Predicted	1.1.1.205	PATHWAY: Purine metabolism; XMP biosynthesis via de novo pathway; XMP from IMP: step 1/1. {ECO:0000256|HAMAP-Rule:MF_03156, ECO:0000256|RuleBase:RU003928}.
A0A1B7SGB6	A0A1B7SGB6_9ASCO	unreviewed	Uncharacterized protein	OGAPODRAFT_93972	Ogataea polymorpha	202	1 out of 5	Predicted	1.1.1.284
A0A1B7SF98	A0A1B7SF98_9ASCO	unreviewed	Uncharacterized protein	OGAPODRAFT_77308	Ogataea polymorpha	506	1 out of 5	Inferred from homology	1.1.1.3	PATHWAY: Amino-acid biosynthesis; L-methionine biosynthesis via de novo pathway; L-homoserine from L-aspartate: step 3/3. {ECO:0000256|RuleBase:RU000579}.; PATHWAY: Amino-acid biosynthesis; L-threonine biosynthesis; L-threonine from L-aspartate: step 3/5. {ECO:0000256|RuleBase:RU000579}.
A0A1B7SDC7	A0A1B7SDC7_9ASCO	unreviewed	Uncharacterized protein	OGAPODRAFT_95513	Ogataea polymorpha	190	1 out of 5	Predicted	1.1.1.34	PATHWAY: Metabolic intermediate biosynthesis; (R)-mevalonate biosynthesis; (R)-mevalonate from acetyl-CoA: step 3/3. {ECO:0000256|RuleBase:RU361219}.
A0A1B7SJF9	A0A1B7SJF9_9ASCO	unreviewed	Uncharacterized protein	OGAPODRAFT_93578	Ogataea polymorpha	222	1 out of 5	Predicted	1.1.1.37
A0A1B7SPX5	A0A1B7SPX5_9ASCO	unreviewed	Uncharacterized protein	OGAPODRAFT_15258	Ogataea polymorpha	537	1 out of 5	Predicted	1.1.1.37
A0A1B7SFF0	A0A1B7SFF0_9ASCO	unreviewed	Uncharacterized protein	OGAPODRAFT_16983	Ogataea polymorpha	342	1 out of 5	Predicted	1.1.1.42
A0A1B7SIK3	A0A1B7SIK3_9ASCO	unreviewed	Uncharacterized protein	OGAPODRAFT_99103	Ogataea polymorpha	284	1 out of 5	Predicted	1.1.1.42
A0A1B7SEA6	A0A1B7SEA6_9ASCO	unreviewed	Uncharacterized protein	OGAPODRAFT_89035	Ogataea polymorpha	1262	1 out of 5	Predicted	1.1.1.44	PATHWAY: Carbohydrate degradation; pentose phosphate pathway; D-ribulose 5-phosphate from D-glucose 6-phosphate (oxidative stage): step 3/3. {ECO:0000256|PIRNR:PIRNR000109, ECO:0000256|RuleBase:RU000485}.
A0A1B7SBA6	A0A1B7SBA6_9ASCO	unreviewed	Uncharacterized protein	OGAPODRAFT_10419	Ogataea polymorpha	151	1 out of 5	Predicted	1.1.1.49	PATHWAY: Carbohydrate degradation; pentose phosphate pathway; D-ribulose 5-phosphate from D-glucose 6-phosphate (oxidative stage): step 1/3. {ECO:0000256|RuleBase:RU362120}.
A0A1B7SF13	A0A1B7SF13_9ASCO	unreviewed	Uncharacterized protein	OGAPODRAFT_9315	Ogataea polymorpha	194	1 out of 5	Predicted	1.1.1.8
A0A1B7SEQ7	A0A1B7SEQ7_9ASCO	unreviewed	Uncharacterized protein	OGAPODRAFT_94794	Ogataea polymorpha	350	1 out of 5	Predicted	1.1.1.85	PATHWAY: Amino-acid biosynthesis; L-leucine biosynthesis; L-leucine from 3-methyl-2-oxobutanoate: step 3/4. {ECO:0000256|RuleBase:RU004445}.
A0A1B7SEE6	A0A1B7SEE6_9ASCO	unreviewed	Uncharacterized protein	OGAPODRAFT_16787	Ogataea polymorpha	122	1 out of 5	Predicted	1.1.5.3
A0A1B7SG33	A0A1B7SG33_9ASCO	unreviewed	Nucleolar complex-associated protein 3	OGAPODRAFT_93907	Ogataea polymorpha	655	1 out of 5	Inferred from homology	1.10.2.2
A0A1B7SFG6	A0A1B7SFG6_9ASCO	unreviewed	Uncharacterized protein	OGAPODRAFT_16975	Ogataea polymorpha	573	1 out of 5	Predicted	1.11.1.-
A0A1B7SPI8	A0A1B7SPI8_9ASCO	unreviewed	Uncharacterized protein	OGAPODRAFT_15187	Ogataea polymorpha	205	1 out of 5	Predicted	1.11.1.-
A0A1B7SJN9	A0A1B7SJN9_9ASCO	unreviewed	Uncharacterized protein	OGAPODRAFT_16274	Ogataea polymorpha	191	1 out of 5	Predicted	1.11.1.6
A0A1B7SB92	A0A1B7SB92_9ASCO	unreviewed	Uncharacterized protein	OGAPODRAFT_95906	Ogataea polymorpha	164	1 out of 5	Predicted	1.13.11.54	PATHWAY: Amino-acid biosynthesis; L-methionine biosynthesis via salvage pathway; L-methionine from S-methyl-5-thio-alpha-D-ribose 1-phosphate: step 5/6. {ECO:0000256|HAMAP-Rule:MF_03154, ECO:0000256|SAAS:SAAS00003708}.
A0A1B7SLT2	A0A1B7SLT2_9ASCO	unreviewed	Uncharacterized protein	OGAPODRAFT_15721	Ogataea polymorpha	93	1 out of 5	Predicted	1.13.11.6	PATHWAY: Cofactor biosynthesis; NAD(+) biosynthesis; quinolinate from L-kynurenine: step 3/3. {ECO:0000256|HAMAP-Rule:MF_03019}.
A0A1B7SF25	A0A1B7SF25_9ASCO	unreviewed	Ribose-phosphate pyrophosphokinase	OGAPODRAFT_101532	Ogataea polymorpha	403	1 out of 5	Predicted	1.14.13.-	PATHWAY: Cofactor biosynthesis; ubiquinone biosynthesis. {ECO:0000256|HAMAP-Rule:MF_03193}.
A0A1B7SCP5	A0A1B7SCP5_9ASCO	unreviewed	Uncharacterized protein	OGAPODRAFT_9777	Ogataea polymorpha	215	1 out of 5	Predicted	1.14.13.9	PATHWAY: Cofactor biosynthesis; NAD(+) biosynthesis; quinolinate from L-kynurenine: step 1/3. {ECO:0000256|HAMAP-Rule:MF_03018}.
A0A1B7SKA4	A0A1B7SKA4_9ASCO	unreviewed	Uncharacterized protein	OGAPODRAFT_47656	Ogataea polymorpha	573	1 out of 5	Predicted	1.14.19.1
A0A1B7SH34	A0A1B7SH34_9ASCO	unreviewed	Peroxin-1	OGAPODRAFT_82652	Ogataea polymorpha	1074	1 out of 5	Predicted	1.14.19.1
A0A1B7SNP2	A0A1B7SNP2_9ASCO	unreviewed	Uncharacterized protein	OGAPODRAFT_10690	Ogataea polymorpha	174	1 out of 5	Predicted	1.14.99.29	PATHWAY: Protein modification; eIF5A hypusination. {ECO:0000256|HAMAP-Rule:MF_03101}.
A0A1B7SMX5	A0A1B7SMX5_9ASCO	unreviewed	Uncharacterized protein	OGAPODRAFT_81836	Ogataea polymorpha	108	1 out of 5	Predicted	1.15.1.1
A0A1B7SK90	A0A1B7SK90_9ASCO	unreviewed	Uncharacterized protein (Fragment)	OGAPODRAFT_38952	Ogataea polymorpha	197	1 out of 5	Predicted	1.15.1.1
A0A1B7SB49	A0A1B7SB49_9ASCO	unreviewed	Uncharacterized protein	OGAPODRAFT_10358	Ogataea polymorpha	412	1 out of 5	Predicted	1.17.1.9
A0A1B7SCB0	A0A1B7SCB0_9ASCO	unreviewed	Uncharacterized protein	OGAPODRAFT_77511	Ogataea polymorpha	204	1 out of 5	Predicted	1.17.4.1	PATHWAY: Genetic information processing; DNA replication. {ECO:0000256|RuleBase:RU003410}.
A0A1B7SHD2	A0A1B7SHD2_9ASCO	unreviewed	Uncharacterized protein	OGAPODRAFT_76795	Ogataea polymorpha	753	1 out of 5	Predicted	1.17.4.1	PATHWAY: Genetic information processing; DNA replication. {ECO:0000256|RuleBase:RU003410}.
A0A1B7SGV5	A0A1B7SGV5_9ASCO	unreviewed	Actin-related protein 2/3 complex subunit 5	OGAPODRAFT_8533	Ogataea polymorpha	149	1 out of 5	Inferred from homology	1.18.1.-
A0A1B7SIY5	A0A1B7SIY5_9ASCO	unreviewed	Uncharacterized protein	OGAPODRAFT_7713	Ogataea polymorpha	154	1 out of 5	Predicted	1.18.1.6
A0A1B7SHB6	A0A1B7SHB6_9ASCO	unreviewed	Uncharacterized protein	OGAPODRAFT_16629	Ogataea polymorpha	447	1 out of 5	Predicted	1.2.1.12	PATHWAY: Carbohydrate degradation; glycolysis; pyruvate from D-glyceraldehyde 3-phosphate: step 1/5. {ECO:0000256|RuleBase:RU361160}.
A0A1B7SAX2	A0A1B7SAX2_9ASCO	unreviewed	Uncharacterized protein	OGAPODRAFT_17377	Ogataea polymorpha	306	1 out of 5	Inferred from homology	1.2.4.1
A0A1B7SJD2	A0A1B7SJD2_9ASCO	unreviewed	Uncharacterized protein	OGAPODRAFT_82181	Ogataea polymorpha	1437	1 out of 5	Predicted	1.3.1.-
A0A1B7SAH5	A0A1B7SAH5_9ASCO	unreviewed	Uncharacterized protein	OGAPODRAFT_51848	Ogataea polymorpha	474	1 out of 5	Predicted	1.3.1.-; 1.3.1.89
A0A1B7SCH4	A0A1B7SCH4_9ASCO	unreviewed	Uncharacterized protein	OGAPODRAFT_95241	Ogataea polymorpha	437	1 out of 5	Predicted	1.3.3.4	PATHWAY: Porphyrin-containing compound metabolism; protoporphyrin-IX biosynthesis; protoporphyrin-IX from protoporphyrinogen-IX: step 1/1. {ECO:0000256|RuleBase:RU364052}.
A0A1B7SP68	A0A1B7SP68_9ASCO	unreviewed	Uncharacterized protein	OGAPODRAFT_15118	Ogataea polymorpha	169	1 out of 5	Predicted	1.3.5.1	PATHWAY: Carbohydrate metabolism; tricarboxylic acid cycle; fumarate from succinate (eukaryal route): step 1/1. {ECO:0000256|RuleBase:RU362051}.
A0A1B7SDV7	A0A1B7SDV7_9ASCO	unreviewed	Uncharacterized protein (Fragment)	OGAPODRAFT_88856	Ogataea polymorpha	1208	1 out of 5	Predicted	1.3.5.1	PATHWAY: Carbohydrate metabolism; tricarboxylic acid cycle; fumarate from succinate (eukaryal route): step 1/1. {ECO:0000256|RuleBase:RU361237}.
A0A1B7SM17	A0A1B7SM17_9ASCO	unreviewed	Uncharacterized protein	OGAPODRAFT_15737	Ogataea polymorpha	156	1 out of 5	Predicted	1.3.5.2	PATHWAY: Pyrimidine metabolism; UMP biosynthesis via de novo pathway; orotate from (S)-dihydroorotate (quinone route): step 1/1. {ECO:0000256|RuleBase:RU361255}.
A0A1B7SAX3	A0A1B7SAX3_9ASCO	unreviewed	Eisosome component	OGAPODRAFT_17386	Ogataea polymorpha	302	1 out of 5	Predicted	1.4.1.2
A0A1B7SG45	A0A1B7SG45_9ASCO	unreviewed	Uncharacterized protein	OGAPODRAFT_100043	Ogataea polymorpha	611	1 out of 5	Predicted	1.4.3.-
A0A1B7SC81	A0A1B7SC81_9ASCO	unreviewed	Uncharacterized protein	OGAPODRAFT_9609	Ogataea polymorpha	360	1 out of 5	Predicted	1.4.3.-
A0A1B7SHX4	A0A1B7SHX4_9ASCO	unreviewed	Uncharacterized protein	OGAPODRAFT_94492	Ogataea polymorpha	514	1 out of 5	Predicted	1.4.3.-
A0A1B7SBM3	A0A1B7SBM3_9ASCO	unreviewed	Uncharacterized protein	OGAPODRAFT_78218	Ogataea polymorpha	287	1 out of 5	Inferred from homology	1.4.4.2
A0A1B7SJI3	A0A1B7SJI3_9ASCO	unreviewed	Uncharacterized protein	OGAPODRAFT_16240	Ogataea polymorpha	287	1 out of 5	Predicted	1.5.1.20	PATHWAY: One-carbon metabolism; tetrahydrofolate interconversion. {ECO:0000256|RuleBase:RU003862}.
A0A1B7SPB0	A0A1B7SPB0_9ASCO	unreviewed	Uncharacterized protein (Fragment)	OGAPODRAFT_15143	Ogataea polymorpha	321	1 out of 5	Predicted	1.5.1.20	PATHWAY: One-carbon metabolism; tetrahydrofolate interconversion. {ECO:0000256|RuleBase:RU003862}.
A0A1B7SH78	A0A1B7SH78_9ASCO	unreviewed	Uncharacterized protein	OGAPODRAFT_16548	Ogataea polymorpha	180	1 out of 5	Predicted	1.5.1.7	PATHWAY: Amino-acid biosynthesis; L-lysine biosynthesis via AAA pathway; L-lysine from L-alpha-aminoadipate (fungal route): step 3/3. {ECO:0000256|PIRNR:PIRNR018250}.
A0A1B7SM11	A0A1B7SM11_9ASCO	unreviewed	Uncharacterized protein	OGAPODRAFT_98181	Ogataea polymorpha	323	1 out of 5	Predicted	1.5.5.2
A0A1B7SBM8	A0A1B7SBM8_9ASCO	unreviewed	Uncharacterized protein	OGAPODRAFT_17514	Ogataea polymorpha	223	1 out of 5	Predicted	1.6.2.2
A0A1B7SC10	A0A1B7SC10_9ASCO	unreviewed	Uncharacterized protein	OGAPODRAFT_91557	Ogataea polymorpha	372	1 out of 5	Predicted	1.6.2.2
A0A1B7SMC6	A0A1B7SMC6_9ASCO	unreviewed	Uncharacterized protein	OGAPODRAFT_75521	Ogataea polymorpha	785	1 out of 5	Predicted	1.6.2.2
A0A1B7SPG0	A0A1B7SPG0_9ASCO	unreviewed	Uncharacterized protein	OGAPODRAFT_91862	Ogataea polymorpha	198	1 out of 5	Predicted	1.6.2.4
A0A1B7SPI6	A0A1B7SPI6_9ASCO	unreviewed	Uncharacterized protein	OGAPODRAFT_96616	Ogataea polymorpha	459	1 out of 5	Predicted	1.6.5.3; 1.6.99.3
A0A1B7SDZ0	A0A1B7SDZ0_9ASCO	unreviewed	Uncharacterized protein	OGAPODRAFT_13569	Ogataea polymorpha	145	1 out of 5	Inferred from homology	1.7.3.3	PATHWAY: Purine metabolism; urate degradation; (S)-allantoin from urate: step 1/3. {ECO:0000256|PIRNR:PIRNR000241}.
A0A1B7SCY7	A0A1B7SCY7_9ASCO	unreviewed	Uncharacterized protein	OGAPODRAFT_83397	Ogataea polymorpha	184	1 out of 5	Predicted	1.8.1.4
A0A1B7SJ23	A0A1B7SJ23_9ASCO	unreviewed	Uncharacterized protein	OGAPODRAFT_93439	Ogataea polymorpha	105	1 out of 5	Inferred from homology	1.8.1.7
A0A1B7SJ05	A0A1B7SJ05_9ASCO	unreviewed	Uncharacterized protein	OGAPODRAFT_87057	Ogataea polymorpha	974	1 out of 5	Predicted	1.8.1.9
A0A1B7SEX6	A0A1B7SEX6_9ASCO	unreviewed	Uncharacterized protein	OGAPODRAFT_16883	Ogataea polymorpha	751	1 out of 5	Predicted	1.8.3.2
A0A1B7SPP7	A0A1B7SPP7_9ASCO	unreviewed	Uncharacterized protein	OGAPODRAFT_15218	Ogataea polymorpha	602	1 out of 5	Predicted	1.8.3.2
A0A1B7SMD3	A0A1B7SMD3_9ASCO	unreviewed	tRNA (guanine(37)-N1)-methyltransferase (EC 2.1.1.228) (M1G-methyltransferase) (tRNA [GM37] methyltransferase) (tRNA methyltransferase 5)	TRM5 OGAPODRAFT_98324	Ogataea polymorpha	472	3 out of 5	Inferred from homology	1.8.4.12
A0A1B7SC05	A0A1B7SC05_9ASCO	unreviewed	Uncharacterized protein	OGAPODRAFT_96090	Ogataea polymorpha	323	1 out of 5	Predicted	1.8.98.2
A0A1B7SIS4	A0A1B7SIS4_9ASCO	unreviewed	4-nitrophenylphosphatase (PNPPase) (EC 3.1.3.41)	OGAPODRAFT_99184	Ogataea polymorpha	301	1 out of 5	Predicted	1.9.3.1
A0A1B7SH84	A0A1B7SH84_9ASCO	unreviewed	Uncharacterized protein	OGAPODRAFT_24425	Ogataea polymorpha	194	1 out of 5	Inferred from homology	2.1.1.-
A0A1B7SLD0	A0A1B7SLD0_9ASCO	unreviewed	Uncharacterized protein	OGAPODRAFT_92590	Ogataea polymorpha	393	1 out of 5	Predicted	2.1.1.-
A0A1B7SMR2	A0A1B7SMR2_9ASCO	unreviewed	Uncharacterized protein	OGAPODRAFT_7255	Ogataea polymorpha	207	1 out of 5	Predicted	2.1.1.-
A0A1B7SJT4	A0A1B7SJT4_9ASCO	unreviewed	Uncharacterized protein	OGAPODRAFT_99689	Ogataea polymorpha	452	1 out of 5	Predicted	2.1.1.-
A0A1B7SQ73	A0A1B7SQ73_9ASCO	unreviewed	Uncharacterized protein	OGAPODRAFT_15312	Ogataea polymorpha	495	1 out of 5	Predicted	2.1.1.-
A0A1B7SLG5	A0A1B7SLG5_9ASCO	unreviewed	4-hydroxyphenylpyruvate dioxygenase	OGAPODRAFT_15634	Ogataea polymorpha	435	1 out of 5	Inferred from homology	2.1.1.-
A0A1B7SQE8	A0A1B7SQE8_9ASCO	unreviewed	Uncharacterized protein (Fragment)	OGAPODRAFT_15349	Ogataea polymorpha	655	1 out of 5	Inferred from homology	2.1.1.-
A0A1B7SKQ2	A0A1B7SKQ2_9ASCO	unreviewed	Uncharacterized protein (Fragment)	OGAPODRAFT_38451	Ogataea polymorpha	1195	1 out of 5	Predicted	2.1.1.-
A0A1B7SHY3	A0A1B7SHY3_9ASCO	unreviewed	Uncharacterized protein	OGAPODRAFT_88801	Ogataea polymorpha	446	1 out of 5	Predicted	2.1.1.100
A0A1B7SCU8	A0A1B7SCU8_9ASCO	unreviewed	Anaphase-promoting complex subunit 10	OGAPODRAFT_17163	Ogataea polymorpha	230	2 out of 5	Inferred from homology	2.1.1.114; 2.1.1.64	PATHWAY: Cofactor biosynthesis; ubiquinone biosynthesis. {ECO:0000256|HAMAP-Rule:MF_03190}.
A0A1B7SED9	A0A1B7SED9_9ASCO	unreviewed	Histone H2A	OGAPODRAFT_94675	Ogataea polymorpha	131	2 out of 5	Inferred from homology	2.1.1.201	PATHWAY: Cofactor biosynthesis; ubiquinone biosynthesis. {ECO:0000256|HAMAP-Rule:MF_03191}.
A0A1B7SJJ2	A0A1B7SJJ2_9ASCO	unreviewed	Uncharacterized protein	OGAPODRAFT_16219	Ogataea polymorpha	1025	2 out of 5	Predicted	2.1.1.205
A0A1B7SH40	A0A1B7SH40_9ASCO	unreviewed	Uncharacterized protein	OGAPODRAFT_16564	Ogataea polymorpha	181	1 out of 5	Predicted	2.1.1.220
A0A1B7SPW7	A0A1B7SPW7_9ASCO	unreviewed	Mediator of RNA polymerase II transcription subunit 8 (Mediator complex subunit 8)	MED8 OGAPODRAFT_15251	Ogataea polymorpha	171	2 out of 5	Inferred from homology	2.1.1.228
A0A1B7SN44	A0A1B7SN44_9ASCO	unreviewed	Uncharacterized protein	OGAPODRAFT_86546	Ogataea polymorpha	1069	1 out of 5	Predicted	2.1.1.233
A0A1B7SPH7	A0A1B7SPH7_9ASCO	unreviewed	Uncharacterized protein	OGAPODRAFT_15180	Ogataea polymorpha	572	1 out of 5	Predicted	2.1.1.320
A0A1B7SFN7	A0A1B7SFN7_9ASCO	unreviewed	Uncharacterized protein	OGAPODRAFT_95070	Ogataea polymorpha	169	1 out of 5	Predicted	2.1.1.320
A0A1B7SQK7	A0A1B7SQK7_9ASCO	unreviewed	Uncharacterized protein	OGAPODRAFT_15385	Ogataea polymorpha	296	1 out of 5	Predicted	2.1.1.33	PATHWAY: tRNA modification; N(7)-methylguanine-tRNA biosynthesis. {ECO:0000256|HAMAP-Rule:MF_03055, ECO:0000256|SAAS:SAAS00892463}.
A0A1B7SD19	A0A1B7SD19_9ASCO	unreviewed	Uncharacterized protein	OGAPODRAFT_9854	Ogataea polymorpha	205	1 out of 5	Predicted	2.1.1.43
A0A1B7SMH5	A0A1B7SMH5_9ASCO	unreviewed	Uncharacterized protein	OGAPODRAFT_75553	Ogataea polymorpha	368	1 out of 5	Predicted	2.1.1.43
A0A1B7SN32	A0A1B7SN32_9ASCO	unreviewed	Uncharacterized protein (Fragment)	OGAPODRAFT_44328	Ogataea polymorpha	76	1 out of 5	Inferred from homology	2.1.1.71	PATHWAY: Phospholipid metabolism; phosphatidylcholine biosynthesis. {ECO:0000256|HAMAP-Rule:MF_03216}.
A0A1B7SM67	A0A1B7SM67_9ASCO	unreviewed	Uncharacterized protein	OGAPODRAFT_92790	Ogataea polymorpha	721	1 out of 5	Predicted	2.1.2.1	PATHWAY: One-carbon metabolism; tetrahydrofolate interconversion. {ECO:0000256|RuleBase:RU000585}.
A0A1B7SJC6	A0A1B7SJC6_9ASCO	unreviewed	Uncharacterized protein	OGAPODRAFT_93574	Ogataea polymorpha	283	1 out of 5	Predicted	2.1.2.1	PATHWAY: One-carbon metabolism; tetrahydrofolate interconversion. {ECO:0000256|RuleBase:RU000585}.
A0A1B7SAM9	A0A1B7SAM9_9ASCO	unreviewed	Uncharacterized protein	OGAPODRAFT_17344	Ogataea polymorpha	484	1 out of 5	Predicted	2.1.2.10
A0A1B7SM00	A0A1B7SM00_9ASCO	unreviewed	Uncharacterized protein	OGAPODRAFT_15758	Ogataea polymorpha	329	1 out of 5	Inferred from homology	2.1.2.11	PATHWAY: Cofactor biosynthesis; (R)-pantothenate biosynthesis; (R)-pantoate from 3-methyl-2-oxobutanoate: step 1/2. {ECO:0000256|RuleBase:RU362100}.
A0A1B7SML2	A0A1B7SML2_9ASCO	unreviewed	Uncharacterized protein	OGAPODRAFT_98471	Ogataea polymorpha	484	1 out of 5	Predicted	2.2.1.1
A0A1B7SPT4	A0A1B7SPT4_9ASCO	unreviewed	Aspartate aminotransferase (EC 2.6.1.1)	OGAPODRAFT_96725	Ogataea polymorpha	416	2 out of 5	Predicted	2.2.1.1
A0A1B7SMW5	A0A1B7SMW5_9ASCO	unreviewed	Uncharacterized protein	OGAPODRAFT_12131	Ogataea polymorpha	144	1 out of 5	Predicted	2.2.1.2	PATHWAY: Carbohydrate degradation; pentose phosphate pathway; D-glyceraldehyde 3-phosphate and beta-D-fructose 6-phosphate from D-ribose 5-phosphate and D-xylulose 5-phosphate (non-oxidative stage): step 2/3. {ECO:0000256|RuleBase:RU000501}.
A0A1B7SMB4	A0A1B7SMB4_9ASCO	unreviewed	Uncharacterized protein	OGAPODRAFT_98329	Ogataea polymorpha	549	1 out of 5	Predicted	2.2.1.2	PATHWAY: Carbohydrate degradation; pentose phosphate pathway; D-glyceraldehyde 3-phosphate and beta-D-fructose 6-phosphate from D-ribose 5-phosphate and D-xylulose 5-phosphate (non-oxidative stage): step 2/3. {ECO:0000256|RuleBase:RU000501}.
A0A1B7SR06	A0A1B7SR06_9ASCO	unreviewed	Uncharacterized protein	OGAPODRAFT_15472	Ogataea polymorpha	978	2 out of 5	Inferred from homology	2.2.1.6	PATHWAY: Amino-acid biosynthesis; L-isoleucine biosynthesis; L-isoleucine from 2-oxobutanoate: step 1/4. {ECO:0000256|RuleBase:RU003591}.; PATHWAY: Amino-acid biosynthesis; L-valine biosynthesis; L-valine from pyruvate: step 1/4. {ECO:0000256|RuleBase:RU003591}.
A0A1B7SDX9	A0A1B7SDX9_9ASCO	unreviewed	Replication protein A subunit	OGAPODRAFT_101122	Ogataea polymorpha	564	2 out of 5	Inferred from homology	2.3.-.-	PATHWAY: Glycolipid biosynthesis; glycosylphosphatidylinositol-anchor biosynthesis. {ECO:0000256|RuleBase:RU280819}.
A0A1B7SJW5	A0A1B7SJW5_9ASCO	unreviewed	Alkyl transferase (EC 2.5.1.-)	OGAPODRAFT_16304	Ogataea polymorpha	235	1 out of 5	Inferred from homology	2.3.1.-
A0A1B7SK88	A0A1B7SK88_9ASCO	unreviewed	Uncharacterized protein	OGAPODRAFT_16364	Ogataea polymorpha	250	1 out of 5	Predicted	2.3.1.1	PATHWAY: Amino-acid biosynthesis; L-arginine biosynthesis; N(2)-acetyl-L-ornithine from L-glutamate: step 1/4. {ECO:0000256|PIRNR:PIRNR007892}.
A0A1B7SHH3	A0A1B7SHH3_9ASCO	unreviewed	Uncharacterized protein	OGAPODRAFT_94336	Ogataea polymorpha	142	1 out of 5	Inferred from homology	2.3.1.12
A0A1B7SCW2	A0A1B7SCW2_9ASCO	unreviewed	Uncharacterized protein	OGAPODRAFT_102359	Ogataea polymorpha	550	1 out of 5	Predicted	2.3.1.181	PATHWAY: Protein modification; protein lipoylation via endogenous pathway; protein N(6)-(lipoyl)lysine from octanoyl-[acyl-carrier-protein]: step 1/2. {ECO:0000256|PIRNR:PIRNR016262}.
A0A1B7SLY6	A0A1B7SLY6_9ASCO	unreviewed	Uncharacterized protein	OGAPODRAFT_75371	Ogataea polymorpha	261	1 out of 5	Predicted	2.3.1.199
A0A1B7SPN4	A0A1B7SPN4_9ASCO	unreviewed	Uncharacterized protein	OGAPODRAFT_91905	Ogataea polymorpha	206	1 out of 5	Predicted	2.3.1.199
A0A1B7SQS6	A0A1B7SQS6_9ASCO	unreviewed	Uncharacterized protein	OGAPODRAFT_15432	Ogataea polymorpha	652	1 out of 5	Predicted	2.3.1.199
A0A1B7SKY4	A0A1B7SKY4_9ASCO	unreviewed	Uncharacterized protein	OGAPODRAFT_81450	Ogataea polymorpha	412	1 out of 5	Predicted	2.3.1.225
A0A1B7SH63	A0A1B7SH63_9ASCO	unreviewed	Uncharacterized protein	OGAPODRAFT_76725	Ogataea polymorpha	486	1 out of 5	Predicted	2.3.1.225
A0A1B7SGM1	A0A1B7SGM1_9ASCO	unreviewed	Uncharacterized protein	OGAPODRAFT_13100	Ogataea polymorpha	512	1 out of 5	Predicted	2.3.1.225
A0A1B7SEL5	A0A1B7SEL5_9ASCO	unreviewed	Uncharacterized protein	OGAPODRAFT_101391	Ogataea polymorpha	451	1 out of 5	Predicted	2.3.1.225
A0A1B7SMX3	A0A1B7SMX3_9ASCO	unreviewed	Cap-associated protein CAF20	OGAPODRAFT_7331	Ogataea polymorpha	144	2 out of 5	Inferred from homology	2.3.1.225
A0A1B7SB63	A0A1B7SB63_9ASCO	unreviewed	Uncharacterized protein	OGAPODRAFT_10380	Ogataea polymorpha	321	1 out of 5	Predicted	2.3.1.234
A0A1B7SLV1	A0A1B7SLV1_9ASCO	unreviewed	Palmitoyltransferase (EC 2.3.1.225)	OGAPODRAFT_46584	Ogataea polymorpha	682	2 out of 5	Inferred from homology	2.3.1.234
A0A1B7SG15	A0A1B7SG15_9ASCO	unreviewed	Uncharacterized protein	OGAPODRAFT_76383	Ogataea polymorpha	1804	1 out of 5	Predicted	2.3.1.35; 2.3.1.1	PATHWAY: Amino-acid biosynthesis; L-arginine biosynthesis; L-ornithine and N-acetyl-L-glutamate from L-glutamate and N(2)-acetyl-L-ornithine (cyclic): step 1/1. {ECO:0000256|HAMAP-Rule:MF_03124}.; PATHWAY: Amino-acid biosynthesis; L-arginine biosynthesis; N(2)-acetyl-L-ornithine from L-glutamate: step 1/4. {ECO:0000256|HAMAP-Rule:MF_03124}.
A0A1B7SC57	A0A1B7SC57_9ASCO	unreviewed	Uncharacterized protein	OGAPODRAFT_77490	Ogataea polymorpha	428	1 out of 5	Predicted	2.3.1.37	PATHWAY: Porphyrin-containing compound metabolism; protoporphyrin-IX biosynthesis; 5-aminolevulinate from glycine: step 1/1. {ECO:0000256|RuleBase:RU910713}.
A0A1B7SF03	A0A1B7SF03_9ASCO	unreviewed	Uncharacterized protein	OGAPODRAFT_16902	Ogataea polymorpha	1503	1 out of 5	Inferred from homology	2.3.1.48
A0A1B7SGS6	A0A1B7SGS6_9ASCO	unreviewed	Uncharacterized protein	OGAPODRAFT_94148	Ogataea polymorpha	366	1 out of 5	Predicted	2.3.1.48
A0A1B7SQL7	A0A1B7SQL7_9ASCO	unreviewed	Uncharacterized protein	OGAPODRAFT_92214	Ogataea polymorpha	278	1 out of 5	Predicted	2.3.1.48
A0A1B7SM91	A0A1B7SM91_9ASCO	unreviewed	Uncharacterized protein	OGAPODRAFT_15798	Ogataea polymorpha	171	1 out of 5	Predicted	2.3.1.48
A0A1B7SEK4	A0A1B7SEK4_9ASCO	unreviewed	Uncharacterized protein	OGAPODRAFT_16814	Ogataea polymorpha	562	2 out of 5	Predicted	2.3.1.48
A0A1B7SQF4	A0A1B7SQF4_9ASCO	unreviewed	Repressor of RNA polymerase III transcription MAF1	OGAPODRAFT_92159	Ogataea polymorpha	360	1 out of 5	Inferred from homology	2.3.1.48
A0A1B7SQV4	A0A1B7SQV4_9ASCO	unreviewed	Uncharacterized protein	OGAPODRAFT_74996	Ogataea polymorpha	344	1 out of 5	Predicted	2.3.1.51
A0A1B7SLN1	A0A1B7SLN1_9ASCO	unreviewed	Uncharacterized protein	OGAPODRAFT_15701	Ogataea polymorpha	762	1 out of 5	Predicted	2.3.1.86; 1.1.1.100; 2.3.1.41
A0A1B7SGB7	A0A1B7SGB7_9ASCO	unreviewed	Uncharacterized protein	OGAPODRAFT_16457	Ogataea polymorpha	644	1 out of 5	Predicted	2.3.1.97
A0A1B7SHX0	A0A1B7SHX0_9ASCO	unreviewed	Uncharacterized protein	OGAPODRAFT_82822	Ogataea polymorpha	447	1 out of 5	Predicted	2.3.2.26	PATHWAY: Protein modification; protein ubiquitination. {ECO:0000256|PIRNR:PIRNR001569}.
A0A1B7SQX3	A0A1B7SQX3_9ASCO	unreviewed	Uncharacterized protein	OGAPODRAFT_85162	Ogataea polymorpha	667	1 out of 5	Inferred from homology	2.3.2.31
A0A1B7SQS4	A0A1B7SQS4_9ASCO	unreviewed	Uncharacterized protein	OGAPODRAFT_92293	Ogataea polymorpha	823	1 out of 5	Predicted	2.3.2.31
A0A1B7SGE0	A0A1B7SGE0_9ASCO	unreviewed	Uncharacterized protein	OGAPODRAFT_100183	Ogataea polymorpha	789	1 out of 5	Predicted	2.3.3.10	PATHWAY: Metabolic intermediate biosynthesis; (R)-mevalonate biosynthesis; (R)-mevalonate from acetyl-CoA: step 2/3. {ECO:0000256|RuleBase:RU364071}.
A0A1B7SGB5	A0A1B7SGB5_9ASCO	unreviewed	Uncharacterized protein	OGAPODRAFT_13007	Ogataea polymorpha	435	1 out of 5	Predicted	2.3.3.9	PATHWAY: Carbohydrate metabolism; glyoxylate cycle; (S)-malate from isocitrate: step 2/2. {ECO:0000256|RuleBase:RU000555}.
A0A1B7SR43	A0A1B7SR43_9ASCO	unreviewed	Uncharacterized protein	OGAPODRAFT_75038 OGAPODRAFT_77479	Ogataea polymorpha	572	1 out of 5	Predicted	2.4.1.-	PATHWAY: Protein modification; protein glycosylation. {ECO:0000256|RuleBase:RU363110}.
A0A1B7SEZ8	A0A1B7SEZ8_9ASCO	unreviewed	Uncharacterized protein	OGAPODRAFT_101528	Ogataea polymorpha	571	1 out of 5	Predicted	2.4.1.-	PATHWAY: Protein modification; protein glycosylation. {ECO:0000256|RuleBase:RU363110}.
A0A1B7SJB4	A0A1B7SJB4_9ASCO	unreviewed	Uncharacterized protein	OGAPODRAFT_16199	Ogataea polymorpha	569	1 out of 5	Predicted	2.4.1.-
A0A1B7SGI3	A0A1B7SGI3_9ASCO	unreviewed	Uncharacterized protein	OGAPODRAFT_8387	Ogataea polymorpha	255	1 out of 5	Predicted	2.4.1.-
A0A1B7SMQ7	A0A1B7SMQ7_9ASCO	unreviewed	Uncharacterized protein	OGAPODRAFT_75608	Ogataea polymorpha	247	1 out of 5	Predicted	2.4.1.-
A0A1B7SH74	A0A1B7SH74_9ASCO	unreviewed	Uncharacterized protein	OGAPODRAFT_94272	Ogataea polymorpha	2938	1 out of 5	Predicted	2.4.1.-
A0A1B7SPJ9	A0A1B7SPJ9_9ASCO	unreviewed	Uncharacterized protein	OGAPODRAFT_15184	Ogataea polymorpha	394	1 out of 5	Predicted	2.4.1.-	PATHWAY: Glycolipid biosynthesis; glycosylphosphatidylinositol-anchor biosynthesis. {ECO:0000256|RuleBase:RU363112}.
A0A1B7SJU1	A0A1B7SJU1_9ASCO	unreviewed	Uncharacterized protein	OGAPODRAFT_16289	Ogataea polymorpha	312	1 out of 5	Predicted	2.4.1.-
A0A1B7SEQ0	A0A1B7SEQ0_9ASCO	unreviewed	Uncharacterized protein	OGAPODRAFT_77190	Ogataea polymorpha	417	1 out of 5	Predicted	2.4.1.-
A0A1B7SF88	A0A1B7SF88_9ASCO	unreviewed	DNA helicase (EC 3.6.4.12)	OGAPODRAFT_94938	Ogataea polymorpha	895	2 out of 5	Inferred from homology	2.4.1.-
A0A1B7SQY7	A0A1B7SQY7_9ASCO	unreviewed	3-isopropylmalate dehydratase (EC 4.2.1.33) (Alpha-IPM isomerase) (Isopropylmalate isomerase)	OGAPODRAFT_81353	Ogataea polymorpha	787	2 out of 5	Inferred from homology	2.4.1.-
A0A1B7SQ95	A0A1B7SQ95_9ASCO	unreviewed	Uncharacterized protein (Fragment)	OGAPODRAFT_15317	Ogataea polymorpha	510	1 out of 5	Predicted	2.4.1.-
A0A1B7SGS4	A0A1B7SGS4_9ASCO	unreviewed	Uncharacterized protein (Fragment)	OGAPODRAFT_88211	Ogataea polymorpha	1374	1 out of 5	Predicted	2.4.1.-	PATHWAY: Glycolipid biosynthesis; glycosylphosphatidylinositol-anchor biosynthesis. {ECO:0000256|RuleBase:RU365064}.
A0A1B7SNZ3	A0A1B7SNZ3_9ASCO	unreviewed	Uncharacterized protein	OGAPODRAFT_91710	Ogataea polymorpha	309	1 out of 5	Inferred from homology	2.4.1.1
A0A1B7SG88	A0A1B7SG88_9ASCO	unreviewed	Uncharacterized protein	OGAPODRAFT_100117	Ogataea polymorpha	957	1 out of 5	Predicted	2.4.1.11	PATHWAY: Glycan biosynthesis; glycogen biosynthesis. {ECO:0000256|RuleBase:RU363104}.
A0A1B7SCD7	A0A1B7SCD7_9ASCO	unreviewed	Uncharacterized protein	OGAPODRAFT_17085	Ogataea polymorpha	605	1 out of 5	Predicted	2.4.1.141
A0A1B7SFQ9	A0A1B7SFQ9_9ASCO	unreviewed	Uncharacterized protein (Fragment)	OGAPODRAFT_40623	Ogataea polymorpha	228	1 out of 5	Predicted	2.4.1.15
A0A1B7SLE8	A0A1B7SLE8_9ASCO	unreviewed	Uncharacterized protein	OGAPODRAFT_75258	Ogataea polymorpha	1249	1 out of 5	Predicted	2.4.1.173
A0A1B7SGE2	A0A1B7SGE2_9ASCO	unreviewed	Uncharacterized protein	OGAPODRAFT_82505	Ogataea polymorpha	200	1 out of 5	Predicted	2.4.1.256
A0A1B7SJ79	A0A1B7SJ79_9ASCO	unreviewed	2-(3-amino-3-carboxypropyl)histidine synthase subunit 1 (EC 2.5.1.108)	OGAPODRAFT_48482	Ogataea polymorpha	414	2 out of 5	Inferred from homology	2.4.1.258	PATHWAY: Protein modification; protein glycosylation. {ECO:0000256|RuleBase:RU364047}.
A0A1B7SIL6	A0A1B7SIL6_9ASCO	unreviewed	Uncharacterized protein	OGAPODRAFT_16081	Ogataea polymorpha	451	1 out of 5	Inferred from homology	2.4.2.-; 4.1.3.-	PATHWAY: Amino-acid biosynthesis; L-histidine biosynthesis; L-histidine from 5-phospho-alpha-D-ribose 1-diphosphate: step 5/9. {ECO:0000256|PIRNR:PIRNR036936}.
A0A1B7SI93	A0A1B7SI93_9ASCO	unreviewed	GrpE protein homolog	OGAPODRAFT_75834	Ogataea polymorpha	212	2 out of 5	Inferred from homology	2.4.2.1	PATHWAY: Purine metabolism; purine nucleoside salvage. {ECO:0000256|PIRNR:PIRNR000477}.
A0A1B7SQ25	A0A1B7SQ25_9ASCO	unreviewed	V-type proton ATPase proteolipid subunit	OGAPODRAFT_15287	Ogataea polymorpha	160	2 out of 5	Inferred from homology	2.4.2.14	PATHWAY: Purine metabolism; IMP biosynthesis via de novo pathway; N(1)-(5-phospho-D-ribosyl)glycinamide from 5-phospho-alpha-D-ribose 1-diphosphate: step 1/2. {ECO:0000256|PIRNR:PIRNR000485}.
A0A1B7SC91	A0A1B7SC91_9ASCO	unreviewed	Uncharacterized protein	OGAPODRAFT_77497	Ogataea polymorpha	513	1 out of 5	Predicted	2.4.2.19	PATHWAY: Cofactor biosynthesis; NAD(+) biosynthesis; nicotinate D-ribonucleotide from quinolinate: step 1/1. {ECO:0000256|PIRNR:PIRNR006250}.
A0A1B7SR03	A0A1B7SR03_9ASCO	unreviewed	Uncharacterized protein	OGAPODRAFT_15476	Ogataea polymorpha	342	1 out of 5	Predicted	2.4.2.28	PATHWAY: Amino-acid biosynthesis; L-methionine biosynthesis via salvage pathway; S-methyl-5-thio-alpha-D-ribose 1-phosphate from S-methyl-5'-thioadenosine (phosphorylase route): step 1/1. {ECO:0000256|HAMAP-Rule:MF_03155}.
A0A1B7SAT8	A0A1B7SAT8_9ASCO	unreviewed	Uncharacterized protein	OGAPODRAFT_90833	Ogataea polymorpha	251	1 out of 5	Predicted	2.4.99.18	PATHWAY: Protein modification; protein glycosylation. {ECO:0000256|RuleBase:RU361143}.
A0A1B7SHZ1	A0A1B7SHZ1_9ASCO	unreviewed	Uncharacterized protein	OGAPODRAFT_24575	Ogataea polymorpha	1320	1 out of 5	Predicted	2.4.99.18	PATHWAY: Protein modification; protein glycosylation. {ECO:0000256|RuleBase:RU361142}.
A0A1B7SAH9	A0A1B7SAH9_9ASCO	unreviewed	Ubiquinone biosynthesis protein COQ4, mitochondrial (Coenzyme Q biosynthesis protein 4)	COQ4 OGAPODRAFT_102882	Ogataea polymorpha	299	2 out of 5	Inferred from homology	2.4.99.18	PATHWAY: Protein modification; protein glycosylation. {ECO:0000256|RuleBase:RU361136}.
A0A1B7SPJ5	A0A1B7SPJ5_9ASCO	unreviewed	Uncharacterized protein	OGAPODRAFT_22686	Ogataea polymorpha	176	1 out of 5	Predicted	2.5.1.-
A0A1B7SJE5	A0A1B7SJE5_9ASCO	unreviewed	Uncharacterized protein	OGAPODRAFT_12603	Ogataea polymorpha	347	1 out of 5	Predicted	2.5.1.-
A0A1B7SC09	A0A1B7SC09_9ASCO	unreviewed	Global transcription activator Swi1p	OGAPODRAFT_91573	Ogataea polymorpha	878	1 out of 5	Predicted	2.5.1.-
A0A1B7SNZ0	A0A1B7SNZ0_9ASCO	unreviewed	Uncharacterized protein	OGAPODRAFT_15082	Ogataea polymorpha	576	1 out of 5	Inferred from homology	2.5.1.108	PATHWAY: Protein modification; peptidyl-diphthamide biosynthesis. {ECO:0000256|PIRNR:PIRNR004967, ECO:0000256|SAAS:SAAS00738906}.
A0A1B7SGK7	A0A1B7SGK7_9ASCO	unreviewed	Transmembrane 9 superfamily member	OGAPODRAFT_100250	Ogataea polymorpha	620	1 out of 5	Inferred from homology	2.5.1.108	PATHWAY: Protein modification; peptidyl-diphthamide biosynthesis. {ECO:0000256|RuleBase:RU364133, ECO:0000256|SAAS:SAAS00738906}.
A0A1B7SIF5	A0A1B7SIF5_9ASCO	unreviewed	Uncharacterized protein	OGAPODRAFT_16042	Ogataea polymorpha	208	1 out of 5	Predicted	2.5.1.19; 1.1.1.25; 4.2.3.4; 4.2.1.10; 2.7.1.71	PATHWAY: Metabolic intermediate biosynthesis; chorismate biosynthesis; chorismate from D-erythrose 4-phosphate and phosphoenolpyruvate: step 2/7. {ECO:0000256|HAMAP-Rule:MF_03143, ECO:0000256|PIRNR:PIRNR000514}.; PATHWAY: Metabolic intermediate biosynthesis; chorismate biosynthesis; chorismate from D-erythrose 4-phosphate and phosphoenolpyruvate: step 3/7. {ECO:0000256|HAMAP-Rule:MF_03143, ECO:00…
A0A1B7SI83	A0A1B7SI83_9ASCO	unreviewed	Uncharacterized protein	OGAPODRAFT_16007	Ogataea polymorpha	202	1 out of 5	Predicted	2.5.1.54
A0A1B7SGQ3	A0A1B7SGQ3_9ASCO	unreviewed	Uncharacterized protein	OGAPODRAFT_8490	Ogataea polymorpha	253	1 out of 5	Predicted	2.5.1.54
A0A1B7SGR3	A0A1B7SGR3_9ASCO	unreviewed	Uncharacterized protein	OGAPODRAFT_16506	Ogataea polymorpha	303	1 out of 5	Inferred from homology	2.5.1.58
A0A1B7SMX0	A0A1B7SMX0_9ASCO	unreviewed	Uncharacterized protein	OGAPODRAFT_7306	Ogataea polymorpha	99	1 out of 5	Inferred from homology	2.5.1.6	PATHWAY: Amino-acid biosynthesis; S-adenosyl-L-methionine biosynthesis; S-adenosyl-L-methionine from L-methionine: step 1/1. {ECO:0000256|RuleBase:RU000541}.
A0A1B7SNS9	A0A1B7SNS9_9ASCO	unreviewed	Uncharacterized protein	OGAPODRAFT_83978	Ogataea polymorpha	119	1 out of 5	Predicted	2.5.1.75
A0A1B7SDP8	A0A1B7SDP8_9ASCO	unreviewed	Uncharacterized protein	OGAPODRAFT_17298	Ogataea polymorpha	842	1 out of 5	Predicted	2.5.1.78	PATHWAY: Cofactor biosynthesis; riboflavin biosynthesis; riboflavin from 2-hydroxy-3-oxobutyl phosphate and 5-amino-6-(D-ribitylamino)uracil: step 1/2. {ECO:0000256|RuleBase:RU003795}.
A0A1B7SDD4	A0A1B7SDD4_9ASCO	unreviewed	Uncharacterized protein	OGAPODRAFT_17247	Ogataea polymorpha	270	1 out of 5	Predicted	2.6.1.1
A0A1B7SP93	A0A1B7SP93_9ASCO	unreviewed	Uncharacterized protein	OGAPODRAFT_96458	Ogataea polymorpha	335	1 out of 5	Predicted	2.6.1.1
A0A1B7SK02	A0A1B7SK02_9ASCO	unreviewed	Uncharacterized protein	OGAPODRAFT_16326	Ogataea polymorpha	439	1 out of 5	Predicted	2.6.1.13	PATHWAY: Amino-acid biosynthesis; L-proline biosynthesis; L-glutamate 5-semialdehyde from L-ornithine: step 1/1. {ECO:0000256|RuleBase:RU365036}.
A0A1B7SGP2	A0A1B7SGP2_9ASCO	unreviewed	Uncharacterized protein	OGAPODRAFT_8437	Ogataea polymorpha	185	1 out of 5	Predicted	2.6.1.42
A0A1B7SPR2	A0A1B7SPR2_9ASCO	unreviewed	Uncharacterized protein (Fragment)	OGAPODRAFT_15214	Ogataea polymorpha	341	1 out of 5	Inferred from homology	2.7.-.-
A0A1B7SL83	A0A1B7SL83_9ASCO	unreviewed	Aminomethyltransferase (EC 2.1.2.10) (Glycine cleavage system T protein)	OGAPODRAFT_15592	Ogataea polymorpha	361	2 out of 5	Inferred from homology	2.7.-.-
A0A1B7SF38	A0A1B7SF38_9ASCO	unreviewed	Uncharacterized protein	OGAPODRAFT_9342	Ogataea polymorpha	299	1 out of 5	Inferred from homology	2.7.1.-
A0A1B7SK37	A0A1B7SK37_9ASCO	unreviewed	Uncharacterized protein	OGAPODRAFT_93714	Ogataea polymorpha	240	1 out of 5	Predicted	2.7.1.-
A0A1B7SFB3	A0A1B7SFB3_9ASCO	unreviewed	Malate dehydrogenase (EC 1.1.1.37)	OGAPODRAFT_16957	Ogataea polymorpha	334	2 out of 5	Inferred from homology	2.7.1.-
A0A1B7SQ05	A0A1B7SQ05_9ASCO	unreviewed	Uncharacterized protein	OGAPODRAFT_74751	Ogataea polymorpha	561	1 out of 5	Inferred from homology	2.7.1.11	PATHWAY: Carbohydrate degradation; glycolysis; D-glyceraldehyde 3-phosphate and glycerone phosphate from D-glucose: step 3/4. {ECO:0000256|HAMAP-Rule:MF_03184, ECO:0000256|PIRNR:PIRNR000533}.
A0A1B7SFH5	A0A1B7SFH5_9ASCO	unreviewed	Nucleolar GTP-binding protein 2	OGAPODRAFT_101755	Ogataea polymorpha	477	2 out of 5	Inferred from homology	2.7.1.11	PATHWAY: Carbohydrate degradation; glycolysis; D-glyceraldehyde 3-phosphate and glycerone phosphate from D-glucose: step 3/4. {ECO:0000256|HAMAP-Rule:MF_03184, ECO:0000256|PIRNR:PIRNR000533}.
A0A1B7SIK9	A0A1B7SIK9_9ASCO	unreviewed	Uncharacterized protein	OGAPODRAFT_93243	Ogataea polymorpha	188	1 out of 5	Predicted	2.7.1.12	PATHWAY: Carbohydrate acid metabolism; D-gluconate degradation. {ECO:0000256|RuleBase:RU363066}.
A0A1B7SEN5	A0A1B7SEN5_9ASCO	unreviewed	Uncharacterized protein	OGAPODRAFT_94758	Ogataea polymorpha	564	1 out of 5	Predicted	2.7.1.137
A0A1B7SEV6	A0A1B7SEV6_9ASCO	unreviewed	Uncharacterized protein	OGAPODRAFT_101483	Ogataea polymorpha	662	1 out of 5	Inferred from homology	2.7.1.25	PATHWAY: Sulfur metabolism; hydrogen sulfide biosynthesis; sulfite from sulfate: step 2/3. {ECO:0000256|RuleBase:RU004347}.
A0A1B7SGU9	A0A1B7SGU9_9ASCO	unreviewed	Uncharacterized protein (Fragment)	OGAPODRAFT_16537	Ogataea polymorpha	476	1 out of 5	Inferred from homology	2.7.1.40	PATHWAY: Carbohydrate degradation; glycolysis; pyruvate from D-glyceraldehyde 3-phosphate: step 5/5. {ECO:0000256|RuleBase:RU000504}.
A0A1B7SEY6	A0A1B7SEY6_9ASCO	unreviewed	Uncharacterized protein	OGAPODRAFT_16884	Ogataea polymorpha	527	1 out of 5	Inferred from homology	2.7.1.48	PATHWAY: Pyrimidine metabolism; CTP biosynthesis via salvage pathway; CTP from cytidine: step 1/3. {ECO:0000256|RuleBase:RU003825}.; PATHWAY: Pyrimidine metabolism; UMP biosynthesis via salvage pathway; UMP from uridine: step 1/1. {ECO:0000256|RuleBase:RU003825}.
A0A1B7SLS3	A0A1B7SLS3_9ASCO	unreviewed	Uncharacterized protein	OGAPODRAFT_15717	Ogataea polymorpha	255	1 out of 5	Predicted	2.7.11.1
A0A1B7SMQ4	A0A1B7SMQ4_9ASCO	unreviewed	Uncharacterized protein	OGAPODRAFT_15893	Ogataea polymorpha	1142	1 out of 5	Predicted	2.7.11.1
A0A1B7SFC7	A0A1B7SFC7_9ASCO	unreviewed	Uncharacterized protein	OGAPODRAFT_83139	Ogataea polymorpha	476	1 out of 5	Predicted	2.7.11.1
A0A1B7SL42	A0A1B7SL42_9ASCO	unreviewed	Uncharacterized protein	OGAPODRAFT_11579	Ogataea polymorpha	137	1 out of 5	Predicted	2.7.11.1
A0A1B7SJI4	A0A1B7SJI4_9ASCO	unreviewed	Uncharacterized protein	OGAPODRAFT_76157	Ogataea polymorpha	410	1 out of 5	Predicted	2.7.11.1
A0A1B7SIJ0	A0A1B7SIJ0_9ASCO	unreviewed	Uncharacterized protein	OGAPODRAFT_16037	Ogataea polymorpha	324	1 out of 5	Predicted	2.7.11.1
A0A1B7SCA8	A0A1B7SCA8_9ASCO	unreviewed	Ribosome biogenesis protein ERB1 (Eukaryotic ribosome biogenesis protein 1)	ERB1 OGAPODRAFT_102036	Ogataea polymorpha	784	2 out of 5	Inferred from homology	2.7.11.1
A0A1B7SEA5	A0A1B7SEA5_9ASCO	unreviewed	Phosphoglycerate mutase (EC 5.4.2.11)	OGAPODRAFT_82924	Ogataea polymorpha	253	2 out of 5	Inferred from homology	2.7.11.13
A0A1B7SK23	A0A1B7SK23_9ASCO	unreviewed	Uncharacterized protein	OGAPODRAFT_93771	Ogataea polymorpha	549	1 out of 5	Predicted	2.7.11.24
A0A1B7SBZ0	A0A1B7SBZ0_9ASCO	unreviewed	Uncharacterized protein	OGAPODRAFT_10644	Ogataea polymorpha	398	1 out of 5	Predicted	2.7.11.24
A0A1B7SH28	A0A1B7SH28_9ASCO	unreviewed	Ribulose-phosphate 3-epimerase (EC 5.1.3.1)	OGAPODRAFT_48948	Ogataea polymorpha	233	2 out of 5	Inferred from homology	2.7.11.24
A0A1B7SPF0	A0A1B7SPF0_9ASCO	unreviewed	Mitochondrial inner membrane protease ATP23 (EC 3.4.24.-)	OGAPODRAFT_44927	Ogataea polymorpha	229	2 out of 5	Inferred from homology	2.7.11.24
A0A1B7SNT5	A0A1B7SNT5_9ASCO	unreviewed	Alanine--tRNA ligase (EC 6.1.1.7) (Alanyl-tRNA synthetase) (AlaRS)	ALA1 OGAPODRAFT_15056	Ogataea polymorpha	954	3 out of 5	Inferred from homology	2.7.12.1
A0A1B7SE88	A0A1B7SE88_9ASCO	unreviewed	Phosphoinositide phospholipase C (EC 3.1.4.11)	OGAPODRAFT_101240	Ogataea polymorpha	764	2 out of 5	Predicted	2.7.2.3
A0A1B7SCV8	A0A1B7SCV8_9ASCO	unreviewed	Uncharacterized protein	OGAPODRAFT_77647	Ogataea polymorpha	384	1 out of 5	Predicted	2.7.4.10
A0A1B7SAU1	A0A1B7SAU1_9ASCO	unreviewed	Uncharacterized protein	OGAPODRAFT_83646	Ogataea polymorpha	670	1 out of 5	Predicted	2.7.4.14
A0A1B7SFH7	A0A1B7SFH7_9ASCO	unreviewed	Uncharacterized protein	OGAPODRAFT_101749	Ogataea polymorpha	216	1 out of 5	Inferred from homology	2.7.4.2	PATHWAY: Isoprenoid biosynthesis; isopentenyl diphosphate biosynthesis via mevalonate pathway; isopentenyl diphosphate from (R)-mevalonate: step 2/3. {ECO:0000256|PIRNR:PIRNR017288}.
A0A1B7SGK2	A0A1B7SGK2_9ASCO	unreviewed	Uncharacterized protein (Fragment)	OGAPODRAFT_16488	Ogataea polymorpha	244	1 out of 5	Inferred from homology	2.7.4.21; 2.7.4.24
A0A1B7SGA5	A0A1B7SGA5_9ASCO	unreviewed	Uncharacterized protein	OGAPODRAFT_48589	Ogataea polymorpha	601	1 out of 5	Inferred from homology	2.7.4.3
A0A1B7SCY0	A0A1B7SCY0_9ASCO	unreviewed	Uncharacterized protein	OGAPODRAFT_102415	Ogataea polymorpha	758	1 out of 5	Predicted	2.7.4.6
A0A1B7SLZ2	A0A1B7SLZ2_9ASCO	unreviewed	Uncharacterized protein	OGAPODRAFT_92781	Ogataea polymorpha	189	1 out of 5	Predicted	2.7.6.2	PATHWAY: Cofactor biosynthesis; thiamine diphosphate biosynthesis; thiamine diphosphate from thiamine: step 1/1. {ECO:0000256|PIRNR:PIRNR031057}.
A0A1B7SCC7	A0A1B7SCC7_9ASCO	unreviewed	Uncharacterized protein	OGAPODRAFT_95214	Ogataea polymorpha	689	1 out of 5	Predicted	2.7.7.-
A0A1B7SDT3	A0A1B7SDT3_9ASCO	unreviewed	Uncharacterized protein	OGAPODRAFT_16711	Ogataea polymorpha	615	1 out of 5	Predicted	2.7.7.-	PATHWAY: tRNA modification; 5-methoxycarbonylmethyl-2-thiouridine-tRNA biosynthesis. {ECO:0000256|HAMAP-Rule:MF_03053}.
A0A1B7SMW8	A0A1B7SMW8_9ASCO	unreviewed	Uncharacterized protein	OGAPODRAFT_86423	Ogataea polymorpha	690	1 out of 5	Predicted	2.7.7.-
A0A1B7SQ38	A0A1B7SQ38_9ASCO	unreviewed	Uncharacterized protein	OGAPODRAFT_81165	Ogataea polymorpha	712	1 out of 5	Predicted	2.7.7.-
A0A1B7SAU9	A0A1B7SAU9_9ASCO	unreviewed	Uncharacterized protein	OGAPODRAFT_52444	Ogataea polymorpha	463	1 out of 5	Predicted	2.7.7.-; 2.8.1.-	PATHWAY: tRNA modification; 5-methoxycarbonylmethyl-2-thiouridine-tRNA biosynthesis. {ECO:0000256|SAAS:SAAS00337567}.
A0A1B7SMU3	A0A1B7SMU3_9ASCO	unreviewed	Uncharacterized protein	OGAPODRAFT_15910	Ogataea polymorpha	962	1 out of 5	Predicted	2.7.7.1	PATHWAY: Cofactor biosynthesis; NAD(+) biosynthesis; NAD(+) from nicotinamide D-ribonucleotide: step 1/1. {ECO:0000256|RuleBase:RU362021}.
A0A1B7SHT5	A0A1B7SHT5_9ASCO	unreviewed	Uncharacterized protein	OGAPODRAFT_16652	Ogataea polymorpha	470	1 out of 5	Inferred from homology	2.7.7.4	PATHWAY: Sulfur metabolism; hydrogen sulfide biosynthesis; sulfite from sulfate: step 1/3. {ECO:0000256|HAMAP-Rule:MF_03106}.
A0A1B7SBB6	A0A1B7SBB6_9ASCO	unreviewed	Uncharacterized protein (Fragment)	OGAPODRAFT_17449	Ogataea polymorpha	266	1 out of 5	Predicted	2.7.7.41	PATHWAY: Phospholipid metabolism; CDP-diacylglycerol biosynthesis; CDP-diacylglycerol from sn-glycerol 3-phosphate: step 3/3. {ECO:0000256|PIRNR:PIRNR018269, ECO:0000256|RuleBase:RU003938}.
A0A1B7SCR9	A0A1B7SCR9_9ASCO	unreviewed	Uncharacterized protein	OGAPODRAFT_17148	Ogataea polymorpha	693	1 out of 5	Predicted	2.7.7.49
A0A1B7SI39	A0A1B7SI39_9ASCO	unreviewed	Uncharacterized protein (Fragment)	OGAPODRAFT_40526	Ogataea polymorpha	402	1 out of 5	Predicted	2.7.7.50
A0A1B7SKZ8	A0A1B7SKZ8_9ASCO	unreviewed	Uncharacterized protein	OGAPODRAFT_15545	Ogataea polymorpha	531	1 out of 5	Inferred from homology	2.7.7.6
A0A1B7SFZ0	A0A1B7SFZ0_9ASCO	unreviewed	Uncharacterized protein	OGAPODRAFT_8207	Ogataea polymorpha	101	1 out of 5	Inferred from homology	2.7.7.6
A0A1B7SQV6	A0A1B7SQV6_9ASCO	unreviewed	Uncharacterized protein	OGAPODRAFT_97339	Ogataea polymorpha	547	1 out of 5	Predicted	2.7.7.6
A0A1B7SDV5	A0A1B7SDV5_9ASCO	unreviewed	Uncharacterized protein	OGAPODRAFT_94510	Ogataea polymorpha	526	1 out of 5	Predicted	2.7.7.6
A0A1B7SQ74	A0A1B7SQ74_9ASCO	unreviewed	Uncharacterized protein	OGAPODRAFT_74796	Ogataea polymorpha	468	1 out of 5	Predicted	2.7.7.6
A0A1B7SJW7	A0A1B7SJW7_9ASCO	unreviewed	Trehalase (EC 3.2.1.28) (Alpha-trehalose glucohydrolase)	OGAPODRAFT_82307	Ogataea polymorpha	724	2 out of 5	Inferred from homology	2.7.7.6
A0A1B7SPR3	A0A1B7SPR3_9ASCO	unreviewed	Uncharacterized protein	OGAPODRAFT_15223	Ogataea polymorpha	122	1 out of 5	Inferred from homology	2.7.7.7
A0A1B7SC55	A0A1B7SC55_9ASCO	unreviewed	Uncharacterized protein	OGAPODRAFT_17044	Ogataea polymorpha	342	1 out of 5	Predicted	2.7.7.7
A0A1B7SGF0	A0A1B7SGF0_9ASCO	unreviewed	Uncharacterized protein	OGAPODRAFT_8342	Ogataea polymorpha	263	1 out of 5	Predicted	2.7.7.7
A0A1B7SQM6	A0A1B7SQM6_9ASCO	unreviewed	Uncharacterized protein	OGAPODRAFT_74907	Ogataea polymorpha	1274	1 out of 5	Predicted	2.7.7.79
A0A1B7SI69	A0A1B7SI69_9ASCO	unreviewed	Uncharacterized protein	OGAPODRAFT_15987	Ogataea polymorpha	571	1 out of 5	Predicted	2.7.7.87
A0A1B7SBV3	A0A1B7SBV3_9ASCO	unreviewed	Uncharacterized protein	OGAPODRAFT_96016	Ogataea polymorpha	1388	1 out of 5	Predicted	2.7.7.9
A0A1B7SID7	A0A1B7SID7_9ASCO	unreviewed	tRNA N6-adenosine threonylcarbamoyltransferase (EC 2.3.1.234) (t(6)A37 threonylcarbamoyladenosine biosynthesis protein KAE1) (tRNA threonylcarbamoyladenosine biosynthesis protein KAE1)	KAE1 OGAPODRAFT_99000	Ogataea polymorpha	358	3 out of 5	Inferred from homology	2.7.8.5	PATHWAY: Phospholipid metabolism; phosphatidylglycerol biosynthesis; phosphatidylglycerol from CDP-diacylglycerol: step 1/2. {ECO:0000256|RuleBase:RU365024}.
A0A1B7SQQ8	A0A1B7SQQ8_9ASCO	unreviewed	DNA polymerase epsilon catalytic subunit (EC 2.7.7.7) (Fragment)	OGAPODRAFT_85071	Ogataea polymorpha	2093	2 out of 5	Inferred from homology	2.7.8.8	PATHWAY: Phospholipid metabolism; phosphatidylethanolamine biosynthesis; phosphatidylethanolamine from CDP-diacylglycerol: step 1/2. {ECO:0000256|PIRNR:PIRNR000852}.
A0A1B7SGM8	A0A1B7SGM8_9ASCO	unreviewed	Uncharacterized protein	OGAPODRAFT_13091	Ogataea polymorpha	1249	1 out of 5	Predicted	2.8.1.8	PATHWAY: Protein modification; protein lipoylation via endogenous pathway; protein N(6)-(lipoyl)lysine from octanoyl-[acyl-carrier-protein]: step 2/2. {ECO:0000256|HAMAP-Rule:MF_03123}.
A0A1B7SEU3	A0A1B7SEU3_9ASCO	unreviewed	Uncharacterized protein	OGAPODRAFT_9260	Ogataea polymorpha	175	1 out of 5	Predicted	3.-.-.-	PATHWAY: Glycolipid biosynthesis; glycosylphosphatidylinositol-anchor biosynthesis. {ECO:0000256|RuleBase:RU365060}.
A0A1B7SBE8	A0A1B7SBE8_9ASCO	unreviewed	Uncharacterized protein	OGAPODRAFT_91197	Ogataea polymorpha	739	1 out of 5	Inferred from homology	3.1.-.-
A0A1B7SQU8	A0A1B7SQU8_9ASCO	unreviewed	Uncharacterized protein	OGAPODRAFT_15449	Ogataea polymorpha	551	1 out of 5	Inferred from homology	3.1.-.-
A0A1B7SQF9	A0A1B7SQF9_9ASCO	unreviewed	Uncharacterized protein	OGAPODRAFT_92170	Ogataea polymorpha	367	1 out of 5	Predicted	3.1.-.-
A0A1B7SHL5	A0A1B7SHL5_9ASCO	unreviewed	GPI inositol-deacylase (EC 3.1.-.-) (Fragment)	OGAPODRAFT_41426	Ogataea polymorpha	289	2 out of 5	Inferred from homology	3.1.-.-
A0A1B7SFP5	A0A1B7SFP5_9ASCO	unreviewed	Uncharacterized protein	OGAPODRAFT_89640	Ogataea polymorpha	254	1 out of 5	Predicted	3.1.1.-
A0A1B7SKP4	A0A1B7SKP4_9ASCO	unreviewed	Uncharacterized protein	OGAPODRAFT_75046	Ogataea polymorpha	572	1 out of 5	Predicted	3.1.1.-
A0A1B7SNS0	A0A1B7SNS0_9ASCO	unreviewed	Uncharacterized protein	OGAPODRAFT_15045	Ogataea polymorpha	436	1 out of 5	Predicted	3.1.1.-
A0A1B7SIG3	A0A1B7SIG3_9ASCO	unreviewed	Palmitoyltransferase (EC 2.3.1.225)	OGAPODRAFT_47372	Ogataea polymorpha	359	2 out of 5	Inferred from homology	3.1.1.-
A0A1B7SDV0	A0A1B7SDV0_9ASCO	unreviewed	Uncharacterized protein	OGAPODRAFT_16721	Ogataea polymorpha	405	1 out of 5	Predicted	3.1.1.-; 3.1.1.96
A0A1B7SQM7	A0A1B7SQM7_9ASCO	unreviewed	Uncharacterized protein	OGAPODRAFT_92228	Ogataea polymorpha	266	1 out of 5	Predicted	3.1.1.5
A0A1B7SN01	A0A1B7SN01_9ASCO	unreviewed	Uncharacterized protein	OGAPODRAFT_98721	Ogataea polymorpha	506	1 out of 5	Predicted	3.1.1.5
A0A1B7SGW5	A0A1B7SGW5_9ASCO	unreviewed	Uncharacterized protein	OGAPODRAFT_8496	Ogataea polymorpha	134	1 out of 5	Predicted	3.1.1.5
A0A1B7SQ53	A0A1B7SQ53_9ASCO	unreviewed	Uncharacterized protein	OGAPODRAFT_15296	Ogataea polymorpha	354	1 out of 5	Predicted	3.1.13.-
A0A1B7SAK4	A0A1B7SAK4_9ASCO	unreviewed	Uncharacterized protein	OGAPODRAFT_83592	Ogataea polymorpha	498	1 out of 5	Inferred from homology	3.1.2.4	PATHWAY: Amino-acid degradation; L-valine degradation. {ECO:0000256|RuleBase:RU363052}.
A0A1B7SQT0	A0A1B7SQT0_9ASCO	unreviewed	Uncharacterized protein	OGAPODRAFT_15446	Ogataea polymorpha	83	1 out of 5	Predicted	3.1.26.-
A0A1B7SGI4	A0A1B7SGI4_9ASCO	unreviewed	Uncharacterized protein	OGAPODRAFT_76506	Ogataea polymorpha	325	1 out of 5	Predicted	3.1.3.-
A0A1B7SBX0	A0A1B7SBX0_9ASCO	unreviewed	Uncharacterized protein	OGAPODRAFT_78284	Ogataea polymorpha	1345	1 out of 5	Predicted	3.1.3.1
A0A1B7SG73	A0A1B7SG73_9ASCO	unreviewed	Uncharacterized protein	OGAPODRAFT_93954	Ogataea polymorpha	428	1 out of 5	Inferred from homology	3.1.3.16
A0A1B7SJD3	A0A1B7SJD3_9ASCO	unreviewed	Uncharacterized protein	OGAPODRAFT_16207	Ogataea polymorpha	1011	1 out of 5	Predicted	3.1.3.16
A0A1B7SPE5	A0A1B7SPE5_9ASCO	unreviewed	Uncharacterized protein	OGAPODRAFT_15158	Ogataea polymorpha	786	1 out of 5	Predicted	3.1.3.16
A0A1B7SK08	A0A1B7SK08_9ASCO	unreviewed	Uncharacterized protein	OGAPODRAFT_16323	Ogataea polymorpha	632	1 out of 5	Predicted	3.1.3.16
A0A1B7SD21	A0A1B7SD21_9ASCO	unreviewed	Uncharacterized protein	OGAPODRAFT_95423	Ogataea polymorpha	82	1 out of 5	Predicted	3.1.3.16
A0A1B7SLF0	A0A1B7SLF0_9ASCO	unreviewed	Uncharacterized protein	OGAPODRAFT_92602	Ogataea polymorpha	276	1 out of 5	Predicted	3.1.3.16
A0A1B7SLZ6	A0A1B7SLZ6_9ASCO	unreviewed	Uncharacterized protein	OGAPODRAFT_15724	Ogataea polymorpha	816	1 out of 5	Predicted	3.1.3.16
A0A1B7SIQ6	A0A1B7SIQ6_9ASCO	unreviewed	60S ribosomal protein L13	OGAPODRAFT_16102	Ogataea polymorpha	197	1 out of 5	Inferred from homology	3.1.3.16
A0A1B7SCF8	A0A1B7SCF8_9ASCO	unreviewed	DNA ligase (EC 6.5.1.1) (Fragment)	OGAPODRAFT_38367	Ogataea polymorpha	765	2 out of 5	Inferred from homology	3.1.3.16
A0A1B7SNA1	A0A1B7SNA1_9ASCO	unreviewed	Uncharacterized protein (Fragment)	OGAPODRAFT_45845	Ogataea polymorpha	287	1 out of 5	Predicted	3.1.3.16
A0A1B7SAH8	A0A1B7SAH8_9ASCO	unreviewed	Uncharacterized protein	OGAPODRAFT_10149	Ogataea polymorpha	339	1 out of 5	Predicted	3.1.3.41
A0A1B7SDQ7	A0A1B7SDQ7_9ASCO	unreviewed	Uncharacterized protein	OGAPODRAFT_17306 OGAPODRAFT_17583	Ogataea polymorpha	441	1 out of 5	Predicted	3.1.3.77	PATHWAY: Amino-acid biosynthesis; L-methionine biosynthesis via salvage pathway; L-methionine from S-methyl-5-thio-alpha-D-ribose 1-phosphate: step 3/6. {ECO:0000256|HAMAP-Rule:MF_03117, ECO:0000256|SAAS:SAAS00338561}.; PATHWAY: Amino-acid biosynthesis; L-methionine biosynthesis via salvage pathway; L-methionine from S-methyl-5-thio-alpha-D-ribose 1-phosphate: step 4/6. {ECO:0000256|HAMAP-Rule:MF…
A0A1B7SGF9	A0A1B7SGF9_9ASCO	unreviewed	Peroxisomal membrane protein Per9p	OGAPODRAFT_87940	Ogataea polymorpha	457	1 out of 5	Predicted	3.1.4.-
A0A1B7SEU8	A0A1B7SEU8_9ASCO	unreviewed	Uncharacterized protein	OGAPODRAFT_9248	Ogataea polymorpha	128	1 out of 5	Predicted	3.1.4.11
A0A1B7SLX7	A0A1B7SLX7_9ASCO	unreviewed	Uncharacterized protein	OGAPODRAFT_98122	Ogataea polymorpha	528	1 out of 5	Inferred from homology	3.1.4.4
A0A1B7SQR5	A0A1B7SQR5_9ASCO	unreviewed	Uncharacterized protein	OGAPODRAFT_15427	Ogataea polymorpha	268	1 out of 5	Inferred from homology	3.2.1.-
A0A1B7SEU5	A0A1B7SEU5_9ASCO	unreviewed	Uncharacterized protein	OGAPODRAFT_16869	Ogataea polymorpha	180	1 out of 5	Predicted	3.2.1.-
A0A1B7SIL4	A0A1B7SIL4_9ASCO	unreviewed	Uncharacterized protein	OGAPODRAFT_93308	Ogataea polymorpha	732	1 out of 5	Predicted	3.2.1.-
A0A1B7SBU7	A0A1B7SBU7_9ASCO	unreviewed	Uncharacterized protein	OGAPODRAFT_25674	Ogataea polymorpha	416	1 out of 5	Predicted	3.2.1.101
A0A1B7SIV1	A0A1B7SIV1_9ASCO	unreviewed	Uncharacterized protein	OGAPODRAFT_75955	Ogataea polymorpha	657	1 out of 5	Predicted	3.2.1.101
A0A1B7SIM0	A0A1B7SIM0_9ASCO	unreviewed	Uncharacterized protein	OGAPODRAFT_16073	Ogataea polymorpha	281	1 out of 5	Predicted	3.2.1.21	PATHWAY: Glycan metabolism; cellulose degradation. {ECO:0000256|RuleBase:RU361161}.
A0A1B7SIY3	A0A1B7SIY3_9ASCO	unreviewed	Uncharacterized protein	OGAPODRAFT_16122	Ogataea polymorpha	776	1 out of 5	Predicted	3.2.1.21	PATHWAY: Glycan metabolism; cellulose degradation. {ECO:0000256|RuleBase:RU361161}.
A0A1B7SFV8	A0A1B7SFV8_9ASCO	unreviewed	Uncharacterized protein	OGAPODRAFT_16385	Ogataea polymorpha	680	1 out of 5	Inferred from homology	3.2.1.28
A0A1B7SK53	A0A1B7SK53_9ASCO	unreviewed	Uncharacterized protein	OGAPODRAFT_47352	Ogataea polymorpha	225	1 out of 5	Predicted	3.2.2.-; 4.2.99.18
A0A1B7SPE4	A0A1B7SPE4_9ASCO	unreviewed	Uncharacterized protein	OGAPODRAFT_74571	Ogataea polymorpha	561	1 out of 5	Predicted	3.2.2.27
A0A1B7SJT0	A0A1B7SJT0_9ASCO	unreviewed	Uncharacterized protein	OGAPODRAFT_76169	Ogataea polymorpha	693	1 out of 5	Predicted	3.3.1.1	PATHWAY: Amino-acid biosynthesis; L-homocysteine biosynthesis; L-homocysteine from S-adenosyl-L-homocysteine: step 1/1. {ECO:0000256|RuleBase:RU000548}.
A0A1B7SJU7	A0A1B7SJU7_9ASCO	unreviewed	Uncharacterized protein	OGAPODRAFT_8011	Ogataea polymorpha	264	1 out of 5	Predicted	3.3.2.10; 3.4.11.-
A0A1B7SK36	A0A1B7SK36_9ASCO	unreviewed	Uncharacterized protein	OGAPODRAFT_93793	Ogataea polymorpha	464	1 out of 5	Predicted	3.4.-.-
A0A1B7SDQ4	A0A1B7SDQ4_9ASCO	unreviewed	Uncharacterized protein	OGAPODRAFT_17286	Ogataea polymorpha	143	1 out of 5	Predicted	3.4.-.-
A0A1B7SI97	A0A1B7SI97_9ASCO	unreviewed	Uncharacterized protein	OGAPODRAFT_12271	Ogataea polymorpha	167	1 out of 5	Predicted	3.4.-.-
A0A1B7SJ85	A0A1B7SJ85_9ASCO	unreviewed	Mediator of RNA polymerase II transcription subunit 4 (Mediator complex subunit 4)	MED4 OGAPODRAFT_93524	Ogataea polymorpha	221	2 out of 5	Inferred from homology	3.4.-.-
A0A1B7SHU2	A0A1B7SHU2_9ASCO	unreviewed	Uncharacterized protein (Fragment)	OGAPODRAFT_39423	Ogataea polymorpha	190	1 out of 5	Predicted	3.4.-.-
A0A1B7SGD1	A0A1B7SGD1_9ASCO	unreviewed	Uncharacterized protein	OGAPODRAFT_76492	Ogataea polymorpha	305	1 out of 5	Predicted	3.4.11.-
A0A1B7SHJ7	A0A1B7SHJ7_9ASCO	unreviewed	Uncharacterized protein	OGAPODRAFT_94376	Ogataea polymorpha	392	1 out of 5	Predicted	3.4.11.-
A0A1B7SKU2	A0A1B7SKU2_9ASCO	unreviewed	Uncharacterized protein	OGAPODRAFT_46847	Ogataea polymorpha	201	1 out of 5	Inferred from homology	3.4.11.18
A0A1B7SBB0	A0A1B7SBB0_9ASCO	unreviewed	Uncharacterized protein	OGAPODRAFT_17459	Ogataea polymorpha	359	1 out of 5	Predicted	3.4.11.18
A0A1B7SJH5	A0A1B7SJH5_9ASCO	unreviewed	Uncharacterized protein	OGAPODRAFT_87278	Ogataea polymorpha	255	1 out of 5	Predicted	3.4.13.19
A0A1B7SB37	A0A1B7SB37_9ASCO	unreviewed	Uncharacterized protein	OGAPODRAFT_17420	Ogataea polymorpha	173	1 out of 5	Predicted	3.4.13.19
A0A1B7SC33	A0A1B7SC33_9ASCO	unreviewed	Uncharacterized protein	OGAPODRAFT_17573	Ogataea polymorpha	480	1 out of 5	Inferred from homology	3.4.14.4
A0A1B7SML8	A0A1B7SML8_9ASCO	unreviewed	Uncharacterized protein	OGAPODRAFT_47173	Ogataea polymorpha	371	1 out of 5	Predicted	3.4.16.-
A0A1B7SDV6	A0A1B7SDV6_9ASCO	unreviewed	Uncharacterized protein	OGAPODRAFT_94530	Ogataea polymorpha	376	1 out of 5	Predicted	3.4.16.-
A0A1B7SC26	A0A1B7SC26_9ASCO	unreviewed	Uncharacterized protein	OGAPODRAFT_10662	Ogataea polymorpha	515	1 out of 5	Predicted	3.4.16.-
A0A1B7SH18	A0A1B7SH18_9ASCO	unreviewed	Uncharacterized protein	OGAPODRAFT_24366	Ogataea polymorpha	126	1 out of 5	Predicted	3.4.19.12
A0A1B7SEB0	A0A1B7SEB0_9ASCO	unreviewed	Uncharacterized protein	OGAPODRAFT_94683	Ogataea polymorpha	253	1 out of 5	Predicted	3.4.19.12
A0A1B7SM01	A0A1B7SM01_9ASCO	unreviewed	Uncharacterized protein	OGAPODRAFT_15761	Ogataea polymorpha	424	1 out of 5	Predicted	3.4.21.-
A0A1B7SPH5	A0A1B7SPH5_9ASCO	unreviewed	Uncharacterized protein	OGAPODRAFT_15172	Ogataea polymorpha	242	1 out of 5	Predicted	3.4.21.-
A0A1B7SEP7	A0A1B7SEP7_9ASCO	unreviewed	Structural maintenance of chromosomes protein 6 (Fragment)	OGAPODRAFT_50086	Ogataea polymorpha	288	2 out of 5	Inferred from homology	3.4.21.-
A0A1B7SMV0	A0A1B7SMV0_9ASCO	unreviewed	Uncharacterized protein	OGAPODRAFT_12050	Ogataea polymorpha	131	1 out of 5	Predicted	3.4.21.53
A0A1B7SL62	A0A1B7SL62_9ASCO	unreviewed	Uncharacterized protein	OGAPODRAFT_15549	Ogataea polymorpha	382	1 out of 5	Predicted	3.4.21.89
A0A1B7SLM2	A0A1B7SLM2_9ASCO	unreviewed	Alpha-1,4 glucan phosphorylase (EC 2.4.1.1)	OGAPODRAFT_15696	Ogataea polymorpha	860	2 out of 5	Inferred from homology	3.4.22.-
A0A1B7SID4	A0A1B7SID4_9ASCO	unreviewed	Uncharacterized protein	OGAPODRAFT_16013	Ogataea polymorpha	494	1 out of 5	Predicted	3.4.24.-
A0A1B7SCM3	A0A1B7SCM3_9ASCO	unreviewed	Uncharacterized protein	OGAPODRAFT_77628	Ogataea polymorpha	499	1 out of 5	Predicted	3.4.25.1
A0A1B7SJD6	A0A1B7SJD6_9ASCO	unreviewed	Uncharacterized protein	OGAPODRAFT_76098	Ogataea polymorpha	700	1 out of 5	Predicted	3.4.25.1
A0A1B7SJZ7	A0A1B7SJZ7_9ASCO	unreviewed	Uncharacterized protein	OGAPODRAFT_99808	Ogataea polymorpha	443	1 out of 5	Predicted	3.4.25.1
A0A1B7SM29	A0A1B7SM29_9ASCO	unreviewed	cAMP-dependent protein kinase regulatory subunit	OGAPODRAFT_23355	Ogataea polymorpha	423	2 out of 5	Inferred from homology	3.4.25.1
A0A1B7SQK6	A0A1B7SQK6_9ASCO	unreviewed	ATP synthase subunit alpha	OGAPODRAFT_15376	Ogataea polymorpha	447	2 out of 5	Inferred from homology	3.4.25.1
A0A1B7SP37	A0A1B7SP37_9ASCO	unreviewed	Uncharacterized protein (Fragment)	OGAPODRAFT_15098	Ogataea polymorpha	418	1 out of 5	Predicted	3.4.25.1
A0A1B7SBS2	A0A1B7SBS2_9ASCO	unreviewed	Uncharacterized protein (Fragment)	OGAPODRAFT_52648	Ogataea polymorpha	119	1 out of 5	Predicted	3.4.25.1
A0A1B7SMU9	A0A1B7SMU9_9ASCO	unreviewed	Uncharacterized protein	OGAPODRAFT_93028	Ogataea polymorpha	70	1 out of 5	Predicted	3.5.1.98
A0A1B7SLD2	A0A1B7SLD2_9ASCO	unreviewed	Uncharacterized protein	OGAPODRAFT_15617	Ogataea polymorpha	494	1 out of 5	Predicted	3.5.1.98
A0A1B7SMI1	A0A1B7SMI1_9ASCO	unreviewed	Uncharacterized protein	OGAPODRAFT_7162	Ogataea polymorpha	137	1 out of 5	Predicted	3.5.1.98
A0A1B7SK35	A0A1B7SK35_9ASCO	unreviewed	Uncharacterized protein	OGAPODRAFT_99867	Ogataea polymorpha	537	1 out of 5	Predicted	3.5.2.17
A0A1B7SCC8	A0A1B7SCC8_9ASCO	unreviewed	FACT complex subunit POB3	OGAPODRAFT_17080	Ogataea polymorpha	509	2 out of 5	Inferred from homology	3.5.3.1
A0A1B7SF17	A0A1B7SF17_9ASCO	unreviewed	Uncharacterized protein	OGAPODRAFT_94906	Ogataea polymorpha	460	1 out of 5	Predicted	3.5.4.2
A0A1B7SN29	A0A1B7SN29_9ASCO	unreviewed	Uncharacterized protein	OGAPODRAFT_93118	Ogataea polymorpha	527	1 out of 5	Predicted	3.5.4.5
A0A1B7SB74	A0A1B7SB74_9ASCO	unreviewed	Uncharacterized protein	OGAPODRAFT_17434	Ogataea polymorpha	517	1 out of 5	Predicted	3.6.-.-
A0A1B7SPK6	A0A1B7SPK6_9ASCO	unreviewed	Histone-lysine N-methyltransferase (EC 2.1.1.43) (Fragment)	OGAPODRAFT_15195	Ogataea polymorpha	919	2 out of 5	Inferred from homology	3.6.1.10
A0A1B7SIQ0	A0A1B7SIQ0_9ASCO	unreviewed	Uncharacterized protein	OGAPODRAFT_75863	Ogataea polymorpha	480	1 out of 5	Predicted	3.6.1.9
A0A1B7SBS9	A0A1B7SBS9_9ASCO	unreviewed	Uncharacterized protein	OGAPODRAFT_78258	Ogataea polymorpha	1145	1 out of 5	Predicted	3.6.3.-
A0A1B7SK22	A0A1B7SK22_9ASCO	unreviewed	Phosphoribosylaminoimidazole carboxylase (EC 4.1.1.21)	OGAPODRAFT_16332	Ogataea polymorpha	551	2 out of 5	Inferred from homology	3.6.3.-
A0A1B7SCX1	A0A1B7SCX1_9ASCO	unreviewed	Uncharacterized protein	OGAPODRAFT_17164	Ogataea polymorpha	640	1 out of 5	Inferred from homology	3.6.3.1
A0A1B7SB07	A0A1B7SB07_9ASCO	unreviewed	Uncharacterized protein	OGAPODRAFT_17394	Ogataea polymorpha	423	1 out of 5	Predicted	3.6.3.1
A0A1B7SQV7	A0A1B7SQV7_9ASCO	unreviewed	Uncharacterized protein	OGAPODRAFT_15451	Ogataea polymorpha	544	1 out of 5	Predicted	3.6.3.1
A0A1B7SK09	A0A1B7SK09_9ASCO	unreviewed	Uncharacterized protein	OGAPODRAFT_16327	Ogataea polymorpha	517	1 out of 5	Predicted	3.6.3.1
A0A1B7SL12	A0A1B7SL12_9ASCO	unreviewed	ATP-dependent (S)-NAD(P)H-hydrate dehydratase (EC 4.2.1.93) (ATP-dependent NAD(P)HX dehydratase)	OGAPODRAFT_15556	Ogataea polymorpha	346	3 out of 5	Inferred from homology	3.6.3.1
A0A1B7SKX2	A0A1B7SKX2_9ASCO	unreviewed	Uncharacterized protein	OGAPODRAFT_15535	Ogataea polymorpha	602	1 out of 5	Predicted	3.6.3.14
A0A1B7SN71	A0A1B7SN71_9ASCO	unreviewed	Ribonuclease (EC 3.1.26.-)	OGAPODRAFT_15938	Ogataea polymorpha	303	2 out of 5	Inferred from homology	3.6.3.6
A0A1B7SD65	A0A1B7SD65_9ASCO	unreviewed	Uncharacterized protein	OGAPODRAFT_95456	Ogataea polymorpha	938	1 out of 5	Inferred from homology	3.6.3.8
A0A1B7SGQ7	A0A1B7SGQ7_9ASCO	unreviewed	Uncharacterized protein	OGAPODRAFT_94130	Ogataea polymorpha	145	1 out of 5	Predicted	3.6.3.8
A0A1B7SFR4	A0A1B7SFR4_9ASCO	unreviewed	Uncharacterized protein	OGAPODRAFT_101890	Ogataea polymorpha	298	1 out of 5	Inferred from homology	3.6.4.12
A0A1B7SF84	A0A1B7SF84_9ASCO	unreviewed	Uncharacterized protein	OGAPODRAFT_77322	Ogataea polymorpha	474	2 out of 5	Inferred from homology	3.6.4.12
A0A1B7SPQ2	A0A1B7SPQ2_9ASCO	unreviewed	Uncharacterized protein	OGAPODRAFT_91928	Ogataea polymorpha	245	1 out of 5	Predicted	3.6.4.12
A0A1B7SLF8	A0A1B7SLF8_9ASCO	unreviewed	Uncharacterized protein	OGAPODRAFT_15625	Ogataea polymorpha	730	1 out of 5	Predicted	3.6.4.12
A0A1B7SLN3	A0A1B7SLN3_9ASCO	unreviewed	Uncharacterized protein	OGAPODRAFT_75338	Ogataea polymorpha	491	1 out of 5	Predicted	3.6.4.12
A0A1B7SNQ3	A0A1B7SNQ3_9ASCO	unreviewed	Uncharacterized protein	OGAPODRAFT_15043	Ogataea polymorpha	414	1 out of 5	Predicted	3.6.4.12
A0A1B7SC89	A0A1B7SC89_9ASCO	unreviewed	Uncharacterized protein	OGAPODRAFT_95184	Ogataea polymorpha	606	1 out of 5	Predicted	3.6.4.12
A0A1B7SD56	A0A1B7SD56_9ASCO	unreviewed	Uncharacterized protein	OGAPODRAFT_77774	Ogataea polymorpha	438	1 out of 5	Predicted	3.6.4.12
A0A1B7SEK2	A0A1B7SEK2_9ASCO	unreviewed	Uncharacterized protein	OGAPODRAFT_16813	Ogataea polymorpha	452	1 out of 5	Predicted	3.6.4.12
A0A1B7SJM0	A0A1B7SJM0_9ASCO	unreviewed	Fatty acid synthase subunit alpha (EC 2.3.1.86) [Includes: 3-oxoacyl-[acyl-carrier-protein] reductase (EC 1.1.1.100); 3-oxoacyl-[acyl-carrier-protein] synthase (EC 2.3.1.41)]	OGAPODRAFT_16241	Ogataea polymorpha	1711	4 out of 5	Inferred from homology	3.6.4.12
A0A1B7SH14	A0A1B7SH14_9ASCO	unreviewed	Uncharacterized protein	OGAPODRAFT_76693	Ogataea polymorpha	190	1 out of 5	Predicted	3.6.4.13
A0A1B7SIG8	A0A1B7SIG8_9ASCO	unreviewed	T-complex protein 1 subunit eta (TCP-1-eta) (CCT-eta)	OGAPODRAFT_98996	Ogataea polymorpha	542	2 out of 5	Inferred from homology	3.6.4.13
A0A1B7SHP3	A0A1B7SHP3_9ASCO	unreviewed	Uncharacterized protein	OGAPODRAFT_16661	Ogataea polymorpha	613	1 out of 5	Predicted	3.6.5.-
A0A1B7SM97	A0A1B7SM97_9ASCO	unreviewed	Uncharacterized protein	OGAPODRAFT_75446	Ogataea polymorpha	918	1 out of 5	Predicted	3.6.5.-
A0A1B7SQV8	A0A1B7SQV8_9ASCO	unreviewed	Uncharacterized protein	OGAPODRAFT_15453	Ogataea polymorpha	211	1 out of 5	Predicted	3.6.5.-
A0A1B7SK29	A0A1B7SK29_9ASCO	unreviewed	Uncharacterized protein	OGAPODRAFT_16335	Ogataea polymorpha	219	1 out of 5	Predicted	3.6.5.n1
A0A1B7SH70	A0A1B7SH70_9ASCO	unreviewed	Uncharacterized protein	OGAPODRAFT_88355	Ogataea polymorpha	597	1 out of 5	Inferred from homology	3.7.1.3	PATHWAY: Amino-acid degradation; L-kynurenine degradation; L-alanine and anthranilate from L-kynurenine: step 1/1. {ECO:0000256|HAMAP-Rule:MF_03017, ECO:0000256|PIRNR:PIRNR038800}.; PATHWAY: Cofactor biosynthesis; NAD(+) biosynthesis; quinolinate from L-kynurenine: step 2/3. {ECO:0000256|HAMAP-Rule:MF_03017, ECO:0000256|PIRNR:PIRNR038800}.
A0A1B7SL91	A0A1B7SL91_9ASCO	unreviewed	Uncharacterized protein	OGAPODRAFT_15594	Ogataea polymorpha	362	1 out of 5	Predicted	3.7.1.3	PATHWAY: Amino-acid degradation; L-kynurenine degradation; L-alanine and anthranilate from L-kynurenine: step 1/1. {ECO:0000256|HAMAP-Rule:MF_03017}.; PATHWAY: Cofactor biosynthesis; NAD(+) biosynthesis; quinolinate from L-kynurenine: step 2/3. {ECO:0000256|HAMAP-Rule:MF_03017}.
A0A1B7SNR6	A0A1B7SNR6_9ASCO	unreviewed	Uncharacterized protein	OGAPODRAFT_96202	Ogataea polymorpha	516	1 out of 5	Predicted	4.1.1.15
A0A1B7SCL2	A0A1B7SCL2_9ASCO	unreviewed	Uncharacterized protein	OGAPODRAFT_90001	Ogataea polymorpha	386	1 out of 5	Predicted	4.1.1.21	PATHWAY: Purine metabolism; IMP biosynthesis via de novo pathway; 5-amino-1-(5-phospho-D-ribosyl)imidazole-4-carboxylate from 5-amino-1-(5-phospho-D-ribosyl)imidazole (carboxylase route): step 1/1. {ECO:0000256|PIRNR:PIRNR001340}.
A0A1B7SP15	A0A1B7SP15_9ASCO	unreviewed	Uncharacterized protein (Fragment)	OGAPODRAFT_15089	Ogataea polymorpha	407	1 out of 5	Predicted	4.1.1.23	PATHWAY: Pyrimidine metabolism; UMP biosynthesis via de novo pathway; UMP from orotate: step 2/2. {ECO:0000256|RuleBase:RU000512}.
A0A1B7SIC0	A0A1B7SIC0_9ASCO	unreviewed	Uncharacterized protein	OGAPODRAFT_93234	Ogataea polymorpha	597	1 out of 5	Predicted	4.1.1.33	PATHWAY: Isoprenoid biosynthesis; isopentenyl diphosphate biosynthesis via mevalonate pathway; isopentenyl diphosphate from (R)-mevalonate: step 3/3. {ECO:0000256|RuleBase:RU363086}.
A0A1B7SFS6	A0A1B7SFS6_9ASCO	unreviewed	Histone acetyltransferase (EC 2.3.1.48) (Fragment)	OGAPODRAFT_37384	Ogataea polymorpha	392	2 out of 5	Inferred from homology	4.1.1.37	PATHWAY: Porphyrin-containing compound metabolism; protoporphyrin-IX biosynthesis; coproporphyrinogen-III from 5-aminolevulinate: step 4/4. {ECO:0000256|RuleBase:RU000554}.
A0A1B7SK78	A0A1B7SK78_9ASCO	unreviewed	Uncharacterized protein	OGAPODRAFT_8126	Ogataea polymorpha	119	1 out of 5	Predicted	4.1.1.50	PATHWAY: Amine and polyamine biosynthesis; S-adenosylmethioninamine biosynthesis; S-adenosylmethioninamine from S-adenosyl-L-methionine: step 1/1. {ECO:0000256|PIRNR:PIRNR001355}.
A0A1B7SPM0	A0A1B7SPM0_9ASCO	unreviewed	Spindle pole body component	OGAPODRAFT_91909	Ogataea polymorpha	741	2 out of 5	Inferred from homology	4.1.1.65	PATHWAY: Phospholipid metabolism; phosphatidylethanolamine biosynthesis; phosphatidylethanolamine from CDP-diacylglycerol: step 2/2. {ECO:0000256|HAMAP-Rule:MF_03209}.
A0A1B7SLW3	A0A1B7SLW3_9ASCO	unreviewed	Uncharacterized protein	OGAPODRAFT_15741	Ogataea polymorpha	1045	1 out of 5	Inferred from homology	4.1.99.12	PATHWAY: Cofactor biosynthesis; riboflavin biosynthesis; 2-hydroxy-3-oxobutyl phosphate from D-ribulose 5-phosphate: step 1/1. {ECO:0000256|RuleBase:RU003843}.
A0A1B7SEX3	A0A1B7SEX3_9ASCO	unreviewed	Uncharacterized protein	OGAPODRAFT_94856	Ogataea polymorpha	404	1 out of 5	Predicted	4.2.1.-
A0A1B7SPI3	A0A1B7SPI3_9ASCO	unreviewed	Branched-chain-amino-acid aminotransferase (EC 2.6.1.42)	OGAPODRAFT_15169	Ogataea polymorpha	371	2 out of 5	Inferred from homology	4.2.1.-
A0A1B7SBB8	A0A1B7SBB8_9ASCO	unreviewed	Uncharacterized protein	OGAPODRAFT_95908	Ogataea polymorpha	637	1 out of 5	Predicted	4.2.1.1
A0A1B7SPZ4	A0A1B7SPZ4_9ASCO	unreviewed	Uncharacterized protein	OGAPODRAFT_44874	Ogataea polymorpha	229	1 out of 5	Predicted	4.2.1.109	PATHWAY: Amino-acid biosynthesis; L-methionine biosynthesis via salvage pathway; L-methionine from S-methyl-5-thio-alpha-D-ribose 1-phosphate: step 2/6. {ECO:0000256|SAAS:SAAS00035245}.
A0A1B7SPH6	A0A1B7SPH6_9ASCO	unreviewed	Uncharacterized protein	OGAPODRAFT_91873	Ogataea polymorpha	145	1 out of 5	Predicted	4.2.1.134	PATHWAY: Lipid metabolism; fatty acid biosynthesis. {ECO:0000256|RuleBase:RU363109}.
A0A1B7SET6	A0A1B7SET6_9ASCO	unreviewed	Uncharacterized protein	OGAPODRAFT_77220	Ogataea polymorpha	674	1 out of 5	Predicted	4.2.1.19	PATHWAY: Amino-acid biosynthesis; L-histidine biosynthesis; L-histidine from 5-phospho-alpha-D-ribose 1-diphosphate: step 6/9. {ECO:0000256|RuleBase:RU000598}.
A0A1B7SMC1	A0A1B7SMC1_9ASCO	unreviewed	Uncharacterized protein (Fragment)	OGAPODRAFT_41083	Ogataea polymorpha	198	1 out of 5	Predicted	4.2.1.20	PATHWAY: Amino-acid biosynthesis; L-tryptophan biosynthesis; L-tryptophan from chorismate: step 5/5. {ECO:0000256|RuleBase:RU003663}.
A0A1B7SFS8	A0A1B7SFS8_9ASCO	unreviewed	Uncharacterized protein	OGAPODRAFT_14076	Ogataea polymorpha	457	1 out of 5	Predicted	4.2.1.24
A0A1B7SJ74	A0A1B7SJ74_9ASCO	unreviewed	Uncharacterized protein	OGAPODRAFT_82145	Ogataea polymorpha	456	1 out of 5	Predicted	4.2.1.33	PATHWAY: Amino-acid biosynthesis; L-leucine biosynthesis; L-leucine from 3-methyl-2-oxobutanoate: step 2/4. {ECO:0000256|PIRNR:PIRNR001418}.
A0A1B7SH81	A0A1B7SH81_9ASCO	unreviewed	Uncharacterized protein	OGAPODRAFT_100622	Ogataea polymorpha	336	1 out of 5	Predicted	4.2.1.36	PATHWAY: Amino-acid biosynthesis; L-lysine biosynthesis via AAA pathway; L-alpha-aminoadipate from 2-oxoglutarate: step 3/5. {ECO:0000256|RuleBase:RU362038}.
A0A1B7SGT0	A0A1B7SGT0_9ASCO	unreviewed	Frataxin	OGAPODRAFT_16516	Ogataea polymorpha	172	1 out of 5	Predicted	4.2.1.93
A0A1B7SCD0	A0A1B7SCD0_9ASCO	unreviewed	Fatty acid synthetase beta subunit	OGAPODRAFT_89872	Ogataea polymorpha	2060	1 out of 5	Predicted	4.2.3.5	PATHWAY: Metabolic intermediate biosynthesis; chorismate biosynthesis; chorismate from D-erythrose 4-phosphate and phosphoenolpyruvate: step 7/7. {ECO:0000256|RuleBase:RU000605}.
A0A1B7SH30	A0A1B7SH30_9ASCO	unreviewed	Uncharacterized protein	OGAPODRAFT_94217	Ogataea polymorpha	541	1 out of 5	Inferred from homology	4.3.1.19	PATHWAY: Amino-acid biosynthesis; L-isoleucine biosynthesis; 2-oxobutanoate from L-threonine: step 1/1. {ECO:0000256|RuleBase:RU362012}.
A0A1B7SCZ1	A0A1B7SCZ1_9ASCO	unreviewed	Serine/threonine-protein phosphatase (EC 3.1.3.16)	OGAPODRAFT_102432	Ogataea polymorpha	343	1 out of 5	Inferred from homology	4.3.2.-
A0A1B7SM07	A0A1B7SM07_9ASCO	unreviewed	Uncharacterized protein	OGAPODRAFT_98171	Ogataea polymorpha	279	1 out of 5	Predicted	4.3.2.2	PATHWAY: Purine metabolism; AMP biosynthesis via de novo pathway; AMP from IMP: step 2/2. {ECO:0000256|RuleBase:RU361172}.; PATHWAY: Purine metabolism; IMP biosynthesis via de novo pathway; 5-amino-1-(5-phospho-D-ribosyl)imidazole-4-carboxamide from 5-amino-1-(5-phospho-D-ribosyl)imidazole-4-carboxylate: step 2/2. {ECO:0000256|RuleBase:RU361172}.
A0A1B7SG77	A0A1B7SG77_9ASCO	unreviewed	Uncharacterized protein	OGAPODRAFT_12935	Ogataea polymorpha	252	1 out of 5	Predicted	4.4.1.17
A0A1B7SLR0	A0A1B7SLR0_9ASCO	unreviewed	Uncharacterized protein	OGAPODRAFT_6921	Ogataea polymorpha	106	1 out of 5	Predicted	4.4.1.17
A0A1B7SQ02	A0A1B7SQ02_9ASCO	unreviewed	Uncharacterized protein	OGAPODRAFT_22776	Ogataea polymorpha	237	1 out of 5	Predicted	4.99.1.1	PATHWAY: Porphyrin-containing compound metabolism; protoheme biosynthesis; protoheme from protoporphyrin-IX: step 1/1. {ECO:0000256|RuleBase:RU000607}.
A0A1B7SG53	A0A1B7SG53_9ASCO	unreviewed	Uncharacterized protein	OGAPODRAFT_16429	Ogataea polymorpha	792	1 out of 5	Inferred from homology	5.1.3.1
A0A1B7SCV1	A0A1B7SCV1_9ASCO	unreviewed	Uncharacterized protein	OGAPODRAFT_14329	Ogataea polymorpha	158	1 out of 5	Predicted	5.1.3.15
A0A1B7SE83	A0A1B7SE83_9ASCO	unreviewed	Uncharacterized protein	OGAPODRAFT_94637	Ogataea polymorpha	317	1 out of 5	Predicted	5.1.3.15
A0A1B7SBN2	A0A1B7SBN2_9ASCO	unreviewed	Tafazzin family protein	OGAPODRAFT_17521	Ogataea polymorpha	395	1 out of 5	Inferred from homology	5.1.99.6
A0A1B7SDH7	A0A1B7SDH7_9ASCO	unreviewed	Uncharacterized protein	OGAPODRAFT_83516	Ogataea polymorpha	148	1 out of 5	Inferred from homology	5.2.1.8
A0A1B7SGA3	A0A1B7SGA3_9ASCO	unreviewed	Uncharacterized protein	OGAPODRAFT_49378	Ogataea polymorpha	298	1 out of 5	Predicted	5.2.1.8
A0A1B7SKC0	A0A1B7SKC0_9ASCO	unreviewed	Uncharacterized protein	OGAPODRAFT_16380	Ogataea polymorpha	291	1 out of 5	Predicted	5.2.1.8
A0A1B7SHK7	A0A1B7SHK7_9ASCO	unreviewed	Uncharacterized protein	OGAPODRAFT_8754	Ogataea polymorpha	99	1 out of 5	Predicted	5.2.1.8
A0A1B7SKQ4	A0A1B7SKQ4_9ASCO	unreviewed	Uncharacterized protein	OGAPODRAFT_92388	Ogataea polymorpha	423	1 out of 5	Predicted	5.2.1.8
A0A1B7SQ90	A0A1B7SQ90_9ASCO	unreviewed	Uncharacterized protein	OGAPODRAFT_92101	Ogataea polymorpha	553	1 out of 5	Predicted	5.2.1.8
A0A1B7SQ31	A0A1B7SQ31_9ASCO	unreviewed	Uncharacterized protein	OGAPODRAFT_44644	Ogataea polymorpha	107	1 out of 5	Predicted	5.2.1.8
A0A1B7SKU3	A0A1B7SKU3_9ASCO	unreviewed	Uncharacterized protein	OGAPODRAFT_6624	Ogataea polymorpha	137	1 out of 5	Predicted	5.2.1.8
A0A1B7SLU7	A0A1B7SLU7_9ASCO	unreviewed	Uncharacterized protein	OGAPODRAFT_92729	Ogataea polymorpha	70	1 out of 5	Predicted	5.2.1.8
A0A1B7SQB8	A0A1B7SQB8_9ASCO	unreviewed	Uncharacterized protein	OGAPODRAFT_92122	Ogataea polymorpha	610	1 out of 5	Predicted	5.2.1.8
A0A1B7SIY8	A0A1B7SIY8_9ASCO	unreviewed	Vacuolar protein sorting protein	OGAPODRAFT_86996	Ogataea polymorpha	303	1 out of 5	Predicted	5.2.1.8
A0A1B7SBM0	A0A1B7SBM0_9ASCO	unreviewed	Uncharacterized protein	OGAPODRAFT_52013	Ogataea polymorpha	57	1 out of 5	Predicted	5.3.1.1	PATHWAY: Carbohydrate biosynthesis; gluconeogenesis. {ECO:0000256|RuleBase:RU363013}.; PATHWAY: Carbohydrate degradation; glycolysis; D-glyceraldehyde 3-phosphate from glycerone phosphate: step 1/1. {ECO:0000256|RuleBase:RU363013}.
A0A1B7SNY4	A0A1B7SNY4_9ASCO	unreviewed	Uncharacterized protein (Fragment)	OGAPODRAFT_15074	Ogataea polymorpha	149	1 out of 5	Predicted	5.3.1.16	PATHWAY: Amino-acid biosynthesis; L-histidine biosynthesis; L-histidine from 5-phospho-alpha-D-ribose 1-diphosphate: step 4/9. {ECO:0000256|RuleBase:RU364022}.
A0A1B7SD06	A0A1B7SD06_9ASCO	unreviewed	Uncharacterized protein	OGAPODRAFT_17182	Ogataea polymorpha	747	1 out of 5	Inferred from homology	5.3.1.23	PATHWAY: Amino-acid biosynthesis; L-methionine biosynthesis via salvage pathway; L-methionine from S-methyl-5-thio-alpha-D-ribose 1-phosphate: step 1/6. {ECO:0000256|HAMAP-Rule:MF_03119}.
A0A1B7SJY4	A0A1B7SJY4_9ASCO	unreviewed	IMP-specific 5'-nucleotidase 1 (EC 3.1.3.-)	OGAPODRAFT_16315	Ogataea polymorpha	446	2 out of 5	Inferred from homology	5.3.1.8	PATHWAY: Nucleotide-sugar biosynthesis; GDP-alpha-D-mannose biosynthesis; alpha-D-mannose 1-phosphate from D-fructose 6-phosphate: step 1/2. {ECO:0000256|RuleBase:RU004248}.
A0A1B7SI54	A0A1B7SI54_9ASCO	unreviewed	Uncharacterized protein	OGAPODRAFT_75783	Ogataea polymorpha	239	1 out of 5	Predicted	5.3.1.9	PATHWAY: Carbohydrate degradation; glycolysis; D-glyceraldehyde 3-phosphate and glycerone phosphate from D-glucose: step 2/4. {ECO:0000256|RuleBase:RU000612}.
A0A1B7SL22	A0A1B7SL22_9ASCO	unreviewed	Uncharacterized protein	OGAPODRAFT_15560	Ogataea polymorpha	334	1 out of 5	Inferred from homology	5.3.4.1
A0A1B7SQP0	A0A1B7SQP0_9ASCO	unreviewed	Uncharacterized protein	OGAPODRAFT_85019	Ogataea polymorpha	529	1 out of 5	Inferred from homology	5.4.2.11	PATHWAY: Carbohydrate degradation; glycolysis; pyruvate from D-glyceraldehyde 3-phosphate: step 3/5. {ECO:0000256|RuleBase:RU004511}.
A0A1B7SQS2	A0A1B7SQS2_9ASCO	unreviewed	Uncharacterized protein	OGAPODRAFT_74966	Ogataea polymorpha	444	1 out of 5	Predicted	5.4.2.11	PATHWAY: Carbohydrate degradation; glycolysis; pyruvate from D-glyceraldehyde 3-phosphate: step 3/5. {ECO:0000256|RuleBase:RU004511}.
A0A1B7SG28	A0A1B7SG28_9ASCO	unreviewed	Uncharacterized protein	OGAPODRAFT_93886	Ogataea polymorpha	316	1 out of 5	Predicted	5.4.2.3	PATHWAY: Nucleotide-sugar biosynthesis; UDP-N-acetyl-alpha-D-glucosamine biosynthesis; N-acetyl-alpha-D-glucosamine 1-phosphate from alpha-D-glucosamine 6-phosphate (route I): step 2/2. {ECO:0000256|PIRNR:PIRNR016408}.
A0A1B7SEI8	A0A1B7SEI8_9ASCO	unreviewed	Uncharacterized protein	OGAPODRAFT_9148	Ogataea polymorpha	520	1 out of 5	Predicted	5.4.2.8	PATHWAY: Nucleotide-sugar biosynthesis; GDP-alpha-D-mannose biosynthesis; alpha-D-mannose 1-phosphate from D-fructose 6-phosphate: step 2/2. {ECO:0000256|RuleBase:RU361118}.
A0A1B7SLJ2	A0A1B7SLJ2_9ASCO	unreviewed	Uncharacterized protein	OGAPODRAFT_75275	Ogataea polymorpha	704	1 out of 5	Predicted	5.4.99.-
A0A1B7SD01	A0A1B7SD01_9ASCO	unreviewed	Uncharacterized protein	OGAPODRAFT_77738	Ogataea polymorpha	604	1 out of 5	Predicted	5.4.99.-
A0A1B7SLJ4	A0A1B7SLJ4_9ASCO	unreviewed	Phospholipid scramblase	OGAPODRAFT_15663	Ogataea polymorpha	279	1 out of 5	Inferred from homology	5.4.99.-
A0A1B7SF59	A0A1B7SF59_9ASCO	unreviewed	Peptidyl-prolyl cis-trans isomerase (PPIase) (EC 5.2.1.8)	OGAPODRAFT_24870	Ogataea polymorpha	161	2 out of 5	Inferred from homology	5.4.99.-
A0A1B7SDD0	A0A1B7SDD0_9ASCO	unreviewed	Uncharacterized protein	OGAPODRAFT_95512	Ogataea polymorpha	423	1 out of 5	Predicted	5.4.99.5
A0A1B7SPF9	A0A1B7SPF9_9ASCO	unreviewed	Uncharacterized protein	OGAPODRAFT_15167	Ogataea polymorpha	193	1 out of 5	Predicted	5.99.1.2
A0A1B7SJY8	A0A1B7SJY8_9ASCO	unreviewed	Elongation factor G, mitochondrial (EF-Gmt) (Elongation factor G 1, mitochondrial) (mEF-G 1) (Elongation factor G1)	MEF1 OGAPODRAFT_16320	Ogataea polymorpha	762	2 out of 5	Inferred from homology	5.99.1.3
A0A1B7SES8	A0A1B7SES8_9ASCO	unreviewed	Uncharacterized protein	OGAPODRAFT_77222	Ogataea polymorpha	255	1 out of 5	Predicted	6.1.1.1
A0A1B7SCT6	A0A1B7SCT6_9ASCO	unreviewed	Uncharacterized protein	OGAPODRAFT_102327	Ogataea polymorpha	428	1 out of 5	Predicted	6.1.1.1
A0A1B7SJY6	A0A1B7SJY6_9ASCO	unreviewed	Uncharacterized protein	OGAPODRAFT_12771	Ogataea polymorpha	111	1 out of 5	Predicted	6.1.1.6
A0A1B7SJR4	A0A1B7SJR4_9ASCO	unreviewed	Uncharacterized protein	OGAPODRAFT_16270	Ogataea polymorpha	297	1 out of 5	Predicted	6.1.1.7
A0A1B7SJD0	A0A1B7SJD0_9ASCO	unreviewed	Uncharacterized protein	OGAPODRAFT_76039	Ogataea polymorpha	182	1 out of 5	Predicted	6.2.1.-
A0A1B7SFV0	A0A1B7SFV0_9ASCO	unreviewed	Uncharacterized protein	OGAPODRAFT_83212	Ogataea polymorpha	343	1 out of 5	Predicted	6.2.1.1
A0A1B7SDT6	A0A1B7SDT6_9ASCO	unreviewed	NADH-cytochrome b5 reductase (EC 1.6.2.2)	OGAPODRAFT_50531	Ogataea polymorpha	304	2 out of 5	Inferred from homology	6.2.1.1
A0A1B7SH45	A0A1B7SH45_9ASCO	unreviewed	Uncharacterized protein	OGAPODRAFT_94242	Ogataea polymorpha	198	1 out of 5	Predicted	6.2.1.5	PATHWAY: Carbohydrate metabolism; tricarboxylic acid cycle; succinate from succinyl-CoA (ligase route): step 1/1. {ECO:0000256|HAMAP-Rule:MF_03222}.
A0A1B7SH10	A0A1B7SH10_9ASCO	unreviewed	Uncharacterized protein	OGAPODRAFT_82612	Ogataea polymorpha	2439	1 out of 5	Predicted	6.3.1.2
A0A1B7SIB5	A0A1B7SIB5_9ASCO	unreviewed	Uncharacterized protein	OGAPODRAFT_7498	Ogataea polymorpha	190	1 out of 5	Predicted	6.3.2.12	PATHWAY: Cofactor biosynthesis; tetrahydrofolylpolyglutamate biosynthesis. {ECO:0000256|PIRNR:PIRNR001563}.
A0A1B7SH67	A0A1B7SH67_9ASCO	unreviewed	Uncharacterized protein	OGAPODRAFT_94261	Ogataea polymorpha	745	1 out of 5	Predicted	6.3.2.3	PATHWAY: Sulfur metabolism; glutathione biosynthesis; glutathione from L-cysteine and L-glutamate: step 2/2. {ECO:0000256|PIRNR:PIRNR001558}.
A0A1B7SCT2	A0A1B7SCT2_9ASCO	unreviewed	Uncharacterized protein	OGAPODRAFT_9821	Ogataea polymorpha	122	1 out of 5	Predicted	6.3.4.2	PATHWAY: Pyrimidine metabolism; CTP biosynthesis via de novo pathway; CTP from UDP: step 2/2. {ECO:0000256|RuleBase:RU810713}.
A0A1B7SCP0	A0A1B7SCP0_9ASCO	unreviewed	Uncharacterized protein	OGAPODRAFT_17135	Ogataea polymorpha	557	1 out of 5	Predicted	6.3.4.21	PATHWAY: Cofactor biosynthesis; NAD(+) biosynthesis; nicotinate D-ribonucleotide from nicotinate: step 1/1. {ECO:0000256|RuleBase:RU003838}.
A0A1B7SPL9	A0A1B7SPL9_9ASCO	unreviewed	Uncharacterized protein	OGAPODRAFT_15193	Ogataea polymorpha	684	1 out of 5	Predicted	6.3.4.4	PATHWAY: Purine metabolism; AMP biosynthesis via de novo pathway; AMP from IMP: step 1/2. {ECO:0000256|HAMAP-Rule:MF_03125, ECO:0000256|RuleBase:RU000520}.
A0A1B7SMQ6	A0A1B7SMQ6_9ASCO	unreviewed	Uncharacterized protein	OGAPODRAFT_98553	Ogataea polymorpha	1830	1 out of 5	Predicted	6.3.5.-
A0A1B7SKW9	A0A1B7SKW9_9ASCO	unreviewed	Uncharacterized protein	OGAPODRAFT_92434	Ogataea polymorpha	458	1 out of 5	Inferred from homology	6.3.5.1	PATHWAY: Cofactor biosynthesis; NAD(+) biosynthesis; NAD(+) from deamido-NAD(+) (L-Gln route): step 1/1. {ECO:0000256|PIRNR:PIRNR006630}.
A0A1B7SFA9	A0A1B7SFA9_9ASCO	unreviewed	Uncharacterized protein	OGAPODRAFT_94956	Ogataea polymorpha	493	1 out of 5	Predicted	6.4.1.1
A0A1B7SGW3	A0A1B7SGW3_9ASCO	unreviewed	Uncharacterized protein	OGAPODRAFT_16540	Ogataea polymorpha	718	1 out of 5	Predicted	6.5.1.1
A0A1B7SME2	A0A1B7SME2_9ASCO	unreviewed	Uncharacterized protein (Fragment)	OGAPODRAFT_15793	Ogataea polymorpha	224	1 out of 5	Predicted	6.5.1.1
A0A1B7SL38	A0A1B7SL38_9ASCO	unreviewed	Uncharacterized protein	OGAPODRAFT_97685	Ogataea polymorpha	1188	1 out of 5	Predicted	6.5.1.3
Q9HF79	Q9HF79_9ASCO	unreviewed	Sugar transporter-like protein	OGAPODRAFT_17308	Ogataea polymorpha	509	1 out of 5	Inferred from homology
A0A1B7SR14	A0A1B7SR14_9ASCO	unreviewed	Uncharacterized protein	OGAPODRAFT_44733 OGAPODRAFT_49912	Ogataea polymorpha	318	1 out of 5	Inferred from homology
A0A1B7SK03	A0A1B7SK03_9ASCO	unreviewed	Protein component of the small ribosomal subunit	OGAPODRAFT_16308 OGAPODRAFT_24509	Ogataea polymorpha	82	1 out of 5	Inferred from homology
A0A1B7SR33	A0A1B7SR33_9ASCO	unreviewed	Glutathione S-transferase	OGAPODRAFT_14585 OGAPODRAFT_6552	Ogataea polymorpha	198	1 out of 5	Inferred from homology
A0A1B7SG54	A0A1B7SG54_9ASCO	unreviewed	Alcohol dehydrogenase (Carbonyl reductase)	crd OGAPODRAFT_82460	Ogataea polymorpha	349	1 out of 5	Inferred from homology
A0A2U8ZUN1	A0A2U8ZUN1_9ASCO	unreviewed	Alpha-glucoside permease	MAL2	Ogataea polymorpha CBS 4732	582	1 out of 5	Inferred from homology
A0A1B7SKW2	A0A1B7SKW2_9ASCO	unreviewed	Uncharacterized protein	OGAPODRAFT_85358	Ogataea polymorpha	439	1 out of 5	Inferred from homology
A0A1B7SR24	A0A1B7SR24_9ASCO	unreviewed	Uncharacterized protein	OGAPODRAFT_15486	Ogataea polymorpha	532	1 out of 5	Inferred from homology
A0A1B7SDG8	A0A1B7SDG8_9ASCO	unreviewed	Sodium/hydrogen exchanger	OGAPODRAFT_17264	Ogataea polymorpha	580	1 out of 5	Inferred from homology
A0A1B7SCN6	A0A1B7SCN6_9ASCO	unreviewed	Uncharacterized protein	OGAPODRAFT_17106	Ogataea polymorpha	602	1 out of 5	Inferred from homology
A0A1B7SCC2	A0A1B7SCC2_9ASCO	unreviewed	Uncharacterized protein	OGAPODRAFT_17077	Ogataea polymorpha	376	1 out of 5	Inferred from homology
A0A1B7SCF1	A0A1B7SCF1_9ASCO	unreviewed	Uncharacterized protein (Fragment)	OGAPODRAFT_17091	Ogataea polymorpha	644	1 out of 5	Inferred from homology
A0A1B7SLV8	A0A1B7SLV8_9ASCO	unreviewed	60S ribosomal protein L38	OGAPODRAFT_92736	Ogataea polymorpha	78	1 out of 5	Inferred from homology
A0A1B7SJC3	A0A1B7SJC3_9ASCO	unreviewed	Uncharacterized protein	OGAPODRAFT_16186	Ogataea polymorpha	373	1 out of 5	Inferred from homology
A0A1B7SNT2	A0A1B7SNT2_9ASCO	unreviewed	Uncharacterized protein	OGAPODRAFT_83994	Ogataea polymorpha	365	1 out of 5	Inferred from homology
A0A1B7SII9	A0A1B7SII9_9ASCO	unreviewed	Uncharacterized protein	OGAPODRAFT_16052	Ogataea polymorpha	334	1 out of 5	Inferred from homology
A0A1B7SJ01	A0A1B7SJ01_9ASCO	unreviewed	Uncharacterized protein	OGAPODRAFT_93458	Ogataea polymorpha	552	1 out of 5	Inferred from homology
A0A1B7SAV0	A0A1B7SAV0_9ASCO	unreviewed	Acyl carrier protein	OGAPODRAFT_17375	Ogataea polymorpha	111	1 out of 5	Inferred from homology
A0A1B7SHR9	A0A1B7SHR9_9ASCO	unreviewed	Uncharacterized protein	OGAPODRAFT_88732	Ogataea polymorpha	419	1 out of 5	Inferred from homology
A0A1B7SLD6	A0A1B7SLD6_9ASCO	unreviewed	Uncharacterized protein	OGAPODRAFT_15581	Ogataea polymorpha	435	1 out of 5	Inferred from homology
A0A1B7SQW3	A0A1B7SQW3_9ASCO	unreviewed	DNA damage-binding protein CMR1	OGAPODRAFT_15455	Ogataea polymorpha	341	1 out of 5	Inferred from homology
A0A1B7SHC8	A0A1B7SHC8_9ASCO	unreviewed	Vacuolar ATPase subunit A	OGAPODRAFT_13298	Ogataea polymorpha	616	1 out of 5	Inferred from homology
A0A1B7SAL1	A0A1B7SAL1_9ASCO	unreviewed	60S ribosomal protein L25	OGAPODRAFT_17333	Ogataea polymorpha	141	1 out of 5	Inferred from homology
A0A1B7SQB6	A0A1B7SQB6_9ASCO	unreviewed	Cofilin	OGAPODRAFT_15340	Ogataea polymorpha	143	1 out of 5	Inferred from homology
A0A1B7SED3	A0A1B7SED3_9ASCO	unreviewed	Transmembrane 9 superfamily member	OGAPODRAFT_16798	Ogataea polymorpha	653	1 out of 5	Inferred from homology
A0A1B7SCX5	A0A1B7SCX5_9ASCO	unreviewed	COX assembly mitochondrial protein	OGAPODRAFT_9870	Ogataea polymorpha	104	1 out of 5	Inferred from homology
A0A1B7SGT7	A0A1B7SGT7_9ASCO	unreviewed	Autophagy protein 5	OGAPODRAFT_16534	Ogataea polymorpha	261	1 out of 5	Inferred from homology
A0A1B7SLQ0	A0A1B7SLQ0_9ASCO	unreviewed	Uncharacterized protein	OGAPODRAFT_81595	Ogataea polymorpha	267	1 out of 5	Inferred from homology
A0A1B7SB58	A0A1B7SB58_9ASCO	unreviewed	Uncharacterized protein	OGAPODRAFT_17426	Ogataea polymorpha	495	1 out of 5	Inferred from homology
A0A1B7SGJ6	A0A1B7SGJ6_9ASCO	unreviewed	Uncharacterized protein	OGAPODRAFT_94070	Ogataea polymorpha	414	1 out of 5	Inferred from homology
A0A1B7SJM8	A0A1B7SJM8_9ASCO	unreviewed	Uncharacterized protein	OGAPODRAFT_16253	Ogataea polymorpha	214	1 out of 5	Inferred from homology
A0A1B7SD33	A0A1B7SD33_9ASCO	unreviewed	Uncharacterized protein	OGAPODRAFT_9921	Ogataea polymorpha	501	1 out of 5	Inferred from homology
A0A1B7SL85	A0A1B7SL85_9ASCO	unreviewed	Uncharacterized protein	OGAPODRAFT_23179	Ogataea polymorpha	473	1 out of 5	Inferred from homology
A0A1B7SBG7	A0A1B7SBG7_9ASCO	unreviewed	Uncharacterized protein (Fragment)	OGAPODRAFT_52579	Ogataea polymorpha	246	1 out of 5	Inferred from homology
A0A1B7SMI0	A0A1B7SMI0_9ASCO	unreviewed	Isocitrate lyase	OGAPODRAFT_23470	Ogataea polymorpha	510	1 out of 5	Inferred from homology
A0A1B7SN61	A0A1B7SN61_9ASCO	unreviewed	Uncharacterized protein (Fragment)	OGAPODRAFT_42775	Ogataea polymorpha	260	1 out of 5	Inferred from homology
A0A1B7SIH2	A0A1B7SIH2_9ASCO	unreviewed	Uncharacterized protein (Fragment)	OGAPODRAFT_16047	Ogataea polymorpha	205	1 out of 5	Inferred from homology
A0A1B7SD29	A0A1B7SD29_9ASCO	unreviewed	FK506-binding protein (EC 5.2.1.8)	OGAPODRAFT_17194	Ogataea polymorpha	430	1 out of 5	Inferred from homology
A0A1B7SGK6	A0A1B7SGK6_9ASCO	unreviewed	RBR-type E3 ubiquitin transferase (EC 2.3.2.31)	OGAPODRAFT_100299	Ogataea polymorpha	410	1 out of 5	Inferred from homology
A0A1B7SJ98	A0A1B7SJ98_9ASCO	unreviewed	NADH-ubiquinone oxidoreductase	OGAPODRAFT_16189	Ogataea polymorpha	180	1 out of 5	Inferred from homology
A0A1B7SD93	A0A1B7SD93_9ASCO	unreviewed	Uncharacterized protein (Fragment)	OGAPODRAFT_37095	Ogataea polymorpha	187	1 out of 5	Inferred from homology
A0A1B7SHI3	A0A1B7SHI3_9ASCO	unreviewed	Uncharacterized protein	OGAPODRAFT_100743	Ogataea polymorpha	539	1 out of 5	Inferred from homology
G8J8S4	G8J8S4_9ASCO	unreviewed	RNA polymerase II second largest subunit (Fragment)	RPB2	Ogataea polymorpha	369	1 out of 5	Inferred from homology
A0A1B7SNU8	A0A1B7SNU8_9ASCO	unreviewed	Uncharacterized protein	OGAPODRAFT_15060	Ogataea polymorpha	197	1 out of 5	Inferred from homology
A0A1B7SFK1	A0A1B7SFK1_9ASCO	unreviewed	Uncharacterized protein	OGAPODRAFT_83178	Ogataea polymorpha	795	1 out of 5	Inferred from homology
A0A1B7SBH8	A0A1B7SBH8_9ASCO	unreviewed	Kinase (EC 2.7.-.-)	OGAPODRAFT_17477	Ogataea polymorpha	786	1 out of 5	Inferred from homology
A0A1B7SKD9	A0A1B7SKD9_9ASCO	unreviewed	Uncharacterized protein	OGAPODRAFT_93816	Ogataea polymorpha	581	1 out of 5	Inferred from homology
A0A1B7SIS8	A0A1B7SIS8_9ASCO	unreviewed	Pyridoxal phosphate homeostasis protein (PLP homeostasis protein)	OGAPODRAFT_47515	Ogataea polymorpha	236	1 out of 5	Inferred from homology
A0A1B7SAP6	A0A1B7SAP6_9ASCO	unreviewed	Uncharacterized protein	OGAPODRAFT_77986	Ogataea polymorpha	550	1 out of 5	Inferred from homology
A0A1B7SQ79	A0A1B7SQ79_9ASCO	unreviewed	Uncharacterized protein	OGAPODRAFT_22860	Ogataea polymorpha	294	1 out of 5	Inferred from homology
A0A1B7SL53	A0A1B7SL53_9ASCO	unreviewed	40S ribosomal protein S4	OGAPODRAFT_15570	Ogataea polymorpha	262	1 out of 5	Inferred from homology
A0A1B7SDL0	A0A1B7SDL0_9ASCO	unreviewed	Uncharacterized protein	OGAPODRAFT_102760	Ogataea polymorpha	206	1 out of 5	Inferred from homology
A0A1B7SCP7	A0A1B7SCP7_9ASCO	unreviewed	Cytoplasmic DExD/H-box helicase	OGAPODRAFT_102247	Ogataea polymorpha	451	1 out of 5	Inferred from homology
A0A1B7SFL2	A0A1B7SFL2_9ASCO	unreviewed	Uncharacterized protein	OGAPODRAFT_95083	Ogataea polymorpha	557	1 out of 5	Inferred from homology
A0A1B7SKX3	A0A1B7SKX3_9ASCO	unreviewed	Ribosomal protein 59 of small subunit, required for ribosome assembly and 20S pre-rRNA processing	OGAPODRAFT_97605	Ogataea polymorpha	142	1 out of 5	Inferred from homology
A0A1B7SGE5	A0A1B7SGE5_9ASCO	unreviewed	Proteasome assembly chaperone 2	OGAPODRAFT_8331	Ogataea polymorpha	274	1 out of 5	Inferred from homology
A0A1B7SHM6	A0A1B7SHM6_9ASCO	unreviewed	Uncharacterized protein	OGAPODRAFT_8787	Ogataea polymorpha	104	1 out of 5	Inferred from homology
A0A1B7SN34	A0A1B7SN34_9ASCO	unreviewed	Centromere H3 protein	OGAPODRAFT_98723	Ogataea polymorpha	149	1 out of 5	Inferred from homology
A0A1B7SIT7	A0A1B7SIT7_9ASCO	unreviewed	Uncharacterized protein	OGAPODRAFT_7652	Ogataea polymorpha	108	1 out of 5	Inferred from homology
A0A1B7SPL7	A0A1B7SPL7_9ASCO	unreviewed	Casein kinase II subunit beta (CK II beta)	OGAPODRAFT_74638	Ogataea polymorpha	265	1 out of 5	Inferred from homology
A0A1B7SAI6	A0A1B7SAI6_9ASCO	unreviewed	Uncharacterized protein (Fragment)	OGAPODRAFT_44377	Ogataea polymorpha	271	1 out of 5	Inferred from homology
A0A1B7SPM6	A0A1B7SPM6_9ASCO	unreviewed	Uncharacterized protein	OGAPODRAFT_74645	Ogataea polymorpha	508	1 out of 5	Inferred from homology
A0A1B7SCU7	A0A1B7SCU7_9ASCO	unreviewed	Uncharacterized protein	OGAPODRAFT_17153	Ogataea polymorpha	579	1 out of 5	Inferred from homology
A0A1B7SH09	A0A1B7SH09_9ASCO	unreviewed	Uncharacterized protein	OGAPODRAFT_16554	Ogataea polymorpha	211	1 out of 5	Inferred from homology
A0A1B7SDM8	A0A1B7SDM8_9ASCO	unreviewed	Uncharacterized protein	OGAPODRAFT_17297	Ogataea polymorpha	504	1 out of 5	Inferred from homology
A0A1B7SPI7	A0A1B7SPI7_9ASCO	unreviewed	Uncharacterized protein	OGAPODRAFT_81024	Ogataea polymorpha	293	1 out of 5	Inferred from homology
A0A1B7SBE1	A0A1B7SBE1_9ASCO	unreviewed	Adenylyl cyclase-associated protein	OGAPODRAFT_95938	Ogataea polymorpha	516	1 out of 5	Inferred from homology
A0A1B7SCA0	A0A1B7SCA0_9ASCO	unreviewed	Uncharacterized protein	OGAPODRAFT_17060	Ogataea polymorpha	469	1 out of 5	Inferred from homology
A0A1B7SDC6	A0A1B7SDC6_9ASCO	unreviewed	Protein BCP1	OGAPODRAFT_102636	Ogataea polymorpha	296	1 out of 5	Inferred from homology
A0A1B7SQ54	A0A1B7SQ54_9ASCO	unreviewed	Ribosomal protein	OGAPODRAFT_44788	Ogataea polymorpha	217	1 out of 5	Inferred from homology
A0A1B7SNS3	A0A1B7SNS3_9ASCO	unreviewed	Uncharacterized protein	OGAPODRAFT_74396	Ogataea polymorpha	532	1 out of 5	Inferred from homology
A0A1B7SMJ4	A0A1B7SMJ4_9ASCO	unreviewed	Uncharacterized protein	OGAPODRAFT_75518	Ogataea polymorpha	344	1 out of 5	Inferred from homology
A0A1B7SKR4	A0A1B7SKR4_9ASCO	unreviewed	Uncharacterized protein	OGAPODRAFT_15505	Ogataea polymorpha	617	1 out of 5	Inferred from homology
A0A1B7SKC4	A0A1B7SKC4_9ASCO	unreviewed	Uncharacterized protein	OGAPODRAFT_82401	Ogataea polymorpha	220	1 out of 5	Inferred from homology
A0A1B7SN60	A0A1B7SN60_9ASCO	unreviewed	Uncharacterized protein	OGAPODRAFT_46928	Ogataea polymorpha	685	1 out of 5	Inferred from homology
A0A1B7SKA3	A0A1B7SKA3_9ASCO	unreviewed	Uncharacterized protein	OGAPODRAFT_48407	Ogataea polymorpha	345	1 out of 5	Inferred from homology
A0A1B7SAX4	A0A1B7SAX4_9ASCO	unreviewed	Uncharacterized protein	OGAPODRAFT_17388	Ogataea polymorpha	479	1 out of 5	Inferred from homology
A0A1B7SNN7	A0A1B7SNN7_9ASCO	unreviewed	Uncharacterized protein	OGAPODRAFT_80842	Ogataea polymorpha	198	1 out of 5	Inferred from homology
A0A1B7SQV2	A0A1B7SQV2_9ASCO	unreviewed	Uncharacterized protein	OGAPODRAFT_92307	Ogataea polymorpha	499	1 out of 5	Inferred from homology
A0A1B7SLQ5	A0A1B7SLQ5_9ASCO	unreviewed	Uncharacterized protein	OGAPODRAFT_15711	Ogataea polymorpha	798	1 out of 5	Inferred from homology
A0A1B7SK46	A0A1B7SK46_9ASCO	unreviewed	Uncharacterized protein	OGAPODRAFT_87507	Ogataea polymorpha	388	1 out of 5	Inferred from homology
A0A1B7SQH6	A0A1B7SQH6_9ASCO	unreviewed	Maltose permease	OGAPODRAFT_15361	Ogataea polymorpha	522	1 out of 5	Inferred from homology
A0A1B7SJP9	A0A1B7SJP9_9ASCO	unreviewed	Uncharacterized protein	OGAPODRAFT_7965	Ogataea polymorpha	101	1 out of 5	Inferred from homology
A0A1B7SL74	A0A1B7SL74_9ASCO	unreviewed	Uncharacterized protein	OGAPODRAFT_92536	Ogataea polymorpha	367	1 out of 5	Inferred from homology
A0A1B7SLX5	A0A1B7SLX5_9ASCO	unreviewed	Uncharacterized protein	OGAPODRAFT_46514	Ogataea polymorpha	515	1 out of 5	Inferred from homology
A0A1B7SD09	A0A1B7SD09_9ASCO	unreviewed	Uncharacterized protein	OGAPODRAFT_17183	Ogataea polymorpha	436	1 out of 5	Inferred from homology
A0A1B7SAQ3	A0A1B7SAQ3_9ASCO	unreviewed	Uncharacterized protein	OGAPODRAFT_95715	Ogataea polymorpha	200	1 out of 5	Inferred from homology
A0A1B7SCD4	A0A1B7SCD4_9ASCO	unreviewed	Uncharacterized protein	OGAPODRAFT_17087	Ogataea polymorpha	221	1 out of 5	Inferred from homology
A0A1B7SDG6	A0A1B7SDG6_9ASCO	unreviewed	Uncharacterized protein	OGAPODRAFT_51567	Ogataea polymorpha	189	1 out of 5	Inferred from homology
A0A1B7SEM9	A0A1B7SEM9_9ASCO	unreviewed	Uncharacterized protein	OGAPODRAFT_94778	Ogataea polymorpha	481	1 out of 5	Inferred from homology
A0A1B7SG32	A0A1B7SG32_9ASCO	unreviewed	Uncharacterized protein	OGAPODRAFT_76433	Ogataea polymorpha	228	1 out of 5	Inferred from homology
A0A1B7SJH1	A0A1B7SJH1_9ASCO	unreviewed	RNA polymerase II transcription factor B subunit 2	OGAPODRAFT_99379	Ogataea polymorpha	544	1 out of 5	Inferred from homology
A0A1B7SK55	A0A1B7SK55_9ASCO	unreviewed	Uncharacterized protein	OGAPODRAFT_16354	Ogataea polymorpha	402	1 out of 5	Inferred from homology
A0A1B7SJS4	A0A1B7SJS4_9ASCO	unreviewed	Uncharacterized protein	OGAPODRAFT_16276	Ogataea polymorpha	151	1 out of 5	Inferred from homology
A0A1B7SK14	A0A1B7SK14_9ASCO	unreviewed	Uncharacterized protein (Fragment)	OGAPODRAFT_87610	Ogataea polymorpha	286	1 out of 5	Inferred from homology
A0A1B7SG30	A0A1B7SG30_9ASCO	unreviewed	Autophagy-related protein	OGAPODRAFT_87798	Ogataea polymorpha	125	1 out of 5	Inferred from homology
A0A1B7SI32	A0A1B7SI32_9ASCO	unreviewed	Uncharacterized protein	OGAPODRAFT_15983	Ogataea polymorpha	553	1 out of 5	Inferred from homology
A0A1B7SF47	A0A1B7SF47_9ASCO	unreviewed	Serine/threonine-protein phosphatase (EC 3.1.3.16)	OGAPODRAFT_101549	Ogataea polymorpha	562	1 out of 5	Inferred from homology
A0A1B7SHC1	A0A1B7SHC1_9ASCO	unreviewed	Serine/threonine-protein phosphatase (EC 3.1.3.16)	OGAPODRAFT_16611	Ogataea polymorpha	315	1 out of 5	Inferred from homology
A0A1B7SM89	A0A1B7SM89_9ASCO	unreviewed	Uncharacterized protein	OGAPODRAFT_15783	Ogataea polymorpha	484	1 out of 5	Inferred from homology
A0A1B7SQ71	A0A1B7SQ71_9ASCO	unreviewed	Uncharacterized protein	OGAPODRAFT_22830	Ogataea polymorpha	391	1 out of 5	Inferred from homology
A0A1B7SJB0	A0A1B7SJB0_9ASCO	unreviewed	Uncharacterized protein	OGAPODRAFT_76097	Ogataea polymorpha	722	1 out of 5	Inferred from homology
A0A1B7SIH9	A0A1B7SIH9_9ASCO	unreviewed	Uncharacterized protein	OGAPODRAFT_93213	Ogataea polymorpha	588	1 out of 5	Inferred from homology
A0A1B7SHZ3	A0A1B7SHZ3_9ASCO	unreviewed	Repressible acid phosphatase	OGAPODRAFT_76934	Ogataea polymorpha	442	1 out of 5	Inferred from homology
A0A1B7SPN8	A0A1B7SPN8_9ASCO	unreviewed	Uncharacterized protein	OGAPODRAFT_15213	Ogataea polymorpha	317	1 out of 5	Inferred from homology
A0A1B7SCB3	A0A1B7SCB3_9ASCO	unreviewed	Uncharacterized protein	OGAPODRAFT_102056	Ogataea polymorpha	454	1 out of 5	Inferred from homology
A0A1B7SEY8	A0A1B7SEY8_9ASCO	unreviewed	Uncharacterized protein	OGAPODRAFT_101511	Ogataea polymorpha	560	1 out of 5	Inferred from homology
A0A1B7SP25	A0A1B7SP25_9ASCO	unreviewed	Uncharacterized protein	OGAPODRAFT_10808	Ogataea polymorpha	449	1 out of 5	Inferred from homology
A0A1B7SFM0	A0A1B7SFM0_9ASCO	unreviewed	Uncharacterized protein	OGAPODRAFT_95078	Ogataea polymorpha	549	1 out of 5	Inferred from homology
A0A1B7SDW2	A0A1B7SDW2_9ASCO	unreviewed	Uncharacterized protein	OGAPODRAFT_49857	Ogataea polymorpha	285	1 out of 5	Inferred from homology
A0A1B7SMG3	A0A1B7SMG3_9ASCO	unreviewed	Uncharacterized protein	OGAPODRAFT_98412	Ogataea polymorpha	210	1 out of 5	Inferred from homology
A0A1B7SPK1	A0A1B7SPK1_9ASCO	unreviewed	Vacuolar ATP synthase subunit B (V-ATPase B subunit)	OGAPODRAFT_15185	Ogataea polymorpha	507	1 out of 5	Inferred from homology
A0A1B7SML3	A0A1B7SML3_9ASCO	unreviewed	Uncharacterized protein	OGAPODRAFT_15870	Ogataea polymorpha	367	1 out of 5	Inferred from homology
A0A1B7SE08	A0A1B7SE08_9ASCO	unreviewed	Uncharacterized protein	OGAPODRAFT_16748	Ogataea polymorpha	237	1 out of 5	Inferred from homology
A0A1B7SB01	A0A1B7SB01_9ASCO	unreviewed	Trafficking protein particle complex subunit BET3	OGAPODRAFT_17396	Ogataea polymorpha	190	1 out of 5	Inferred from homology
A0A1B7SJR3	A0A1B7SJR3_9ASCO	unreviewed	Uncharacterized protein	OGAPODRAFT_47317	Ogataea polymorpha	147	1 out of 5	Inferred from homology
A0A1B7SPQ3	A0A1B7SPQ3_9ASCO	unreviewed	Uncharacterized protein	OGAPODRAFT_15217	Ogataea polymorpha	564	1 out of 5	Inferred from homology
A0A1B7SEX7	A0A1B7SEX7_9ASCO	unreviewed	Ubiquitin-conjugating enzyme that negatively regulates gluconeogenesis	OGAPODRAFT_83045	Ogataea polymorpha	183	1 out of 5	Inferred from homology
A0A1B7SD46	A0A1B7SD46_9ASCO	unreviewed	Transcription initiation factor IIA subunit 2	OGAPODRAFT_102473	Ogataea polymorpha	111	1 out of 5	Inferred from homology
A0A1B7SQ76	A0A1B7SQ76_9ASCO	unreviewed	Uncharacterized protein	OGAPODRAFT_81199	Ogataea polymorpha	256	1 out of 5	Inferred from homology
A0A1B7SQ09	A0A1B7SQ09_9ASCO	unreviewed	Uncharacterized protein	OGAPODRAFT_15275	Ogataea polymorpha	842	1 out of 5	Inferred from homology
A0A1B7SEF8	A0A1B7SEF8_9ASCO	unreviewed	Uncharacterized protein	OGAPODRAFT_94709	Ogataea polymorpha	783	1 out of 5	Inferred from homology
A0A1B7SM32	A0A1B7SM32_9ASCO	unreviewed	Uncharacterized protein	OGAPODRAFT_15772	Ogataea polymorpha	433	1 out of 5	Inferred from homology
A0A1B7SK07	A0A1B7SK07_9ASCO	unreviewed	40S ribosomal protein S8	OGAPODRAFT_99834	Ogataea polymorpha	199	1 out of 5	Inferred from homology
A0A1B7SEX8	A0A1B7SEX8_9ASCO	unreviewed	Uncharacterized protein	OGAPODRAFT_50079	Ogataea polymorpha	343	1 out of 5	Inferred from homology
A0A1B7SQ07	A0A1B7SQ07_9ASCO	unreviewed	Exo-1,3-beta-glucanase/1,3-beta-D-glucan glucanohydrolase	OGAPODRAFT_96880	Ogataea polymorpha	435	1 out of 5	Inferred from homology
A0A1B7SL17	A0A1B7SL17_9ASCO	unreviewed	Uncharacterized protein	OGAPODRAFT_97622	Ogataea polymorpha	515	1 out of 5	Inferred from homology
A0A1B7SQM5	A0A1B7SQM5_9ASCO	unreviewed	Uncharacterized protein	OGAPODRAFT_15386	Ogataea polymorpha	1430	1 out of 5	Inferred from homology
A0A1B7SHG0	A0A1B7SHG0_9ASCO	unreviewed	Fructose-1,6-bisphosphatase, key regulatory enzyme in the gluconeogenesis pathway	OGAPODRAFT_16585	Ogataea polymorpha	339	1 out of 5	Inferred from homology
A0A1B7SJN2	A0A1B7SJN2_9ASCO	unreviewed	Vacuolar protein sorting-associated protein 28 (ESCRT-I complex subunit VPS28)	OGAPODRAFT_12697	Ogataea polymorpha	243	1 out of 5	Inferred from homology
A0A1B7SLP9	A0A1B7SLP9_9ASCO	unreviewed	Uncharacterized protein	OGAPODRAFT_23286	Ogataea polymorpha	241	1 out of 5	Inferred from homology
A0A1B7SHU4	A0A1B7SHU4_9ASCO	unreviewed	Uncharacterized protein	OGAPODRAFT_100977	Ogataea polymorpha	295	1 out of 5	Inferred from homology
A0A1B7SR23	A0A1B7SR23_9ASCO	unreviewed	Uncharacterized protein	OGAPODRAFT_81378	Ogataea polymorpha	357	1 out of 5	Inferred from homology
A0A1B7SE72	A0A1B7SE72_9ASCO	unreviewed	Aldehyde dehydrogenase	OGAPODRAFT_16764	Ogataea polymorpha	518	1 out of 5	Inferred from homology
A0A1B7SIU6	A0A1B7SIU6_9ASCO	unreviewed	Peptide hydrolase (EC 3.4.-.-)	OGAPODRAFT_16113	Ogataea polymorpha	499	1 out of 5	Inferred from homology
A0A1B7SFS5	A0A1B7SFS5_9ASCO	unreviewed	Uncharacterized protein	OGAPODRAFT_101924	Ogataea polymorpha	491	1 out of 5	Inferred from homology
A0A1B7SQ12	A0A1B7SQ12_9ASCO	unreviewed	Uncharacterized protein	OGAPODRAFT_92047	Ogataea polymorpha	493	1 out of 5	Inferred from homology
A0A1B7SHY0	A0A1B7SHY0_9ASCO	unreviewed	Uncharacterized protein	OGAPODRAFT_13455	Ogataea polymorpha	538	1 out of 5	Inferred from homology
A0A1B7SKT6	A0A1B7SKT6_9ASCO	unreviewed	Uncharacterized protein	OGAPODRAFT_23093	Ogataea polymorpha	351	1 out of 5	Inferred from homology
A0A1B7SQJ3	A0A1B7SQJ3_9ASCO	unreviewed	T-complex protein 1 subunit delta	OGAPODRAFT_97160	Ogataea polymorpha	527	1 out of 5	Inferred from homology
A0A1B7SDJ7	A0A1B7SDJ7_9ASCO	unreviewed	Enolase I, a phosphopyruvate hydratase that catalyzes the conversion of 2-phosphoglycerate to phosph	OGAPODRAFT_25347	Ogataea polymorpha	436	1 out of 5	Inferred from homology
A0A1B7SBM2	A0A1B7SBM2_9ASCO	unreviewed	Uncharacterized protein	OGAPODRAFT_17485	Ogataea polymorpha	858	1 out of 5	Inferred from homology
A0A1B7SKC1	A0A1B7SKC1_9ASCO	unreviewed	Uncharacterized protein	OGAPODRAFT_108910	Ogataea polymorpha	162	1 out of 5	Inferred from homology
A0A1B7SM61	A0A1B7SM61_9ASCO	unreviewed	Uncharacterized protein	OGAPODRAFT_86007	Ogataea polymorpha	363	1 out of 5	Inferred from homology
A0A1B7SJJ4	A0A1B7SJJ4_9ASCO	unreviewed	Uncharacterized protein	OGAPODRAFT_16222	Ogataea polymorpha	1091	1 out of 5	Inferred from homology
A0A1B7SP51	A0A1B7SP51_9ASCO	unreviewed	Uncharacterized protein	OGAPODRAFT_80943	Ogataea polymorpha	842	1 out of 5	Inferred from homology
A0A1B7SFG4	A0A1B7SFG4_9ASCO	unreviewed	Serine/threonine-protein phosphatase (EC 3.1.3.16)	OGAPODRAFT_50650	Ogataea polymorpha	311	1 out of 5	Inferred from homology
A0A1B7SDH4	A0A1B7SDH4_9ASCO	unreviewed	Uncharacterized protein (Fragment)	OGAPODRAFT_43190	Ogataea polymorpha	866	1 out of 5	Inferred from homology
A0A1B7SGD5	A0A1B7SGD5_9ASCO	unreviewed	Ammonium transporter	OGAPODRAFT_49307	Ogataea polymorpha	469	1 out of 5	Inferred from homology
A0A1B7SCX3	A0A1B7SCX3_9ASCO	unreviewed	Uncharacterized protein	OGAPODRAFT_77713	Ogataea polymorpha	1075	1 out of 5	Inferred from homology
A0A1B7SAL2	A0A1B7SAL2_9ASCO	unreviewed	Uncharacterized protein	OGAPODRAFT_17334	Ogataea polymorpha	367	1 out of 5	Inferred from homology
A0A1B7SG55	A0A1B7SG55_9ASCO	unreviewed	Uncharacterized protein	OGAPODRAFT_16417	Ogataea polymorpha	735	1 out of 5	Inferred from homology
A0A1B7SIW1	A0A1B7SIW1_9ASCO	unreviewed	Uncharacterized protein	OGAPODRAFT_16127	Ogataea polymorpha	398	1 out of 5	Inferred from homology
A0A1B7SDI1	A0A1B7SDI1_9ASCO	unreviewed	Ubiquitin-conjugating enzyme E2 4	OGAPODRAFT_51083	Ogataea polymorpha	147	1 out of 5	Inferred from homology
A0A1B7SEE3	A0A1B7SEE3_9ASCO	unreviewed	Protein yippee-like	OGAPODRAFT_9112	Ogataea polymorpha	164	1 out of 5	Inferred from homology
A0A1B7SJ04	A0A1B7SJ04_9ASCO	unreviewed	Uncharacterized protein	OGAPODRAFT_99245	Ogataea polymorpha	526	1 out of 5	Inferred from homology
A0A1B7SHR2	A0A1B7SHR2_9ASCO	unreviewed	Uncharacterized protein	OGAPODRAFT_16686	Ogataea polymorpha	1278	1 out of 5	Inferred from homology
A0A1B7SMJ0	A0A1B7SMJ0_9ASCO	unreviewed	Isocitrate lyase	OGAPODRAFT_86209	Ogataea polymorpha	477	1 out of 5	Inferred from homology
A0A1B7SP29	A0A1B7SP29_9ASCO	unreviewed	Uncharacterized protein	OGAPODRAFT_91734	Ogataea polymorpha	2407	1 out of 5	Inferred from homology
A0A1B7SCK0	A0A1B7SCK0_9ASCO	unreviewed	Uncharacterized protein	OGAPODRAFT_95275	Ogataea polymorpha	1496	1 out of 5	Inferred from homology
A0A1B7SQW2	A0A1B7SQW2_9ASCO	unreviewed	Uncharacterized protein	OGAPODRAFT_92321	Ogataea polymorpha	486	1 out of 5	Inferred from homology
A0A1B7SR35	A0A1B7SR35_9ASCO	unreviewed	Uncharacterized protein	OGAPODRAFT_81385	Ogataea polymorpha	497	1 out of 5	Inferred from homology
A0A1B7SFN1	A0A1B7SFN1_9ASCO	unreviewed	Uncharacterized protein	OGAPODRAFT_50694	Ogataea polymorpha	498	1 out of 5	Inferred from homology
A0A1B7SH61	A0A1B7SH61_9ASCO	unreviewed	Uncharacterized protein	OGAPODRAFT_100459	Ogataea polymorpha	208	1 out of 5	Inferred from homology
A0A1B7SQA0	A0A1B7SQA0_9ASCO	unreviewed	Kinase (EC 2.7.-.-)	OGAPODRAFT_15319	Ogataea polymorpha	308	1 out of 5	Inferred from homology
A0A1B7SGX0	A0A1B7SGX0_9ASCO	unreviewed	Uncharacterized protein	OGAPODRAFT_76644	Ogataea polymorpha	150	1 out of 5	Inferred from homology
A0A1B7SC72	A0A1B7SC72_9ASCO	unreviewed	Derlin	OGAPODRAFT_52762	Ogataea polymorpha	209	1 out of 5	Inferred from homology
A0A1B7SAY1	A0A1B7SAY1_9ASCO	unreviewed	Stress response protein NST1	OGAPODRAFT_95790	Ogataea polymorpha	662	1 out of 5	Inferred from homology
A0A1B7SJW8	A0A1B7SJW8_9ASCO	unreviewed	Uncharacterized protein	OGAPODRAFT_99703	Ogataea polymorpha	289	1 out of 5	Inferred from homology
A0A1B7SIV4	A0A1B7SIV4_9ASCO	unreviewed	Uncharacterized protein	OGAPODRAFT_7687	Ogataea polymorpha	789	1 out of 5	Inferred from homology
A0A1B7SCN3	A0A1B7SCN3_9ASCO	unreviewed	T-complex protein 1 subunit gamma	OGAPODRAFT_17124	Ogataea polymorpha	520	1 out of 5	Inferred from homology
A0A1B7SC21	A0A1B7SC21_9ASCO	unreviewed	Uncharacterized protein	OGAPODRAFT_96081	Ogataea polymorpha	2234	1 out of 5	Inferred from homology
A0A1B7SE41	A0A1B7SE41_9ASCO	unreviewed	Uncharacterized protein	OGAPODRAFT_16736	Ogataea polymorpha	230	1 out of 5	Inferred from homology
A0A1B7SFR5	A0A1B7SFR5_9ASCO	unreviewed	Uncharacterized protein	OGAPODRAFT_101878	Ogataea polymorpha	411	1 out of 5	Inferred from homology
A0A1B7SH08	A0A1B7SH08_9ASCO	unreviewed	Uncharacterized protein (Fragment)	OGAPODRAFT_48517	Ogataea polymorpha	196	1 out of 5	Inferred from homology
A0A1B7SL73	A0A1B7SL73_9ASCO	unreviewed	Uncharacterized protein	OGAPODRAFT_47169	Ogataea polymorpha	384	1 out of 5	Inferred from homology
A0A1B7SAK2	A0A1B7SAK2_9ASCO	unreviewed	Uncharacterized protein	OGAPODRAFT_52693	Ogataea polymorpha	360	1 out of 5	Inferred from homology
A0A1B7SHE3	A0A1B7SHE3_9ASCO	unreviewed	Tetradecameric mitochondrial chaperonin	OGAPODRAFT_16628	Ogataea polymorpha	569	1 out of 5	Inferred from homology
A0A1B7SGU6	A0A1B7SGU6_9ASCO	unreviewed	Methyltransferase-like protein (EC 2.1.1.-)	OGAPODRAFT_100441	Ogataea polymorpha	310	1 out of 5	Inferred from homology
A0A1B7SGQ0	A0A1B7SGQ0_9ASCO	unreviewed	Uncharacterized protein	OGAPODRAFT_16510	Ogataea polymorpha	340	1 out of 5	Inferred from homology
A0A1B7SBJ4	A0A1B7SBJ4_9ASCO	unreviewed	Uncharacterized protein	OGAPODRAFT_17508	Ogataea polymorpha	665	1 out of 5	Inferred from homology
A0A1B7SN15	A0A1B7SN15_9ASCO	unreviewed	Uncharacterized protein	OGAPODRAFT_98743	Ogataea polymorpha	180	1 out of 5	Inferred from homology
A0A1B7SIN8	A0A1B7SIN8_9ASCO	unreviewed	Uncharacterized protein	OGAPODRAFT_47335	Ogataea polymorpha	386	1 out of 5	Inferred from homology
A0A1B7SMW7	A0A1B7SMW7_9ASCO	unreviewed	Uncharacterized protein	OGAPODRAFT_15916	Ogataea polymorpha	633	1 out of 5	Inferred from homology
A0A1B7SJ02	A0A1B7SJ02_9ASCO	unreviewed	Uncharacterized protein	OGAPODRAFT_16131	Ogataea polymorpha	324	1 out of 5	Inferred from homology
A0A1B7SE96	A0A1B7SE96_9ASCO	unreviewed	Phospho-2-dehydro-3-deoxyheptonate aldolase (EC 2.5.1.54)	OGAPODRAFT_82913	Ogataea polymorpha	358	1 out of 5	Inferred from homology
A0A1B7SD41	A0A1B7SD41_9ASCO	unreviewed	Uncharacterized protein	OGAPODRAFT_51341	Ogataea polymorpha	225	1 out of 5	Inferred from homology
A0A1B7SC17	A0A1B7SC17_9ASCO	unreviewed	Uncharacterized protein	OGAPODRAFT_10669	Ogataea polymorpha	292	1 out of 5	Inferred from homology
A0A1B7SEK5	A0A1B7SEK5_9ASCO	unreviewed	Low affinity glucose transporter	OGAPODRAFT_13736	Ogataea polymorpha	540	1 out of 5	Inferred from homology
A0A1B7SLH5	A0A1B7SLH5_9ASCO	unreviewed	Protein RER1	OGAPODRAFT_97897	Ogataea polymorpha	185	1 out of 5	Inferred from homology
A0A1B7SGM9	A0A1B7SGM9_9ASCO	unreviewed	PRA1 family protein	OGAPODRAFT_8431	Ogataea polymorpha	177	1 out of 5	Inferred from homology
A0A1B7SJA9	A0A1B7SJA9_9ASCO	unreviewed	Uncharacterized protein	OGAPODRAFT_16185	Ogataea polymorpha	316	1 out of 5	Inferred from homology
A0A1B7SBQ8	A0A1B7SBQ8_9ASCO	unreviewed	Uncharacterized protein	OGAPODRAFT_103565	Ogataea polymorpha	364	1 out of 5	Inferred from homology
A0A1B7SBI9	A0A1B7SBI9_9ASCO	unreviewed	Essential component of the Arp2/3 complex	OGAPODRAFT_52299	Ogataea polymorpha	436	1 out of 5	Inferred from homology
A0A1B7SJX6	A0A1B7SJX6_9ASCO	unreviewed	Uncharacterized protein (Fragment)	OGAPODRAFT_16311	Ogataea polymorpha	176	1 out of 5	Inferred from homology
A0A1B7SCL5	A0A1B7SCL5_9ASCO	unreviewed	Uncharacterized protein (Fragment)	OGAPODRAFT_51411	Ogataea polymorpha	246	1 out of 5	Inferred from homology
A0A1B7SLQ7	A0A1B7SLQ7_9ASCO	unreviewed	Uncharacterized protein (Fragment)	OGAPODRAFT_40273	Ogataea polymorpha	344	1 out of 5	Inferred from homology
A0A1B7SN27	A0A1B7SN27_9ASCO	unreviewed	Uncharacterized protein	OGAPODRAFT_98776	Ogataea polymorpha	531	1 out of 5	Inferred from homology
A0A1B7SLE9	A0A1B7SLE9_9ASCO	unreviewed	Uncharacterized protein (Fragment)	OGAPODRAFT_42159	Ogataea polymorpha	206	1 out of 5	Inferred from homology
A0A1B7SF80	A0A1B7SF80_9ASCO	unreviewed	ATP synthase subunit gamma	OGAPODRAFT_16932	Ogataea polymorpha	287	1 out of 5	Inferred from homology
A0A1B7SHK8	A0A1B7SHK8_9ASCO	unreviewed	Uncharacterized protein	OGAPODRAFT_94404	Ogataea polymorpha	658	1 out of 5	Inferred from homology
A0A1B7SFC8	A0A1B7SFC8_9ASCO	unreviewed	Uncharacterized protein	OGAPODRAFT_16973	Ogataea polymorpha	517	1 out of 5	Inferred from homology
A0A1B7SKW3	A0A1B7SKW3_9ASCO	unreviewed	Transcription initiation factor TFIID subunit 10	OGAPODRAFT_11508	Ogataea polymorpha	226	1 out of 5	Inferred from homology
A0A1B7SHR8	A0A1B7SHR8_9ASCO	unreviewed	Uncharacterized protein	OGAPODRAFT_76869	Ogataea polymorpha	634	1 out of 5	Inferred from homology
A0A1B7SI50	A0A1B7SI50_9ASCO	unreviewed	Orotate-phosphoribosyltransferase	OGAPODRAFT_12267	Ogataea polymorpha	185	1 out of 5	Inferred from homology
A0A1B7SIB9	A0A1B7SIB9_9ASCO	unreviewed	Uncharacterized protein	OGAPODRAFT_16019	Ogataea polymorpha	498	1 out of 5	Inferred from homology
A0A1B7SIT4	A0A1B7SIT4_9ASCO	unreviewed	Uncharacterized protein	OGAPODRAFT_16110	Ogataea polymorpha	110	1 out of 5	Inferred from homology
A0A1B7SN30	A0A1B7SN30_9ASCO	unreviewed	Vacuolar protein sorting-associated protein 35	OGAPODRAFT_15941	Ogataea polymorpha	832	1 out of 5	Inferred from homology
A0A1B7SCA2	A0A1B7SCA2_9ASCO	unreviewed	Uncharacterized protein	OGAPODRAFT_77520	Ogataea polymorpha	557	1 out of 5	Inferred from homology
A0A1B7SCI6	A0A1B7SCI6_9ASCO	unreviewed	Small subunit of carbamoyl phosphate synthetase	OGAPODRAFT_102168	Ogataea polymorpha	416	1 out of 5	Inferred from homology
A0A1B7SLW1	A0A1B7SLW1_9ASCO	unreviewed	Uncharacterized protein	OGAPODRAFT_15739	Ogataea polymorpha	260	1 out of 5	Inferred from homology
A0A1B7SJQ0	A0A1B7SJQ0_9ASCO	unreviewed	Glutathione peroxidase	OGAPODRAFT_82283	Ogataea polymorpha	166	1 out of 5	Inferred from homology
A0A1B7SIU9	A0A1B7SIU9_9ASCO	unreviewed	Uncharacterized protein	OGAPODRAFT_86869	Ogataea polymorpha	494	1 out of 5	Inferred from homology
A0A1B7SFZ3	A0A1B7SFZ3_9ASCO	unreviewed	Uncharacterized protein	OGAPODRAFT_93866	Ogataea polymorpha	445	1 out of 5	Inferred from homology
A0A1B7SDM0	A0A1B7SDM0_9ASCO	unreviewed	Uncharacterized protein	OGAPODRAFT_25373	Ogataea polymorpha	360	1 out of 5	Inferred from homology
A0A1B7SCT7	A0A1B7SCT7_9ASCO	unreviewed	Uncharacterized protein	OGAPODRAFT_17151	Ogataea polymorpha	668	1 out of 5	Inferred from homology
A0A1B7SDU3	A0A1B7SDU3_9ASCO	unreviewed	Uncharacterized protein	OGAPODRAFT_82841	Ogataea polymorpha	1019	1 out of 5	Inferred from homology
A0A1B7SLX6	A0A1B7SLX6_9ASCO	unreviewed	Translation machinery-associated protein 20	OGAPODRAFT_23301	Ogataea polymorpha	179	1 out of 5	Inferred from homology
A0A1B7SL13	A0A1B7SL13_9ASCO	unreviewed	NADH-cytochrome b5 reductase (EC 1.6.2.2)	OGAPODRAFT_15555	Ogataea polymorpha	299	1 out of 5	Inferred from homology
A0A1B7SHT0	A0A1B7SHT0_9ASCO	unreviewed	Uncharacterized protein	OGAPODRAFT_94462	Ogataea polymorpha	375	1 out of 5	Inferred from homology
A0A1B7SIP4	A0A1B7SIP4_9ASCO	unreviewed	Casein kinase II subunit beta (CK II beta) (Fragment)	OGAPODRAFT_86905	Ogataea polymorpha	233	1 out of 5	Inferred from homology
A0A1B7SQM8	A0A1B7SQM8_9ASCO	unreviewed	Transcriptional activator	OGAPODRAFT_15409	Ogataea polymorpha	232	1 out of 5	Inferred from homology
A0A1B7SB87	A0A1B7SB87_9ASCO	unreviewed	Aminopeptidase (EC 3.4.11.-)	OGAPODRAFT_17443	Ogataea polymorpha	861	1 out of 5	Inferred from homology
A0A1B7SIW6	A0A1B7SIW6_9ASCO	unreviewed	Uncharacterized protein	OGAPODRAFT_23810	Ogataea polymorpha	213	1 out of 5	Inferred from homology
A0A1B7SMM7	A0A1B7SMM7_9ASCO	unreviewed	Uncharacterized protein	OGAPODRAFT_45878	Ogataea polymorpha	77	1 out of 5	Inferred from homology
A0A1B7SD30	A0A1B7SD30_9ASCO	unreviewed	Uncharacterized protein	OGAPODRAFT_50759	Ogataea polymorpha	405	1 out of 5	Inferred from homology
A0A1B7SKT0	A0A1B7SKT0_9ASCO	unreviewed	Uncharacterized protein	OGAPODRAFT_81402	Ogataea polymorpha	420	1 out of 5	Inferred from homology
A0A1B7SMW4	A0A1B7SMW4_9ASCO	unreviewed	Uncharacterized protein	OGAPODRAFT_86341	Ogataea polymorpha	415	1 out of 5	Inferred from homology
A0A1B7SLA1	A0A1B7SLA1_9ASCO	unreviewed	Uncharacterized protein	OGAPODRAFT_15599	Ogataea polymorpha	257	1 out of 5	Inferred from homology
A0A1B7SC16	A0A1B7SC16_9ASCO	unreviewed	Uncharacterized protein	OGAPODRAFT_103744	Ogataea polymorpha	427	1 out of 5	Inferred from homology
A0A1B7SDS6	A0A1B7SDS6_9ASCO	unreviewed	Carboxylic ester hydrolase (EC 3.1.1.-)	OGAPODRAFT_16707	Ogataea polymorpha	601	1 out of 5	Inferred from homology
A0A1B7SH20	A0A1B7SH20_9ASCO	unreviewed	Terpene cyclase/mutase family member (EC 5.4.99.-)	OGAPODRAFT_16559	Ogataea polymorpha	715	1 out of 5	Inferred from homology
A0A1B7SD72	A0A1B7SD72_9ASCO	unreviewed	Serine/threonine-protein phosphatase 2A 56 kDa regulatory subunit	OGAPODRAFT_17227	Ogataea polymorpha	614	1 out of 5	Inferred from homology
A0A1B7SMV5	A0A1B7SMV5_9ASCO	unreviewed	Uncharacterized protein	OGAPODRAFT_7291	Ogataea polymorpha	575	1 out of 5	Inferred from homology
A0A1B7SEJ1	A0A1B7SEJ1_9ASCO	unreviewed	Uncharacterized protein	OGAPODRAFT_82978	Ogataea polymorpha	3895	1 out of 5	Inferred from homology
A0A1B7SBC4	A0A1B7SBC4_9ASCO	unreviewed	Uncharacterized protein	OGAPODRAFT_51722	Ogataea polymorpha	263	1 out of 5	Inferred from homology
A0A1B7SQX8	A0A1B7SQX8_9ASCO	unreviewed	One of six ATPases of the 19S regulatory particle of the 26S proteasome	OGAPODRAFT_81366	Ogataea polymorpha	432	1 out of 5	Inferred from homology
A0A1B7SHH0	A0A1B7SHH0_9ASCO	unreviewed	Uncharacterized protein	OGAPODRAFT_100787	Ogataea polymorpha	533	1 out of 5	Inferred from homology
A0A1B7SBW1	A0A1B7SBW1_9ASCO	unreviewed	Uncharacterized protein	OGAPODRAFT_96066	Ogataea polymorpha	168	1 out of 5	Inferred from homology
A0A1B7SJA2	A0A1B7SJA2_9ASCO	unreviewed	Uncharacterized protein	OGAPODRAFT_48086	Ogataea polymorpha	655	1 out of 5	Inferred from homology
A0A1B7SKQ9	A0A1B7SKQ9_9ASCO	unreviewed	Mitochondrial import inner membrane translocase subunit TIM44	OGAPODRAFT_15503	Ogataea polymorpha	412	1 out of 5	Inferred from homology
A0A1B7SG94	A0A1B7SG94_9ASCO	unreviewed	Cytochrome b-c1 complex subunit 7	OGAPODRAFT_8287	Ogataea polymorpha	125	1 out of 5	Inferred from homology
A0A1B7SCL3	A0A1B7SCL3_9ASCO	unreviewed	Uncharacterized protein	OGAPODRAFT_25127	Ogataea polymorpha	211	1 out of 5	Inferred from homology
A0A1B7SIX7	A0A1B7SIX7_9ASCO	unreviewed	Uncharacterized protein	OGAPODRAFT_7720	Ogataea polymorpha	320	1 out of 5	Inferred from homology
A0A1B7SGR9	A0A1B7SGR9_9ASCO	unreviewed	RBR-type E3 ubiquitin transferase (EC 2.3.2.31)	OGAPODRAFT_88136	Ogataea polymorpha	467	1 out of 5	Inferred from homology
A0A1B7SGI2	A0A1B7SGI2_9ASCO	unreviewed	Proteinase A	OGAPODRAFT_16484	Ogataea polymorpha	413	1 out of 5	Inferred from homology
A0A1B7SDD7	A0A1B7SDD7_9ASCO	unreviewed	Uncharacterized protein	OGAPODRAFT_17255	Ogataea polymorpha	265	1 out of 5	Inferred from homology
A0A1B7SFB8	A0A1B7SFB8_9ASCO	unreviewed	Uncharacterized protein	OGAPODRAFT_16968	Ogataea polymorpha	422	1 out of 5	Inferred from homology
A0A1B7SCZ9	A0A1B7SCZ9_9ASCO	unreviewed	Uncharacterized protein	OGAPODRAFT_14361	Ogataea polymorpha	120	1 out of 5	Inferred from homology
A0A1B7SD89	A0A1B7SD89_9ASCO	unreviewed	Uncharacterized protein	OGAPODRAFT_77799	Ogataea polymorpha	699	1 out of 5	Inferred from homology
A0A1B7SH82	A0A1B7SH82_9ASCO	unreviewed	Uncharacterized protein	OGAPODRAFT_88410	Ogataea polymorpha	339	1 out of 5	Inferred from homology
A0A1B7SMK9	A0A1B7SMK9_9ASCO	unreviewed	Uncharacterized protein	OGAPODRAFT_15869	Ogataea polymorpha	551	1 out of 5	Inferred from homology
A0A1B7SN28	A0A1B7SN28_9ASCO	unreviewed	Uncharacterized protein	OGAPODRAFT_15943	Ogataea polymorpha	132	1 out of 5	Inferred from homology
A0A1B7SC07	A0A1B7SC07_9ASCO	unreviewed	Eukaryotic translation initiation factor 3 subunit I (Fragment)	OGAPODRAFT_44396	Ogataea polymorpha	334	1 out of 5	Inferred from homology
A0A1B7SMF2	A0A1B7SMF2_9ASCO	unreviewed	Uncharacterized protein	OGAPODRAFT_86058	Ogataea polymorpha	186	1 out of 5	Inferred from homology
A0A1B7SEE0	A0A1B7SEE0_9ASCO	unreviewed	Uncharacterized protein	OGAPODRAFT_50282	Ogataea polymorpha	287	1 out of 5	Inferred from homology
A0A1B7SMQ0	A0A1B7SMQ0_9ASCO	unreviewed	Acyl carrier protein	OGAPODRAFT_15887	Ogataea polymorpha	135	1 out of 5	Inferred from homology
A0A1B7SI23	A0A1B7SI23_9ASCO	unreviewed	Profilin	OGAPODRAFT_76889	Ogataea polymorpha	126	1 out of 5	Inferred from homology
A0A1B7SJJ8	A0A1B7SJJ8_9ASCO	unreviewed	Uncharacterized protein (Fragment)	OGAPODRAFT_48045	Ogataea polymorpha	203	1 out of 5	Inferred from homology
A0A1B7SC64	A0A1B7SC64_9ASCO	unreviewed	Uncharacterized protein	OGAPODRAFT_101965	Ogataea polymorpha	366	1 out of 5	Inferred from homology
A0A1B7SM48	A0A1B7SM48_9ASCO	unreviewed	Uncharacterized protein	OGAPODRAFT_7049	Ogataea polymorpha	119	1 out of 5	Inferred from homology
A0A1B7SER2	A0A1B7SER2_9ASCO	unreviewed	40S ribosomal protein S6	OGAPODRAFT_101421	Ogataea polymorpha	236	1 out of 5	Inferred from homology
A0A1B7SQU9	A0A1B7SQU9_9ASCO	unreviewed	Uncharacterized protein	OGAPODRAFT_44772	Ogataea polymorpha	358	1 out of 5	Inferred from homology
A0A1B7SHC6	A0A1B7SHC6_9ASCO	unreviewed	Uncharacterized protein (Fragment)	OGAPODRAFT_48801	Ogataea polymorpha	242	1 out of 5	Inferred from homology
A0A1B7SJY7	A0A1B7SJY7_9ASCO	unreviewed	Uncharacterized protein	OGAPODRAFT_16318	Ogataea polymorpha	518	1 out of 5	Inferred from homology
A0A1B7SCN4	A0A1B7SCN4_9ASCO	unreviewed	Uncharacterized protein	OGAPODRAFT_83337	Ogataea polymorpha	465	1 out of 5	Inferred from homology
A0A1B7SAP7	A0A1B7SAP7_9ASCO	unreviewed	Uncharacterized protein	OGAPODRAFT_102982	Ogataea polymorpha	899	1 out of 5	Inferred from homology
A0A1B7SB82	A0A1B7SB82_9ASCO	unreviewed	Uncharacterized protein	OGAPODRAFT_83725	Ogataea polymorpha	338	1 out of 5	Inferred from homology
A0A1B7SQG5	A0A1B7SQG5_9ASCO	unreviewed	Uncharacterized protein	OGAPODRAFT_92166	Ogataea polymorpha	369	1 out of 5	Inferred from homology
A0A1B7SLM4	A0A1B7SLM4_9ASCO	unreviewed	Nascent polypeptide-associated complex subunit beta	OGAPODRAFT_75323	Ogataea polymorpha	152	1 out of 5	Inferred from homology
A0A1B7SKY9	A0A1B7SKY9_9ASCO	unreviewed	PRA1 family protein	OGAPODRAFT_23120	Ogataea polymorpha	178	1 out of 5	Inferred from homology
A0A1B7SPB1	A0A1B7SPB1_9ASCO	unreviewed	Uncharacterized protein	OGAPODRAFT_84264	Ogataea polymorpha	1353	1 out of 5	Inferred from homology
A0A1B7SJM4	A0A1B7SJM4_9ASCO	unreviewed	Uncharacterized protein	OGAPODRAFT_16243	Ogataea polymorpha	410	1 out of 5	Inferred from homology
A0A1B7SMQ3	A0A1B7SMQ3_9ASCO	unreviewed	Uncharacterized protein	OGAPODRAFT_15878	Ogataea polymorpha	277	1 out of 5	Inferred from homology
A0A1B7SBC3	A0A1B7SBC3_9ASCO	unreviewed	Ribosome biogenesis regulatory protein	OGAPODRAFT_103372	Ogataea polymorpha	197	1 out of 5	Inferred from homology
A0A1B7SLH1	A0A1B7SLH1_9ASCO	unreviewed	Uncharacterized protein	OGAPODRAFT_15640	Ogataea polymorpha	1040	1 out of 5	Inferred from homology
A0A1B7SIH7	A0A1B7SIH7_9ASCO	unreviewed	Uncharacterized protein	OGAPODRAFT_16034	Ogataea polymorpha	236	1 out of 5	Inferred from homology
A0A1B7SFR7	A0A1B7SFR7_9ASCO	unreviewed	Uncharacterized protein	OGAPODRAFT_49994	Ogataea polymorpha	313	1 out of 5	Inferred from homology
A0A1B7SGG2	A0A1B7SGG2_9ASCO	unreviewed	Coronin	OGAPODRAFT_16475	Ogataea polymorpha	587	1 out of 5	Inferred from homology
A0A1B7SGN5	A0A1B7SGN5_9ASCO	unreviewed	Uncharacterized protein	OGAPODRAFT_16502	Ogataea polymorpha	390	1 out of 5	Inferred from homology
A0A1B7SN39	A0A1B7SN39_9ASCO	unreviewed	Uncharacterized protein	OGAPODRAFT_75741	Ogataea polymorpha	1080	1 out of 5	Inferred from homology
A0A1B7SI02	A0A1B7SI02_9ASCO	unreviewed	Uncharacterized protein	OGAPODRAFT_82825	Ogataea polymorpha	319	1 out of 5	Inferred from homology
A0A1B7SCI1	A0A1B7SCI1_9ASCO	unreviewed	Uncharacterized protein	OGAPODRAFT_17103	Ogataea polymorpha	228	1 out of 5	Inferred from homology
A0A1B7SKP1	A0A1B7SKP1_9ASCO	unreviewed	Mitochondrial matrix ATPase	OGAPODRAFT_15495	Ogataea polymorpha	643	1 out of 5	Inferred from homology
A0A1B7SI46	A0A1B7SI46_9ASCO	unreviewed	Uncharacterized protein	OGAPODRAFT_75796	Ogataea polymorpha	592	1 out of 5	Inferred from homology
A0A1B7SQL0	A0A1B7SQL0_9ASCO	unreviewed	Major ADP/ATP carrier of the mitochondrial inner membrane	OGAPODRAFT_15396	Ogataea polymorpha	301	1 out of 5	Inferred from homology
A0A1B7SNV6	A0A1B7SNV6_9ASCO	unreviewed	Uncharacterized protein	OGAPODRAFT_74411	Ogataea polymorpha	344	1 out of 5	Inferred from homology
A0A1B7SQH5	A0A1B7SQH5_9ASCO	unreviewed	Uncharacterized protein	OGAPODRAFT_84904	Ogataea polymorpha	297	1 out of 5	Inferred from homology
A0A1B7SCG7	A0A1B7SCG7_9ASCO	unreviewed	Uncharacterized protein	OGAPODRAFT_77573	Ogataea polymorpha	200	1 out of 5	Inferred from homology
A0A1B7SP66	A0A1B7SP66_9ASCO	unreviewed	Uncharacterized protein	OGAPODRAFT_15108	Ogataea polymorpha	310	1 out of 5	Inferred from homology
A0A1B7SJB2	A0A1B7SJB2_9ASCO	unreviewed	Condensin complex subunit 1	OGAPODRAFT_76076	Ogataea polymorpha	1148	1 out of 5	Inferred from homology
A0A1B7SID2	A0A1B7SID2_9ASCO	unreviewed	Uncharacterized protein	OGAPODRAFT_7518	Ogataea polymorpha	204	1 out of 5	Inferred from homology
A0A1B7SBK0	A0A1B7SBK0_9ASCO	unreviewed	Uncharacterized protein (Fragment)	OGAPODRAFT_35965	Ogataea polymorpha	671	1 out of 5	Inferred from homology
A0A1B7SL21	A0A1B7SL21_9ASCO	unreviewed	Uncharacterized protein	OGAPODRAFT_15561	Ogataea polymorpha	316	1 out of 5	Inferred from homology
A0A1B7SB09	A0A1B7SB09_9ASCO	unreviewed	Uncharacterized protein	OGAPODRAFT_90977	Ogataea polymorpha	643	1 out of 5	Inferred from homology
A0A1B7SHC2	A0A1B7SHC2_9ASCO	unreviewed	Threonyl-tRNA synthetase	OGAPODRAFT_88455	Ogataea polymorpha	714	1 out of 5	Inferred from homology
A0A1B7SJN6	A0A1B7SJN6_9ASCO	unreviewed	Autophagy-related protein 13	OGAPODRAFT_93661	Ogataea polymorpha	701	1 out of 5	Inferred from homology
A0A1B7SBW5	A0A1B7SBW5_9ASCO	unreviewed	Transcription elongation factor 1 homolog (Fragment)	OGAPODRAFT_36264	Ogataea polymorpha	76	1 out of 5	Inferred from homology
A0A1B7SC93	A0A1B7SC93_9ASCO	unreviewed	Uncharacterized protein	OGAPODRAFT_17052	Ogataea polymorpha	346	1 out of 5	Inferred from homology
A0A1B7SJ49	A0A1B7SJ49_9ASCO	unreviewed	rRNA adenine N(6)-methyltransferase (EC 2.1.1.-)	OGAPODRAFT_93481	Ogataea polymorpha	355	1 out of 5	Inferred from homology
A0A1B7SIL1	A0A1B7SIL1_9ASCO	unreviewed	Citrate synthase	OGAPODRAFT_16058	Ogataea polymorpha	465	1 out of 5	Inferred from homology
A0A1B7SP07	A0A1B7SP07_9ASCO	unreviewed	Uncharacterized protein	OGAPODRAFT_15087	Ogataea polymorpha	248	1 out of 5	Inferred from homology
A0A1B7SAG8	A0A1B7SAG8_9ASCO	unreviewed	Uncharacterized protein	OGAPODRAFT_52296	Ogataea polymorpha	441	1 out of 5	Inferred from homology
A0A1B7SEG6	A0A1B7SEG6_9ASCO	unreviewed	Ammonium transporter	OGAPODRAFT_16797	Ogataea polymorpha	477	1 out of 5	Inferred from homology
A0A1B7SGY8	A0A1B7SGY8_9ASCO	unreviewed	Uncharacterized protein	OGAPODRAFT_94101	Ogataea polymorpha	1214	1 out of 5	Inferred from homology
A0A1B7SP34	A0A1B7SP34_9ASCO	unreviewed	Uncharacterized protein	OGAPODRAFT_15100	Ogataea polymorpha	282	1 out of 5	Inferred from homology
A0A1B7SES0	A0A1B7SES0_9ASCO	unreviewed	Uncharacterized protein	OGAPODRAFT_16856	Ogataea polymorpha	797	1 out of 5	Inferred from homology
A0A1B7SB50	A0A1B7SB50_9ASCO	unreviewed	Uncharacterized protein	OGAPODRAFT_17416	Ogataea polymorpha	508	1 out of 5	Inferred from homology
A0A1B7SGU4	A0A1B7SGU4_9ASCO	unreviewed	Uncharacterized protein (Fragment)	OGAPODRAFT_16528	Ogataea polymorpha	509	1 out of 5	Inferred from homology
A0A1B7SI86	A0A1B7SI86_9ASCO	unreviewed	Carboxylic ester hydrolase (EC 3.1.1.-)	OGAPODRAFT_48508	Ogataea polymorpha	544	1 out of 5	Inferred from homology
A0A1B7SNT0	A0A1B7SNT0_9ASCO	unreviewed	Uncharacterized protein	OGAPODRAFT_91650	Ogataea polymorpha	167	1 out of 5	Inferred from homology
A0A1B7SL50	A0A1B7SL50_9ASCO	unreviewed	Uncharacterized protein	OGAPODRAFT_46183	Ogataea polymorpha	308	1 out of 5	Inferred from homology
A0A1B7SL66	A0A1B7SL66_9ASCO	unreviewed	Uncharacterized protein	OGAPODRAFT_97741	Ogataea polymorpha	796	1 out of 5	Inferred from homology
A0A1B7SQX5	A0A1B7SQX5_9ASCO	unreviewed	Uncharacterized protein	OGAPODRAFT_92326	Ogataea polymorpha	845	1 out of 5	Inferred from homology
A0A1B7SBX4	A0A1B7SBX4_9ASCO	unreviewed	Uncharacterized protein	OGAPODRAFT_17558	Ogataea polymorpha	553	1 out of 5	Inferred from homology
A0A1B7SHN6	A0A1B7SHN6_9ASCO	unreviewed	Glycerol dehydrogenase	OGAPODRAFT_24530	Ogataea polymorpha	380	1 out of 5	Inferred from homology
A0A1B7SN69	A0A1B7SN69_9ASCO	unreviewed	Uncharacterized protein	OGAPODRAFT_93152	Ogataea polymorpha	313	1 out of 5	Inferred from homology
A0A1B7SLD7	A0A1B7SLD7_9ASCO	unreviewed	Uncharacterized protein	OGAPODRAFT_15620	Ogataea polymorpha	418	1 out of 5	Inferred from homology
A0A1B7SPD0	A0A1B7SPD0_9ASCO	unreviewed	Uncharacterized protein (Fragment)	OGAPODRAFT_15150	Ogataea polymorpha	111	1 out of 5	Inferred from homology
A0A1B7SHV2	A0A1B7SHV2_9ASCO	unreviewed	Uncharacterized protein (Fragment)	OGAPODRAFT_36178	Ogataea polymorpha	325	1 out of 5	Inferred from homology
A0A1B7SPV4	A0A1B7SPV4_9ASCO	unreviewed	BMH1 protein	OGAPODRAFT_15241	Ogataea polymorpha	256	1 out of 5	Inferred from homology
A0A1B7SPT8	A0A1B7SPT8_9ASCO	unreviewed	Uncharacterized protein	OGAPODRAFT_74683	Ogataea polymorpha	294	1 out of 5	Inferred from homology
A0A1B7SL95	A0A1B7SL95_9ASCO	unreviewed	Uncharacterized protein	OGAPODRAFT_46474	Ogataea polymorpha	523	1 out of 5	Inferred from homology
A0A1B7SQL4	A0A1B7SQL4_9ASCO	unreviewed	Uncharacterized protein	OGAPODRAFT_15393	Ogataea polymorpha	200	1 out of 5	Inferred from homology
A0A1B7SB30	A0A1B7SB30_9ASCO	unreviewed	Uncharacterized protein (Fragment)	OGAPODRAFT_43278	Ogataea polymorpha	360	1 out of 5	Inferred from homology
A0A1B7SH19	A0A1B7SH19_9ASCO	unreviewed	Sister chromatid cohesion protein	OGAPODRAFT_94200	Ogataea polymorpha	1385	1 out of 5	Inferred from homology
A0A1B7SGT1	A0A1B7SGT1_9ASCO	unreviewed	GPN-loop GTPase 2	OGAPODRAFT_82591	Ogataea polymorpha	360	1 out of 5	Inferred from homology
A0A1B7SE97	A0A1B7SE97_9ASCO	unreviewed	Uncharacterized protein	OGAPODRAFT_16782	Ogataea polymorpha	269	1 out of 5	Inferred from homology
A0A1B7SPI4	A0A1B7SPI4_9ASCO	unreviewed	Uncharacterized protein	OGAPODRAFT_15182	Ogataea polymorpha	235	1 out of 5	Inferred from homology
A0A1B7SL71	A0A1B7SL71_9ASCO	unreviewed	Protein phosphatase PP2A regulatory subunit B	OGAPODRAFT_15587	Ogataea polymorpha	458	1 out of 5	Inferred from homology
A0A1B7SE93	A0A1B7SE93_9ASCO	unreviewed	Uncharacterized protein (Fragment)	OGAPODRAFT_49889	Ogataea polymorpha	160	1 out of 5	Inferred from homology
A0A1B7SBE6	A0A1B7SBE6_9ASCO	unreviewed	Nucleolar protein NOP2	OGAPODRAFT_83763	Ogataea polymorpha	608	1 out of 5	Inferred from homology
A0A1B7SN26	A0A1B7SN26_9ASCO	unreviewed	Ribosomal protein	OGAPODRAFT_15934	Ogataea polymorpha	209	1 out of 5	Inferred from homology
A0A1B7SL59	A0A1B7SL59_9ASCO	unreviewed	Uncharacterized protein	OGAPODRAFT_15576	Ogataea polymorpha	419	1 out of 5	Inferred from homology
A0A1B7SFQ3	A0A1B7SFQ3_9ASCO	unreviewed	Uncharacterized protein	OGAPODRAFT_17024	Ogataea polymorpha	1154	1 out of 5	Inferred from homology
A0A1B7SID5	A0A1B7SID5_9ASCO	unreviewed	Uncharacterized protein	OGAPODRAFT_98969	Ogataea polymorpha	107	1 out of 5	Inferred from homology
A0A1B7SD22	A0A1B7SD22_9ASCO	unreviewed	Uncharacterized protein	OGAPODRAFT_95435	Ogataea polymorpha	631	1 out of 5	Inferred from homology
A0A1B7SKP9	A0A1B7SKP9_9ASCO	unreviewed	Serine/threonine-protein phosphatase (EC 3.1.3.16)	OGAPODRAFT_81404	Ogataea polymorpha	315	1 out of 5	Inferred from homology
A0A1B7SE34	A0A1B7SE34_9ASCO	unreviewed	Uncharacterized protein (Fragment)	OGAPODRAFT_38594	Ogataea polymorpha	235	1 out of 5	Inferred from homology
A0A1B7SEN4	A0A1B7SEN4_9ASCO	unreviewed	DNA replication complex GINS protein PSF2	OGAPODRAFT_101414	Ogataea polymorpha	212	1 out of 5	Inferred from homology
A0A1B7SHS7	A0A1B7SHS7_9ASCO	unreviewed	Uncharacterized protein	OGAPODRAFT_16692	Ogataea polymorpha	321	1 out of 5	Inferred from homology
A0A1B7SGP4	A0A1B7SGP4_9ASCO	unreviewed	Uncharacterized protein (Fragment)	OGAPODRAFT_36237	Ogataea polymorpha	144	1 out of 5	Inferred from homology
A0A1B7SHM0	A0A1B7SHM0_9ASCO	unreviewed	Uncharacterized protein	OGAPODRAFT_16656	Ogataea polymorpha	495	1 out of 5	Inferred from homology
A0A1B7SD38	A0A1B7SD38_9ASCO	unreviewed	Uncharacterized protein	OGAPODRAFT_17202	Ogataea polymorpha	359	1 out of 5	Inferred from homology
A0A1B7SMW9	A0A1B7SMW9_9ASCO	unreviewed	Uncharacterized protein	OGAPODRAFT_46979	Ogataea polymorpha	659	1 out of 5	Inferred from homology
A0A1B7SAY2	A0A1B7SAY2_9ASCO	unreviewed	Uncharacterized protein	OGAPODRAFT_95776	Ogataea polymorpha	773	1 out of 5	Inferred from homology
A0A1B7SQH1	A0A1B7SQH1_9ASCO	unreviewed	Uncharacterized protein	OGAPODRAFT_97158	Ogataea polymorpha	255	1 out of 5	Inferred from homology
A0A1B7SFJ2	A0A1B7SFJ2_9ASCO	unreviewed	Uncharacterized protein	OGAPODRAFT_16996	Ogataea polymorpha	431	1 out of 5	Inferred from homology
A0A1B7SC36	A0A1B7SC36_9ASCO	unreviewed	Uncharacterized protein	OGAPODRAFT_17585	Ogataea polymorpha	490	1 out of 5	Inferred from homology
A0A1B7SH21	A0A1B7SH21_9ASCO	unreviewed	Uncharacterized protein	OGAPODRAFT_16570	Ogataea polymorpha	564	1 out of 5	Inferred from homology
A0A1B7SGS7	A0A1B7SGS7_9ASCO	unreviewed	Uncharacterized protein	OGAPODRAFT_94126	Ogataea polymorpha	548	1 out of 5	Inferred from homology
A0A1B7SCF4	A0A1B7SCF4_9ASCO	unreviewed	Uncharacterized protein	OGAPODRAFT_102119	Ogataea polymorpha	403	1 out of 5	Inferred from homology
A0A1B7SKN8	A0A1B7SKN8_9ASCO	unreviewed	Uncharacterized protein	OGAPODRAFT_97471	Ogataea polymorpha	479	1 out of 5	Inferred from homology
A0A1B7SGN6	A0A1B7SGN6_9ASCO	unreviewed	Uncharacterized protein	OGAPODRAFT_48710	Ogataea polymorpha	401	1 out of 5	Inferred from homology
A0A1B7SCV4	A0A1B7SCV4_9ASCO	unreviewed	Uncharacterized protein	OGAPODRAFT_95363	Ogataea polymorpha	360	1 out of 5	Inferred from homology
A0A1B7SR05	A0A1B7SR05_9ASCO	unreviewed	Uncharacterized protein	OGAPODRAFT_97405	Ogataea polymorpha	442	1 out of 5	Inferred from homology
A0A1B7SLZ3	A0A1B7SLZ3_9ASCO	unreviewed	60S ribosomal protein L17-B	OGAPODRAFT_81664	Ogataea polymorpha	185	1 out of 5	Inferred from homology
A0A1B7SP97	A0A1B7SP97_9ASCO	unreviewed	Uncharacterized protein	OGAPODRAFT_15130	Ogataea polymorpha	871	1 out of 5	Inferred from homology
A0A1B7SCH8	A0A1B7SCH8_9ASCO	unreviewed	60S ribosomal protein L3	OGAPODRAFT_77590	Ogataea polymorpha	389	1 out of 5	Inferred from homology
A0A1B7SAK6	A0A1B7SAK6_9ASCO	unreviewed	Mitochondrial phosphate carrier protein	OGAPODRAFT_17330	Ogataea polymorpha	310	1 out of 5	Inferred from homology
A0A1B7SMR5	A0A1B7SMR5_9ASCO	unreviewed	Heat shock protein Hsp90	OGAPODRAFT_81827	Ogataea polymorpha	702	1 out of 5	Inferred from homology
A0A1B7SBK7	A0A1B7SBK7_9ASCO	unreviewed	Uncharacterized protein	OGAPODRAFT_103439	Ogataea polymorpha	649	1 out of 5	Inferred from homology
A0A1B7SB76	A0A1B7SB76_9ASCO	unreviewed	SAGA-associated factor 11	OGAPODRAFT_10379	Ogataea polymorpha	143	1 out of 5	Inferred from homology
A0A1B7SCA3	A0A1B7SCA3_9ASCO	unreviewed	Uncharacterized protein	OGAPODRAFT_102034	Ogataea polymorpha	570	1 out of 5	Inferred from homology
A0A1B7SKV9	A0A1B7SKV9_9ASCO	unreviewed	TATA-box binding protein	OGAPODRAFT_46226	Ogataea polymorpha	246	1 out of 5	Inferred from homology
A0A1B7SQH4	A0A1B7SQH4_9ASCO	unreviewed	Uncharacterized protein	OGAPODRAFT_97165	Ogataea polymorpha	338	1 out of 5	Inferred from homology
A0A1B7SK16	A0A1B7SK16_9ASCO	unreviewed	Uncharacterized protein	OGAPODRAFT_99692	Ogataea polymorpha	315	1 out of 5	Inferred from homology
A0A1B7SEE1	A0A1B7SEE1_9ASCO	unreviewed	Uncharacterized protein	OGAPODRAFT_16802	Ogataea polymorpha	265	1 out of 5	Inferred from homology
A0A1B7SPT1	A0A1B7SPT1_9ASCO	unreviewed	Uncharacterized protein	OGAPODRAFT_96749	Ogataea polymorpha	411	1 out of 5	Inferred from homology
A0A1B7SCT3	A0A1B7SCT3_9ASCO	unreviewed	Uncharacterized protein	OGAPODRAFT_102305	Ogataea polymorpha	433	1 out of 5	Inferred from homology
A0A1B7SB21	A0A1B7SB21_9ASCO	unreviewed	Ubiquitin-conjugating enzyme E2 2 (Fragment)	OGAPODRAFT_42715	Ogataea polymorpha	172	1 out of 5	Inferred from homology
A0A1B7SBH6	A0A1B7SBH6_9ASCO	unreviewed	Uncharacterized protein	OGAPODRAFT_17464	Ogataea polymorpha	540	1 out of 5	Inferred from homology
A0A1B7SQ23	A0A1B7SQ23_9ASCO	unreviewed	Uncharacterized protein	OGAPODRAFT_22788	Ogataea polymorpha	689	1 out of 5	Inferred from homology
A0A1B7SES3	A0A1B7SES3_9ASCO	unreviewed	Uncharacterized protein (Fragment)	OGAPODRAFT_50636	Ogataea polymorpha	798	1 out of 5	Inferred from homology
A0A1B7SQM1	A0A1B7SQM1_9ASCO	unreviewed	Uncharacterized protein	OGAPODRAFT_22942	Ogataea polymorpha	176	1 out of 5	Inferred from homology
A0A1B7SP19	A0A1B7SP19_9ASCO	unreviewed	Cyclin-dependent kinases regulatory subunit	OGAPODRAFT_22560	Ogataea polymorpha	103	1 out of 5	Inferred from homology
A0A1B7SHM7	A0A1B7SHM7_9ASCO	unreviewed	Vacuolar protein sorting-associated protein 29	OGAPODRAFT_76859	Ogataea polymorpha	247	1 out of 5	Inferred from homology
A0A1B7SDD9	A0A1B7SDD9_9ASCO	unreviewed	Uncharacterized protein	OGAPODRAFT_51167	Ogataea polymorpha	386	1 out of 5	Inferred from homology
A0A1B7SFQ8	A0A1B7SFQ8_9ASCO	unreviewed	Uncharacterized protein	OGAPODRAFT_17014	Ogataea polymorpha	376	1 out of 5	Inferred from homology
A0A1B7SB27	A0A1B7SB27_9ASCO	unreviewed	Uncharacterized protein	OGAPODRAFT_95824	Ogataea polymorpha	318	1 out of 5	Inferred from homology
A0A1B7SMU6	A0A1B7SMU6_9ASCO	unreviewed	Mitochondrial pyruvate carrier	OGAPODRAFT_86375	Ogataea polymorpha	126	1 out of 5	Inferred from homology
A0A1B7SM08	A0A1B7SM08_9ASCO	unreviewed	Uncharacterized protein	OGAPODRAFT_15744	Ogataea polymorpha	753	1 out of 5	Inferred from homology
A0A1B7SJK8	A0A1B7SJK8_9ASCO	unreviewed	Uncharacterized protein	OGAPODRAFT_93557	Ogataea polymorpha	246	1 out of 5	Inferred from homology
A0A1B7SG34	A0A1B7SG34_9ASCO	unreviewed	Uncharacterized protein (Fragment)	OGAPODRAFT_16406	Ogataea polymorpha	107	1 out of 5	Inferred from homology
A0A1B7SGZ6	A0A1B7SGZ6_9ASCO	unreviewed	Uncharacterized protein	OGAPODRAFT_100371	Ogataea polymorpha	287	1 out of 5	Inferred from homology
A0A1B7SBW9	A0A1B7SBW9_9ASCO	unreviewed	Uncharacterized protein	OGAPODRAFT_103693	Ogataea polymorpha	557	1 out of 5	Inferred from homology
A0A1B7SAJ7	A0A1B7SAJ7_9ASCO	unreviewed	Uncharacterized protein	OGAPODRAFT_95665	Ogataea polymorpha	633	1 out of 5	Inferred from homology
A0A1B7SMJ1	A0A1B7SMJ1_9ASCO	unreviewed	Uncharacterized protein	OGAPODRAFT_23479	Ogataea polymorpha	463	1 out of 5	Inferred from homology
A0A1B7SQZ8	A0A1B7SQZ8_9ASCO	unreviewed	Uncharacterized protein	OGAPODRAFT_15478	Ogataea polymorpha	362	1 out of 5	Inferred from homology
A0A1B7SG89	A0A1B7SG89_9ASCO	unreviewed	Uncharacterized protein	OGAPODRAFT_16434	Ogataea polymorpha	312	1 out of 5	Inferred from homology
A0A1B7SNU7	A0A1B7SNU7_9ASCO	unreviewed	Uncharacterized protein	OGAPODRAFT_80878	Ogataea polymorpha	163	1 out of 5	Inferred from homology
A0A1B7SKR7	A0A1B7SKR7_9ASCO	unreviewed	U3 small nucleolar RNA-associated protein 22	OGAPODRAFT_15504	Ogataea polymorpha	974	1 out of 5	Inferred from homology
A0A1B7SDL5	A0A1B7SDL5_9ASCO	unreviewed	Uncharacterized protein	OGAPODRAFT_17283	Ogataea polymorpha	198	1 out of 5	Inferred from homology
A0A1B7SEB1	A0A1B7SEB1_9ASCO	unreviewed	Uncharacterized protein	OGAPODRAFT_94663	Ogataea polymorpha	422	1 out of 5	Inferred from homology
A0A1B7SI15	A0A1B7SI15_9ASCO	unreviewed	Uncharacterized protein	OGAPODRAFT_15973	Ogataea polymorpha	555	1 out of 5	Inferred from homology
A0A1B7SB89	A0A1B7SB89_9ASCO	unreviewed	Uncharacterized protein	OGAPODRAFT_17430	Ogataea polymorpha	457	1 out of 5	Inferred from homology
A0A1B7SCN1	A0A1B7SCN1_9ASCO	unreviewed	Uncharacterized protein	OGAPODRAFT_17137	Ogataea polymorpha	202	1 out of 5	Inferred from homology
A0A1B7SAL7	A0A1B7SAL7_9ASCO	unreviewed	Uncharacterized protein	OGAPODRAFT_77967	Ogataea polymorpha	307	1 out of 5	Inferred from homology
A0A1B7SFP1	A0A1B7SFP1_9ASCO	unreviewed	Phosphoribosylaminoimidazole-succinocarboxamide synthetase Pur7 (Fragment)	OGAPODRAFT_17022	Ogataea polymorpha	303	1 out of 5	Inferred from homology
A0A1B7SFS1	A0A1B7SFS1_9ASCO	unreviewed	Cobalamin-independent methionine synthase	OGAPODRAFT_17032	Ogataea polymorpha	765	1 out of 5	Inferred from homology
A0A1B7SFE8	A0A1B7SFE8_9ASCO	unreviewed	Uncharacterized protein	OGAPODRAFT_83150	Ogataea polymorpha	191	1 out of 5	Inferred from homology
A0A1B7SQ24	A0A1B7SQ24_9ASCO	unreviewed	Uncharacterized protein	OGAPODRAFT_45306	Ogataea polymorpha	166	1 out of 5	Inferred from homology
A0A1B7SJE1	A0A1B7SJE1_9ASCO	unreviewed	mRNA stability protein	OGAPODRAFT_93597	Ogataea polymorpha	125	1 out of 5	Inferred from homology
A0A1B7SLA7	A0A1B7SLA7_9ASCO	unreviewed	U3 small nucleolar RNA-associated protein 25	OGAPODRAFT_85566	Ogataea polymorpha	493	1 out of 5	Inferred from homology
A0A1B7SES7	A0A1B7SES7_9ASCO	unreviewed	Phosphoenolpyruvate carboxykinase	OGAPODRAFT_9224	Ogataea polymorpha	560	1 out of 5	Inferred from homology
A0A1B7SAV1	A0A1B7SAV1_9ASCO	unreviewed	Uncharacterized protein (Fragment)	OGAPODRAFT_41327	Ogataea polymorpha	124	1 out of 5	Inferred from homology
A0A1B7SCE5	A0A1B7SCE5_9ASCO	unreviewed	Uncharacterized protein	OGAPODRAFT_17093	Ogataea polymorpha	351	1 out of 5	Inferred from homology
A0A1B7SBW8	A0A1B7SBW8_9ASCO	unreviewed	Uncharacterized protein	OGAPODRAFT_17553	Ogataea polymorpha	376	1 out of 5	Inferred from homology
A0A1B7SEZ7	A0A1B7SEZ7_9ASCO	unreviewed	Uncharacterized protein	OGAPODRAFT_9312	Ogataea polymorpha	115	1 out of 5	Inferred from homology
A0A1B7SIC5	A0A1B7SIC5_9ASCO	unreviewed	Uncharacterized protein	OGAPODRAFT_81976	Ogataea polymorpha	376	1 out of 5	Inferred from homology
A0A1B7SGR2	A0A1B7SGR2_9ASCO	unreviewed	Uncharacterized protein	OGAPODRAFT_87999	Ogataea polymorpha	359	1 out of 5	Inferred from homology
A0A1B7SC78	A0A1B7SC78_9ASCO	unreviewed	Uncharacterized protein	OGAPODRAFT_17049	Ogataea polymorpha	653	1 out of 5	Inferred from homology
A0A1B7SDC0	A0A1B7SDC0_9ASCO	unreviewed	26S proteasome regulatory subunit	OGAPODRAFT_90434	Ogataea polymorpha	426	1 out of 5	Inferred from homology
A0A1B7SN19	A0A1B7SN19_9ASCO	unreviewed	Uncharacterized protein	OGAPODRAFT_15937	Ogataea polymorpha	607	1 out of 5	Inferred from homology
A0A1B7SBX3	A0A1B7SBX3_9ASCO	unreviewed	Uncharacterized protein	OGAPODRAFT_17534	Ogataea polymorpha	649	1 out of 5	Inferred from homology
A0A1B7SDY9	A0A1B7SDY9_9ASCO	unreviewed	Uncharacterized protein	OGAPODRAFT_16731	Ogataea polymorpha	734	1 out of 5	Inferred from homology
A0A1B7SAQ6	A0A1B7SAQ6_9ASCO	unreviewed	Tryptophan synthase (EC 4.2.1.20)	OGAPODRAFT_17363	Ogataea polymorpha	701	1 out of 5	Inferred from homology
A0A1B7SCA1	A0A1B7SCA1_9ASCO	unreviewed	Uncharacterized protein	OGAPODRAFT_14125	Ogataea polymorpha	446	1 out of 5	Inferred from homology
A0A1B7SGQ4	A0A1B7SGQ4_9ASCO	unreviewed	Uncharacterized protein	OGAPODRAFT_100386	Ogataea polymorpha	423	1 out of 5	Inferred from homology
A0A1B7SB88	A0A1B7SB88_9ASCO	unreviewed	Uncharacterized protein	OGAPODRAFT_95905	Ogataea polymorpha	212	1 out of 5	Inferred from homology
A0A1B7SEU4	A0A1B7SEU4_9ASCO	unreviewed	Uncharacterized protein	OGAPODRAFT_83035	Ogataea polymorpha	542	1 out of 5	Inferred from homology
A0A1B7SF28	A0A1B7SF28_9ASCO	unreviewed	Uncharacterized protein	OGAPODRAFT_94907	Ogataea polymorpha	602	1 out of 5	Inferred from homology
A0A1B7SL61	A0A1B7SL61_9ASCO	unreviewed	Uncharacterized protein (Fragment)	OGAPODRAFT_85460	Ogataea polymorpha	510	1 out of 5	Inferred from homology
A0A1B7SDD2	A0A1B7SDD2_9ASCO	unreviewed	DNA-directed RNA polymerase III subunit RPC6 (RNA polymerase III subunit C6)	OGAPODRAFT_17254	Ogataea polymorpha	299	1 out of 5	Inferred from homology
A0A1B7SLH8	A0A1B7SLH8_9ASCO	unreviewed	Uncharacterized protein (Fragment)	OGAPODRAFT_15637	Ogataea polymorpha	211	1 out of 5	Inferred from homology
A0A1B7SCG1	A0A1B7SCG1_9ASCO	unreviewed	Altered inheritance of mitochondria protein 24, mitochondrial	OGAPODRAFT_17100	Ogataea polymorpha	421	1 out of 5	Inferred from homology
A0A1B7SEK1	A0A1B7SEK1_9ASCO	unreviewed	Uncharacterized protein	OGAPODRAFT_77161	Ogataea polymorpha	173	1 out of 5	Inferred from homology
A0A1B7SBX1	A0A1B7SBX1_9ASCO	unreviewed	Uncharacterized protein	OGAPODRAFT_96086	Ogataea polymorpha	739	1 out of 5	Inferred from homology
A0A1B7SFX3	A0A1B7SFX3_9ASCO	unreviewed	Uncharacterized protein	OGAPODRAFT_99974	Ogataea polymorpha	329	1 out of 5	Inferred from homology
A0A1B7SE84	A0A1B7SE84_9ASCO	unreviewed	Uncharacterized protein	OGAPODRAFT_16778	Ogataea polymorpha	449	1 out of 5	Inferred from homology
A0A1B7SPI5	A0A1B7SPI5_9ASCO	unreviewed	Uncharacterized protein	OGAPODRAFT_74601	Ogataea polymorpha	318	1 out of 5	Inferred from homology
A0A1B7SI68	A0A1B7SI68_9ASCO	unreviewed	Uncharacterized protein	OGAPODRAFT_93183	Ogataea polymorpha	414	1 out of 5	Inferred from homology
A0A1B7SMZ8	A0A1B7SMZ8_9ASCO	unreviewed	Uncharacterized protein	OGAPODRAFT_15930	Ogataea polymorpha	302	1 out of 5	Inferred from homology
A0A1B7SN16	A0A1B7SN16_9ASCO	unreviewed	Uncharacterized protein	OGAPODRAFT_98634	Ogataea polymorpha	377	1 out of 5	Inferred from homology
A0A1B7SQR2	A0A1B7SQR2_9ASCO	unreviewed	Uncharacterized protein (Fragment)	OGAPODRAFT_15421	Ogataea polymorpha	142	1 out of 5	Inferred from homology
A0A1B7SQV3	A0A1B7SQV3_9ASCO	unreviewed	Uncharacterized protein	OGAPODRAFT_15454	Ogataea polymorpha	323	1 out of 5	Inferred from homology
A0A1B7SK40	A0A1B7SK40_9ASCO	unreviewed	Uncharacterized protein	OGAPODRAFT_76299	Ogataea polymorpha	349	1 out of 5	Inferred from homology
A0A1B7SDK1	A0A1B7SDK1_9ASCO	unreviewed	Uncharacterized protein	OGAPODRAFT_17284	Ogataea polymorpha	481	1 out of 5	Inferred from homology
A0A1B7SAM3	A0A1B7SAM3_9ASCO	unreviewed	Uncharacterized protein	OGAPODRAFT_95690	Ogataea polymorpha	938	1 out of 5	Inferred from homology
A0A1B7SD04	A0A1B7SD04_9ASCO	unreviewed	Glucose sensor	OGAPODRAFT_102418	Ogataea polymorpha	638	1 out of 5	Inferred from homology
A0A1B7SPM7	A0A1B7SPM7_9ASCO	unreviewed	Uncharacterized protein	OGAPODRAFT_15199	Ogataea polymorpha	343	1 out of 5	Inferred from homology
A0A1B7SPV3	A0A1B7SPV3_9ASCO	unreviewed	Uncharacterized protein	OGAPODRAFT_84565	Ogataea polymorpha	405	1 out of 5	Inferred from homology
A0A1B7SBA2	A0A1B7SBA2_9ASCO	unreviewed	Uncharacterized protein	OGAPODRAFT_17452	Ogataea polymorpha	643	1 out of 5	Inferred from homology
A0A1B7SIG1	A0A1B7SIG1_9ASCO	unreviewed	Uncharacterized protein	OGAPODRAFT_16030	Ogataea polymorpha	463	1 out of 5	Inferred from homology
A0A1B7SP45	A0A1B7SP45_9ASCO	unreviewed	Uncharacterized protein	OGAPODRAFT_84152	Ogataea polymorpha	754	1 out of 5	Inferred from homology
A0A1B7SIU0	A0A1B7SIU0_9ASCO	unreviewed	Uncharacterized protein	OGAPODRAFT_82077	Ogataea polymorpha	145	1 out of 5	Inferred from homology
A0A1B7SDK6	A0A1B7SDK6_9ASCO	unreviewed	Uncharacterized protein	OGAPODRAFT_83522	Ogataea polymorpha	1235	1 out of 5	Inferred from homology
A0A1B7SE78	A0A1B7SE78_9ASCO	unreviewed	40S ribosomal protein S12	OGAPODRAFT_24677	Ogataea polymorpha	143	1 out of 5	Inferred from homology
A0A1B7SP08	A0A1B7SP08_9ASCO	unreviewed	Uncharacterized protein (Fragment)	OGAPODRAFT_45822	Ogataea polymorpha	420	1 out of 5	Inferred from homology
A0A1B7SK87	A0A1B7SK87_9ASCO	unreviewed	Uncharacterized protein	OGAPODRAFT_99928	Ogataea polymorpha	462	1 out of 5	Inferred from homology
A0A1B7SPZ3	A0A1B7SPZ3_9ASCO	unreviewed	Uncharacterized protein	OGAPODRAFT_11086	Ogataea polymorpha	125	1 out of 5	Inferred from homology
A0A1B7SGX8	A0A1B7SGX8_9ASCO	unreviewed	Uncharacterized protein	OGAPODRAFT_16553	Ogataea polymorpha	1091	1 out of 5	Inferred from homology
A0A1B7SQZ1	A0A1B7SQZ1_9ASCO	unreviewed	Uncharacterized protein	OGAPODRAFT_15480	Ogataea polymorpha	360	1 out of 5	Inferred from homology
A0A1B7SFW1	A0A1B7SFW1_9ASCO	unreviewed	Uncharacterized protein	OGAPODRAFT_83217	Ogataea polymorpha	363	1 out of 5	Inferred from homology
A0A1B7SC19	A0A1B7SC19_9ASCO	unreviewed	Uncharacterized protein	OGAPODRAFT_103792	Ogataea polymorpha	543	1 out of 5	Inferred from homology
A0A1B7SCR1	A0A1B7SCR1_9ASCO	unreviewed	Uncharacterized protein	OGAPODRAFT_17142	Ogataea polymorpha	436	1 out of 5	Inferred from homology
A0A1B7SNZ5	A0A1B7SNZ5_9ASCO	unreviewed	Uncharacterized protein	OGAPODRAFT_15083	Ogataea polymorpha	1230	1 out of 5	Inferred from homology
A0A1B7SFD4	A0A1B7SFD4_9ASCO	unreviewed	Uncharacterized protein	OGAPODRAFT_89468	Ogataea polymorpha	716	1 out of 5	Inferred from homology
A0A1B7SGZ5	A0A1B7SGZ5_9ASCO	unreviewed	Uncharacterized protein	OGAPODRAFT_16563	Ogataea polymorpha	327	1 out of 5	Inferred from homology
A0A1B7SNX5	A0A1B7SNX5_9ASCO	unreviewed	3-oxoacyl-[acyl-carrier-protein] synthase	OGAPODRAFT_74431	Ogataea polymorpha	432	1 out of 5	Inferred from homology
A0A1B7SHX2	A0A1B7SHX2_9ASCO	unreviewed	Uncharacterized protein	OGAPODRAFT_100864	Ogataea polymorpha	484	1 out of 5	Inferred from homology
A0A1B7SMN1	A0A1B7SMN1_9ASCO	unreviewed	GMP synthase	OGAPODRAFT_15850	Ogataea polymorpha	526	1 out of 5	Inferred from homology
A0A1B7SPA1	A0A1B7SPA1_9ASCO	unreviewed	Uncharacterized protein (Fragment)	OGAPODRAFT_42121	Ogataea polymorpha	325	1 out of 5	Inferred from homology
A0A1B7SJ73	A0A1B7SJ73_9ASCO	unreviewed	Uncharacterized protein	OGAPODRAFT_16177	Ogataea polymorpha	370	1 out of 5	Inferred from homology
A0A1B7SGB9	A0A1B7SGB9_9ASCO	unreviewed	Uncharacterized protein	OGAPODRAFT_16444	Ogataea polymorpha	334	1 out of 5	Inferred from homology
A0A1B7SHS4	A0A1B7SHS4_9ASCO	unreviewed	Uncharacterized protein	OGAPODRAFT_82734	Ogataea polymorpha	155	1 out of 5	Inferred from homology
A0A1B7SNP9	A0A1B7SNP9_9ASCO	unreviewed	Uncharacterized protein	OGAPODRAFT_22487	Ogataea polymorpha	471	1 out of 5	Inferred from homology
A0A1B7SFK3	A0A1B7SFK3_9ASCO	unreviewed	Rab GDP dissociation inhibitor	OGAPODRAFT_89575	Ogataea polymorpha	447	1 out of 5	Inferred from homology
A0A1B7SGG9	A0A1B7SGG9_9ASCO	unreviewed	Peptide hydrolase (EC 3.4.-.-) (Fragment)	OGAPODRAFT_43680	Ogataea polymorpha	274	1 out of 5	Inferred from homology
A0A1B7SIJ7	A0A1B7SIJ7_9ASCO	unreviewed	Uncharacterized protein	OGAPODRAFT_16072	Ogataea polymorpha	630	1 out of 5	Inferred from homology
A0A1B7SHU1	A0A1B7SHU1_9ASCO	unreviewed	Uncharacterized protein	OGAPODRAFT_16683	Ogataea polymorpha	714	1 out of 5	Inferred from homology
A0A1B7SHA5	A0A1B7SHA5_9ASCO	unreviewed	Uncharacterized protein	OGAPODRAFT_48898	Ogataea polymorpha	398	1 out of 5	Inferred from homology
A0A1B7SID9	A0A1B7SID9_9ASCO	unreviewed	Uncharacterized protein	OGAPODRAFT_75847	Ogataea polymorpha	576	1 out of 5	Inferred from homology
A0A1B7SDA5	A0A1B7SDA5_9ASCO	unreviewed	Uncharacterized protein	OGAPODRAFT_90402	Ogataea polymorpha	174	1 out of 5	Inferred from homology
A0A1B7SAL3	A0A1B7SAL3_9ASCO	unreviewed	Uncharacterized protein	OGAPODRAFT_90718	Ogataea polymorpha	150	1 out of 5	Inferred from homology
A0A1B7SCA5	A0A1B7SCA5_9ASCO	unreviewed	Uncharacterized protein	OGAPODRAFT_17063	Ogataea polymorpha	246	1 out of 5	Inferred from homology
A0A1B7SPF2	A0A1B7SPF2_9ASCO	unreviewed	Uncharacterized protein (Fragment)	OGAPODRAFT_41228	Ogataea polymorpha	349	1 out of 5	Inferred from homology
A0A1B7SFH0	A0A1B7SFH0_9ASCO	unreviewed	Uncharacterized protein	OGAPODRAFT_95034	Ogataea polymorpha	383	1 out of 5	Inferred from homology
A0A1B7SQZ3	A0A1B7SQZ3_9ASCO	unreviewed	Uncharacterized protein	OGAPODRAFT_15473	Ogataea polymorpha	339	1 out of 5	Inferred from homology
A0A1B7SCT5	A0A1B7SCT5_9ASCO	unreviewed	Uncharacterized protein	OGAPODRAFT_102322	Ogataea polymorpha	205	1 out of 5	Inferred from homology
A0A1B7SIH5	A0A1B7SIH5_9ASCO	unreviewed	Ribosomal protein L12A	OGAPODRAFT_23727	Ogataea polymorpha	165	1 out of 5	Inferred from homology
A0A1B7SJ10	A0A1B7SJ10_9ASCO	unreviewed	Uncharacterized protein	OGAPODRAFT_93452	Ogataea polymorpha	364	1 out of 5	Inferred from homology
A0A1B7SJ63	A0A1B7SJ63_9ASCO	unreviewed	Uncharacterized protein	OGAPODRAFT_16158	Ogataea polymorpha	508	1 out of 5	Inferred from homology
A0A1B7SH62	A0A1B7SH62_9ASCO	unreviewed	Uncharacterized protein	OGAPODRAFT_16576	Ogataea polymorpha	410	1 out of 5	Inferred from homology
A0A1B7SFK7	A0A1B7SFK7_9ASCO	unreviewed	Uncharacterized protein	OGAPODRAFT_17006	Ogataea polymorpha	224	1 out of 5	Inferred from homology
A0A1B7SHT1	A0A1B7SHT1_9ASCO	unreviewed	Uncharacterized protein	OGAPODRAFT_16678	Ogataea polymorpha	323	1 out of 5	Inferred from homology
A0A1B7SKY6	A0A1B7SKY6_9ASCO	unreviewed	Uncharacterized protein	OGAPODRAFT_97513	Ogataea polymorpha	611	1 out of 5	Inferred from homology
A0A1B7SIS2	A0A1B7SIS2_9ASCO	unreviewed	Uncharacterized protein	OGAPODRAFT_16045	Ogataea polymorpha	963	1 out of 5	Inferred from homology
A0A1B7SJV6	A0A1B7SJV6_9ASCO	unreviewed	Uncharacterized protein	OGAPODRAFT_47569	Ogataea polymorpha	518	1 out of 5	Inferred from homology
A0A1B7SMS3	A0A1B7SMS3_9ASCO	unreviewed	Uncharacterized protein	OGAPODRAFT_98557	Ogataea polymorpha	419	1 out of 5	Inferred from homology
A0A1B7SD95	A0A1B7SD95_9ASCO	unreviewed	Uncharacterized protein	OGAPODRAFT_95472	Ogataea polymorpha	471	1 out of 5	Inferred from homology
A0A1B7SP16	A0A1B7SP16_9ASCO	unreviewed	Uncharacterized protein	OGAPODRAFT_15090	Ogataea polymorpha	462	1 out of 5	Inferred from homology
A0A1B7SPU9	A0A1B7SPU9_9ASCO	unreviewed	L-homoserine-O-acetyltransferase	OGAPODRAFT_22750	Ogataea polymorpha	480	1 out of 5	Inferred from homology
A0A1B7SPU8	A0A1B7SPU8_9ASCO	unreviewed	Uncharacterized protein (Fragment)	OGAPODRAFT_84499	Ogataea polymorpha	735	1 out of 5	Inferred from homology
A0A1B7SQR3	A0A1B7SQR3_9ASCO	unreviewed	Uncharacterized protein	OGAPODRAFT_15430	Ogataea polymorpha	832	1 out of 5	Inferred from homology
A0A1B7SQG9	A0A1B7SQG9_9ASCO	unreviewed	Uncharacterized protein	OGAPODRAFT_92172	Ogataea polymorpha	296	1 out of 5	Inferred from homology
A0A1B7SBJ1	A0A1B7SBJ1_9ASCO	unreviewed	Carboxypeptidase (EC 3.4.16.-)	OGAPODRAFT_83793	Ogataea polymorpha	473	1 out of 5	Inferred from homology
A0A1B7SF22	A0A1B7SF22_9ASCO	unreviewed	Serine/threonine-protein phosphatase (EC 3.1.3.16)	OGAPODRAFT_16905	Ogataea polymorpha	441	1 out of 5	Inferred from homology
A0A1B7SGS2	A0A1B7SGS2_9ASCO	unreviewed	Uncharacterized protein	OGAPODRAFT_8492	Ogataea polymorpha	700	1 out of 5	Inferred from homology
A0A1B7SJ18	A0A1B7SJ18_9ASCO	unreviewed	GPN-loop GTPase 3	OGAPODRAFT_16161	Ogataea polymorpha	258	1 out of 5	Inferred from homology
A0A1B7SKW5	A0A1B7SKW5_9ASCO	unreviewed	Serine/threonine-protein phosphatase (EC 3.1.3.16)	OGAPODRAFT_85348	Ogataea polymorpha	315	1 out of 5	Inferred from homology
A0A1B7SFD3	A0A1B7SFD3_9ASCO	unreviewed	Fumarase, converts fumaric acid to L-malic acid in the TCA cycle	OGAPODRAFT_16971	Ogataea polymorpha	485	1 out of 5	Inferred from homology
A0A1B7SJK1	A0A1B7SJK1_9ASCO	unreviewed	Uncharacterized protein	OGAPODRAFT_16246	Ogataea polymorpha	419	1 out of 5	Inferred from homology
A0A1B7SBX8	A0A1B7SBX8_9ASCO	unreviewed	Uncharacterized protein	OGAPODRAFT_83869	Ogataea polymorpha	444	1 out of 5	Inferred from homology
A0A1B7SEC7	A0A1B7SEC7_9ASCO	unreviewed	Uncharacterized protein	OGAPODRAFT_77089	Ogataea polymorpha	365	1 out of 5	Inferred from homology
A0A1B7SDI0	A0A1B7SDI0_9ASCO	unreviewed	Uncharacterized protein	OGAPODRAFT_77840	Ogataea polymorpha	361	1 out of 5	Inferred from homology
A0A1B7SQC7	A0A1B7SQC7_9ASCO	unreviewed	Uncharacterized protein	OGAPODRAFT_15348	Ogataea polymorpha	201	1 out of 5	Inferred from homology
A0A1B7SIS9	A0A1B7SIS9_9ASCO	unreviewed	Uncharacterized protein	OGAPODRAFT_99179	Ogataea polymorpha	376	1 out of 5	Inferred from homology
A0A1B7SFR1	A0A1B7SFR1_9ASCO	unreviewed	Uncharacterized protein	OGAPODRAFT_17030	Ogataea polymorpha	426	1 out of 5	Inferred from homology
A0A1B7SQS3	A0A1B7SQS3_9ASCO	unreviewed	Aspartic protease	OGAPODRAFT_15435	Ogataea polymorpha	535	1 out of 5	Inferred from homology
A0A1B7SQ65	A0A1B7SQ65_9ASCO	unreviewed	Protein YIP	OGAPODRAFT_74787	Ogataea polymorpha	359	1 out of 5	Inferred from homology
A0A1B7SAK9	A0A1B7SAK9_9ASCO	unreviewed	Uncharacterized protein	OGAPODRAFT_95687	Ogataea polymorpha	216	1 out of 5	Inferred from homology
A0A1B7SEL7	A0A1B7SEL7_9ASCO	unreviewed	Uncharacterized protein	OGAPODRAFT_77176	Ogataea polymorpha	1346	1 out of 5	Inferred from homology
A0A1B7SME5	A0A1B7SME5_9ASCO	unreviewed	Uncharacterized protein	OGAPODRAFT_92900	Ogataea polymorpha	471	1 out of 5	Inferred from homology
A0A1B7SF65	A0A1B7SF65_9ASCO	unreviewed	Uncharacterized protein	OGAPODRAFT_16921	Ogataea polymorpha	373	1 out of 5	Inferred from homology
A0A1B7SQZ9	A0A1B7SQZ9_9ASCO	unreviewed	Uncharacterized protein	OGAPODRAFT_15482	Ogataea polymorpha	503	1 out of 5	Inferred from homology
A0A1B7SE58	A0A1B7SE58_9ASCO	unreviewed	Uncharacterized protein	OGAPODRAFT_9037	Ogataea polymorpha	114	1 out of 5	Inferred from homology
A0A1B7SEM0	A0A1B7SEM0_9ASCO	unreviewed	Soluble GTPase with a role in regulation of membrane traffic	OGAPODRAFT_101359	Ogataea polymorpha	183	1 out of 5	Inferred from homology
A0A1B7SHI5	A0A1B7SHI5_9ASCO	unreviewed	Serine/threonine-protein phosphatase (EC 3.1.3.16)	OGAPODRAFT_16602	Ogataea polymorpha	524	1 out of 5	Inferred from homology
A0A1B7SP11	A0A1B7SP11_9ASCO	unreviewed	Uncharacterized protein	OGAPODRAFT_10797	Ogataea polymorpha	665	1 out of 5	Inferred from homology
A0A1B7SC13	A0A1B7SC13_9ASCO	unreviewed	Uncharacterized protein	OGAPODRAFT_78322	Ogataea polymorpha	651	1 out of 5	Inferred from homology
A0A1B7SDC1	A0A1B7SDC1_9ASCO	unreviewed	Camp-dependent protein kinase A	OGAPODRAFT_17244	Ogataea polymorpha	390	1 out of 5	Inferred from homology
A0A1B7SKJ5	A0A1B7SKJ5_9ASCO	unreviewed	Uncharacterized protein (Fragment)	OGAPODRAFT_43259	Ogataea polymorpha	323	1 out of 5	Inferred from homology
A0A1B7SGY9	A0A1B7SGY9_9ASCO	unreviewed	Uncharacterized protein	OGAPODRAFT_24356	Ogataea polymorpha	250	1 out of 5	Inferred from homology
A0A1B7SB78	A0A1B7SB78_9ASCO	unreviewed	Uncharacterized protein	OGAPODRAFT_17442	Ogataea polymorpha	135	1 out of 5	Inferred from homology
A0A1B7SCE2	A0A1B7SCE2_9ASCO	unreviewed	rRNA adenine N(6)-methyltransferase (EC 2.1.1.-)	OGAPODRAFT_17086	Ogataea polymorpha	319	1 out of 5	Inferred from homology
A0A1B7SAU4	A0A1B7SAU4_9ASCO	unreviewed	Uncharacterized protein	OGAPODRAFT_103051	Ogataea polymorpha	587	1 out of 5	Inferred from homology
A0A1B7SQC0	A0A1B7SQC0_9ASCO	unreviewed	Uncharacterized protein	OGAPODRAFT_15343	Ogataea polymorpha	782	1 out of 5	Inferred from homology
A0A1B7SG40	A0A1B7SG40_9ASCO	unreviewed	Uncharacterized protein	OGAPODRAFT_82442	Ogataea polymorpha	234	1 out of 5	Inferred from homology
A0A1B7SBF9	A0A1B7SBF9_9ASCO	unreviewed	Uncharacterized protein	OGAPODRAFT_17481	Ogataea polymorpha	1416	1 out of 5	Inferred from homology
A0A1B7SQN6	A0A1B7SQN6_9ASCO	unreviewed	40S ribosomal protein S7	OGAPODRAFT_84993	Ogataea polymorpha	189	1 out of 5	Inferred from homology
A0A1B7SHK9	A0A1B7SHK9_9ASCO	unreviewed	Uncharacterized protein	OGAPODRAFT_100852	Ogataea polymorpha	481	1 out of 5	Inferred from homology
A0A1B7SN67	A0A1B7SN67_9ASCO	unreviewed	Uncharacterized protein	OGAPODRAFT_93147	Ogataea polymorpha	509	1 out of 5	Inferred from homology
A0A1B7SBC9	A0A1B7SBC9_9ASCO	unreviewed	Uncharacterized protein	OGAPODRAFT_17453	Ogataea polymorpha	208	1 out of 5	Inferred from homology
A0A1B7SF69	A0A1B7SF69_9ASCO	unreviewed	60S ribosomal protein L6	OGAPODRAFT_16909	Ogataea polymorpha	174	1 out of 5	Inferred from homology
A0A1B7SLA2	A0A1B7SLA2_9ASCO	unreviewed	40S ribosomal protein S26	OGAPODRAFT_15585	Ogataea polymorpha	120	1 out of 5	Inferred from homology
A0A1B7SCH0	A0A1B7SCH0_9ASCO	unreviewed	Uncharacterized protein	OGAPODRAFT_17070	Ogataea polymorpha	448	1 out of 5	Inferred from homology
A0A1B7SL41	A0A1B7SL41_9ASCO	unreviewed	Uncharacterized protein	OGAPODRAFT_6657	Ogataea polymorpha	130	1 out of 5	Inferred from homology
A0A1B7SJQ8	A0A1B7SJQ8_9ASCO	unreviewed	Uncharacterized protein	OGAPODRAFT_76206	Ogataea polymorpha	699	1 out of 5	Inferred from homology
A0A1B7SGD2	A0A1B7SGD2_9ASCO	unreviewed	Uncharacterized protein	OGAPODRAFT_16462	Ogataea polymorpha	106	1 out of 5	Inferred from homology
A0A1B7SJ88	A0A1B7SJ88_9ASCO	unreviewed	Uncharacterized protein	OGAPODRAFT_16181	Ogataea polymorpha	606	1 out of 5	Inferred from homology
A0A1B7SQW8	A0A1B7SQW8_9ASCO	unreviewed	Lysophospholipase (EC 3.1.1.5)	OGAPODRAFT_15456	Ogataea polymorpha	399	1 out of 5	Inferred from homology
A0A1B7SFD1	A0A1B7SFD1_9ASCO	unreviewed	Uncharacterized protein	OGAPODRAFT_13973	Ogataea polymorpha	221	1 out of 5	Inferred from homology
A0A1B7SGW7	A0A1B7SGW7_9ASCO	unreviewed	Uncharacterized protein	OGAPODRAFT_16535	Ogataea polymorpha	320	1 out of 5	Inferred from homology
A0A1B7SG66	A0A1B7SG66_9ASCO	unreviewed	ATP-dependent RNA helicase eIF4A	OGAPODRAFT_100078	Ogataea polymorpha	397	1 out of 5	Inferred from homology
A0A1B7SB73	A0A1B7SB73_9ASCO	unreviewed	Ribosomal protein S13p/S18e	OGAPODRAFT_17435	Ogataea polymorpha	122	1 out of 5	Inferred from homology
A0A1B7SJY3	A0A1B7SJY3_9ASCO	unreviewed	Uncharacterized protein	OGAPODRAFT_47928	Ogataea polymorpha	132	1 out of 5	Inferred from homology
A0A1B7SGB0	A0A1B7SGB0_9ASCO	unreviewed	Uncharacterized protein	OGAPODRAFT_76469	Ogataea polymorpha	376	1 out of 5	Inferred from homology
A0A1B7SJZ2	A0A1B7SJZ2_9ASCO	unreviewed	Uncharacterized protein	OGAPODRAFT_16303	Ogataea polymorpha	444	1 out of 5	Inferred from homology
A0A1B7SIZ3	A0A1B7SIZ3_9ASCO	unreviewed	Uncharacterized protein	OGAPODRAFT_16140	Ogataea polymorpha	407	1 out of 5	Inferred from homology
A0A1B7SM82	A0A1B7SM82_9ASCO	unreviewed	Uncharacterized protein	OGAPODRAFT_98261	Ogataea polymorpha	355	1 out of 5	Inferred from homology
A0A1B7SIG7	A0A1B7SIG7_9ASCO	unreviewed	Uncharacterized protein	OGAPODRAFT_99052	Ogataea polymorpha	571	1 out of 5	Inferred from homology
A0A1B7SH89	A0A1B7SH89_9ASCO	unreviewed	Uncharacterized protein	OGAPODRAFT_16610	Ogataea polymorpha	415	1 out of 5	Inferred from homology
A0A1B7SHV1	A0A1B7SHV1_9ASCO	unreviewed	Uncharacterized protein	OGAPODRAFT_16687	Ogataea polymorpha	613	1 out of 5	Inferred from homology		PATHWAY: tRNA modification; N(7)-methylguanine-tRNA biosynthesis. {ECO:0000256|HAMAP-Rule:MF_03056}.
A0A1B7SLR7	A0A1B7SLR7_9ASCO	unreviewed	Uncharacterized protein (Fragment)	OGAPODRAFT_39142	Ogataea polymorpha	480	1 out of 5	Inferred from homology
A0A1B7SIM9	A0A1B7SIM9_9ASCO	unreviewed	Uncharacterized protein	OGAPODRAFT_47661	Ogataea polymorpha	639	1 out of 5	Inferred from homology
A0A1B7SHP6	A0A1B7SHP6_9ASCO	unreviewed	Altered inheritance of mitochondria protein 24, mitochondrial	OGAPODRAFT_94434	Ogataea polymorpha	310	1 out of 5	Inferred from homology
A0A1B7SLG0	A0A1B7SLG0_9ASCO	unreviewed	Uncharacterized protein	OGAPODRAFT_15629	Ogataea polymorpha	294	1 out of 5	Inferred from homology
A0A1B7SP49	A0A1B7SP49_9ASCO	unreviewed	Essential component of the Arp2/3 complex	OGAPODRAFT_45032	Ogataea polymorpha	387	1 out of 5	Inferred from homology
A0A1B7SLH7	A0A1B7SLH7_9ASCO	unreviewed	Small nuclear ribonucleoprotein Sm D1 (snRNP core protein D1)	OGAPODRAFT_92622	Ogataea polymorpha	116	1 out of 5	Inferred from homology
A0A1B7SAW2	A0A1B7SAW2_9ASCO	unreviewed	Uncharacterized protein	OGAPODRAFT_52717	Ogataea polymorpha	337	1 out of 5	Inferred from homology
A0A1B7SQ99	A0A1B7SQ99_9ASCO	unreviewed	Uncharacterized protein	OGAPODRAFT_15322	Ogataea polymorpha	130	1 out of 5	Inferred from homology
A0A1B7SL07	A0A1B7SL07_9ASCO	unreviewed	Uncharacterized protein	OGAPODRAFT_15550	Ogataea polymorpha	173	1 out of 5	Inferred from homology
A0A1B7SMV7	A0A1B7SMV7_9ASCO	unreviewed	Uncharacterized protein	OGAPODRAFT_86428	Ogataea polymorpha	320	1 out of 5	Inferred from homology
A0A1B7SNS7	A0A1B7SNS7_9ASCO	unreviewed	Amine oxidase (EC 1.4.3.-)	OGAPODRAFT_15049	Ogataea polymorpha	438	1 out of 5	Inferred from homology
A0A1B7SQ40	A0A1B7SQ40_9ASCO	unreviewed	Uncharacterized protein	OGAPODRAFT_45509	Ogataea polymorpha	326	1 out of 5	Inferred from homology
A0A1B7SMN9	A0A1B7SMN9_9ASCO	unreviewed	Uncharacterized protein	OGAPODRAFT_15872	Ogataea polymorpha	161	1 out of 5	Inferred from homology
A0A1B7SEF0	A0A1B7SEF0_9ASCO	unreviewed	DNA primase (EC 2.7.7.-)	OGAPODRAFT_82947	Ogataea polymorpha	429	1 out of 5	Inferred from homology
A0A1B7SLL0	A0A1B7SLL0_9ASCO	unreviewed	Uncharacterized protein	OGAPODRAFT_15689	Ogataea polymorpha	106	1 out of 5	Inferred from homology
A0A1B7SG63	A0A1B7SG63_9ASCO	unreviewed	Uncharacterized protein	OGAPODRAFT_12972	Ogataea polymorpha	103	1 out of 5	Inferred from homology
A0A1B7SJ93	A0A1B7SJ93_9ASCO	unreviewed	Uncharacterized protein (Fragment)	OGAPODRAFT_48411	Ogataea polymorpha	346	1 out of 5	Inferred from homology
A0A1B7SM19	A0A1B7SM19_9ASCO	unreviewed	Uncharacterized protein	OGAPODRAFT_7019	Ogataea polymorpha	78	1 out of 5	Inferred from homology
A0A1B7SB11	A0A1B7SB11_9ASCO	unreviewed	Heat shock protein SSB1	OGAPODRAFT_17393	Ogataea polymorpha	613	1 out of 5	Inferred from homology
A0A1B7SJQ1	A0A1B7SJQ1_9ASCO	unreviewed	Rhomboid-like protein (EC 3.4.21.-)	OGAPODRAFT_16218	Ogataea polymorpha	424	1 out of 5	Inferred from homology
A0A1B7SHH1	A0A1B7SHH1_9ASCO	unreviewed	AP complex subunit sigma	OGAPODRAFT_24472	Ogataea polymorpha	144	1 out of 5	Inferred from homology
A0A1B7SCY8	A0A1B7SCY8_9ASCO	unreviewed	Mitochondrial cytochrome c	OGAPODRAFT_83364	Ogataea polymorpha	110	1 out of 5	Inferred from homology
A0A1B7SG11	A0A1B7SG11_9ASCO	unreviewed	Ribosomal protein L19	OGAPODRAFT_16402	Ogataea polymorpha	188	1 out of 5	Inferred from homology
A0A1B7SGJ4	A0A1B7SGJ4_9ASCO	unreviewed	Mitochondrial GTP/GDP transporter	OGAPODRAFT_16490	Ogataea polymorpha	300	1 out of 5	Inferred from homology
A0A1B7SG12	A0A1B7SG12_9ASCO	unreviewed	Uncharacterized protein (Fragment)	OGAPODRAFT_44079	Ogataea polymorpha	124	1 out of 5	Inferred from homology
A0A1B7SN07	A0A1B7SN07_9ASCO	unreviewed	Uncharacterized protein	OGAPODRAFT_86506	Ogataea polymorpha	476	1 out of 5	Inferred from homology
A0A1B7SDU1	A0A1B7SDU1_9ASCO	unreviewed	Uncharacterized protein (Fragment)	OGAPODRAFT_38129	Ogataea polymorpha	315	1 out of 5	Inferred from homology
A0A1B7SEH2	A0A1B7SEH2_9ASCO	unreviewed	Uncharacterized protein	OGAPODRAFT_89111	Ogataea polymorpha	553	1 out of 5	Inferred from homology
A0A1B7SFH4	A0A1B7SFH4_9ASCO	unreviewed	60S ribosomal protein L29	OGAPODRAFT_83152	Ogataea polymorpha	60	1 out of 5	Inferred from homology
A0A1B7SPA3	A0A1B7SPA3_9ASCO	unreviewed	COX assembly mitochondrial protein	OGAPODRAFT_10885	Ogataea polymorpha	105	1 out of 5	Inferred from homology
A0A1B7SCZ5	A0A1B7SCZ5_9ASCO	unreviewed	rRNA-processing protein	OGAPODRAFT_9881	Ogataea polymorpha	120	1 out of 5	Inferred from homology
A0A1B7SL27	A0A1B7SL27_9ASCO	unreviewed	Uncharacterized protein	OGAPODRAFT_75152	Ogataea polymorpha	208	1 out of 5	Inferred from homology
A0A1B7SLT4	A0A1B7SLT4_9ASCO	unreviewed	Uncharacterized protein	OGAPODRAFT_15716	Ogataea polymorpha	212	1 out of 5	Inferred from homology
A0A1B7SP67	A0A1B7SP67_9ASCO	unreviewed	Protein YIP	OGAPODRAFT_91778	Ogataea polymorpha	240	1 out of 5	Inferred from homology
A0A1B7SAV5	A0A1B7SAV5_9ASCO	unreviewed	Uncharacterized protein	OGAPODRAFT_95760	Ogataea polymorpha	549	1 out of 5	Inferred from homology
A0A1B7SBV4	A0A1B7SBV4_9ASCO	unreviewed	Uncharacterized protein	OGAPODRAFT_103659	Ogataea polymorpha	233	1 out of 5	Inferred from homology
A0A1B7SCC1	A0A1B7SCC1_9ASCO	unreviewed	Uncharacterized protein	OGAPODRAFT_102074	Ogataea polymorpha	408	1 out of 5	Inferred from homology
A0A1B7SDK9	A0A1B7SDK9_9ASCO	unreviewed	AP complex subunit sigma	OGAPODRAFT_102778	Ogataea polymorpha	159	1 out of 5	Inferred from homology
A0A1B7SL54	A0A1B7SL54_9ASCO	unreviewed	Uncharacterized protein	OGAPODRAFT_15575	Ogataea polymorpha	489	1 out of 5	Inferred from homology
A0A1B7SHA2	A0A1B7SHA2_9ASCO	unreviewed	Protein BTN	OGAPODRAFT_100674	Ogataea polymorpha	375	1 out of 5	Inferred from homology
A0A1B7SK25	A0A1B7SK25_9ASCO	unreviewed	Uncharacterized protein	OGAPODRAFT_16330	Ogataea polymorpha	409	1 out of 5	Inferred from homology
A0A1B7SN33	A0A1B7SN33_9ASCO	unreviewed	Uncharacterized protein	OGAPODRAFT_93105	Ogataea polymorpha	1189	1 out of 5	Inferred from homology
A0A1B7SHC9	A0A1B7SHC9_9ASCO	unreviewed	Uncharacterized protein	OGAPODRAFT_16569	Ogataea polymorpha	289	1 out of 5	Inferred from homology
A0A1B7SGV2	A0A1B7SGV2_9ASCO	unreviewed	Cytochrome c oxidase subunit	OGAPODRAFT_16538	Ogataea polymorpha	96	1 out of 5	Inferred from homology
A0A1B7SBG2	A0A1B7SBG2_9ASCO	unreviewed	Uncharacterized protein	OGAPODRAFT_52306	Ogataea polymorpha	95	1 out of 5	Inferred from homology
A0A1B7SCN0	A0A1B7SCN0_9ASCO	unreviewed	Uncharacterized protein	OGAPODRAFT_95297	Ogataea polymorpha	580	1 out of 5	Inferred from homology
A0A1B7SPQ4	A0A1B7SPQ4_9ASCO	unreviewed	Uncharacterized protein	OGAPODRAFT_74641	Ogataea polymorpha	741	1 out of 5	Inferred from homology
A0A1B7SBT9	A0A1B7SBT9_9ASCO	unreviewed	Uncharacterized protein	OGAPODRAFT_17542	Ogataea polymorpha	358	1 out of 5	Inferred from homology
A0A1B7SHU6	A0A1B7SHU6_9ASCO	unreviewed	Uncharacterized protein (Fragment)	OGAPODRAFT_16690	Ogataea polymorpha	214	1 out of 5	Inferred from homology
A0A1B7SK71	A0A1B7SK71_9ASCO	unreviewed	Uncharacterized protein	OGAPODRAFT_16321	Ogataea polymorpha	201	1 out of 5	Inferred from homology
A0A1B7SFM2	A0A1B7SFM2_9ASCO	unreviewed	Long chronological lifespan protein 2	OGAPODRAFT_49838	Ogataea polymorpha	106	1 out of 5	Inferred from homology
A0A1B7SQW7	A0A1B7SQW7_9ASCO	unreviewed	Condensin complex subunit 2	OGAPODRAFT_92324	Ogataea polymorpha	668	1 out of 5	Inferred from homology
A0A1B7SE36	A0A1B7SE36_9ASCO	unreviewed	Phosphodiesterase (EC 3.1.4.-)	OGAPODRAFT_16761	Ogataea polymorpha	522	1 out of 5	Inferred from homology
A0A1B7SMM9	A0A1B7SMM9_9ASCO	unreviewed	Autophagy-related protein 3	OGAPODRAFT_15877	Ogataea polymorpha	339	1 out of 5	Inferred from homology
A0A1B7SH31	A0A1B7SH31_9ASCO	unreviewed	Uncharacterized protein	OGAPODRAFT_16565	Ogataea polymorpha	137	1 out of 5	Inferred from homology
A0A1B7SHD7	A0A1B7SHD7_9ASCO	unreviewed	Uncharacterized protein	OGAPODRAFT_88502	Ogataea polymorpha	397	1 out of 5	Inferred from homology
A0A1B7SL77	A0A1B7SL77_9ASCO	unreviewed	Cytochrome c oxidase subunit 6A, mitochondrial (Cytochrome c oxidase polypeptide VIa)	OGAPODRAFT_92540	Ogataea polymorpha	133	1 out of 5	Inferred from homology
A0A1B7SPP3	A0A1B7SPP3_9ASCO	unreviewed	Uncharacterized protein	OGAPODRAFT_91919	Ogataea polymorpha	194	1 out of 5	Inferred from homology
A0A1B7SMH3	A0A1B7SMH3_9ASCO	unreviewed	Uncharacterized protein	OGAPODRAFT_98408	Ogataea polymorpha	305	1 out of 5	Inferred from homology
A0A1B7SPE8	A0A1B7SPE8_9ASCO	unreviewed	Lysophospholipase (EC 3.1.1.5)	OGAPODRAFT_15156	Ogataea polymorpha	514	1 out of 5	Inferred from homology
A0A1B7SG92	A0A1B7SG92_9ASCO	unreviewed	Uncharacterized protein	OGAPODRAFT_16445	Ogataea polymorpha	694	1 out of 5	Inferred from homology
A0A1B7SHD8	A0A1B7SHD8_9ASCO	unreviewed	Uncharacterized protein	OGAPODRAFT_16634	Ogataea polymorpha	396	1 out of 5	Inferred from homology
A0A1B7SJY0	A0A1B7SJY0_9ASCO	unreviewed	Uncharacterized protein	OGAPODRAFT_76277	Ogataea polymorpha	664	1 out of 5	Inferred from homology
A0A1B7SM34	A0A1B7SM34_9ASCO	unreviewed	Uncharacterized protein (Fragment)	OGAPODRAFT_46855	Ogataea polymorpha	374	1 out of 5	Inferred from homology
A0A1B7SBX2	A0A1B7SBX2_9ASCO	unreviewed	Uncharacterized protein	OGAPODRAFT_103664	Ogataea polymorpha	498	1 out of 5	Inferred from homology
A0A1B7SKW6	A0A1B7SKW6_9ASCO	unreviewed	Mitochondrial inner membrane transporter, exports 2-oxoadipate and 2-oxoglutarate from the mitochond (Fragment)	OGAPODRAFT_15517	Ogataea polymorpha	297	1 out of 5	Inferred from homology
A0A1B7SPX9	A0A1B7SPX9_9ASCO	unreviewed	Uncharacterized protein	OGAPODRAFT_44689	Ogataea polymorpha	439	1 out of 5	Inferred from homology
A0A1B7SAN9	A0A1B7SAN9_9ASCO	unreviewed	26S protease regulatory subunit 6B	OGAPODRAFT_90750	Ogataea polymorpha	417	1 out of 5	Inferred from homology
A0A1B7SF31	A0A1B7SF31_9ASCO	unreviewed	Uncharacterized protein (Fragment)	OGAPODRAFT_42352	Ogataea polymorpha	466	1 out of 5	Inferred from homology
A0A1B7SIF6	A0A1B7SIF6_9ASCO	unreviewed	Uncharacterized protein	OGAPODRAFT_16024	Ogataea polymorpha	328	1 out of 5	Inferred from homology
A0A1B7SPW8	A0A1B7SPW8_9ASCO	unreviewed	Uncharacterized protein	OGAPODRAFT_15255	Ogataea polymorpha	467	1 out of 5	Inferred from homology
A0A1B7SBU1	A0A1B7SBU1_9ASCO	unreviewed	Uncharacterized protein	OGAPODRAFT_91448	Ogataea polymorpha	357	1 out of 5	Inferred from homology
A0A1B7SJL1	A0A1B7SJL1_9ASCO	unreviewed	Uncharacterized protein	OGAPODRAFT_16239	Ogataea polymorpha	287	1 out of 5	Inferred from homology
A0A1B7SP10	A0A1B7SP10_9ASCO	unreviewed	Uncharacterized protein	OGAPODRAFT_91720	Ogataea polymorpha	273	1 out of 5	Inferred from homology
A0A1B7SCA9	A0A1B7SCA9_9ASCO	unreviewed	Peptide hydrolase (EC 3.4.-.-)	OGAPODRAFT_102042	Ogataea polymorpha	377	1 out of 5	Inferred from homology
A0A1B7SHU3	A0A1B7SHU3_9ASCO	unreviewed	Uncharacterized protein	OGAPODRAFT_8837	Ogataea polymorpha	109	1 out of 5	Inferred from homology
A0A1B7SIK7	A0A1B7SIK7_9ASCO	unreviewed	60S ribosomal protein L11-A	OGAPODRAFT_99108	Ogataea polymorpha	171	1 out of 5	Inferred from homology
A0A1B7SLH3	A0A1B7SLH3_9ASCO	unreviewed	Uncharacterized protein	OGAPODRAFT_97907	Ogataea polymorpha	432	1 out of 5	Inferred from homology
A0A1B7SJ06	A0A1B7SJ06_9ASCO	unreviewed	Uncharacterized protein (Fragment)	OGAPODRAFT_36086	Ogataea polymorpha	258	1 out of 5	Inferred from homology
A0A1B7SCQ2	A0A1B7SCQ2_9ASCO	unreviewed	Uncharacterized protein	OGAPODRAFT_102261	Ogataea polymorpha	802	1 out of 5	Inferred from homology
A0A1B7SDA9	A0A1B7SDA9_9ASCO	unreviewed	Uncharacterized protein	OGAPODRAFT_102625	Ogataea polymorpha	515	1 out of 5	Inferred from homology
A0A1B7SFT6	A0A1B7SFT6_9ASCO	unreviewed	Uncharacterized protein	OGAPODRAFT_95129	Ogataea polymorpha	471	1 out of 5	Inferred from homology
A0A1B7SH16	A0A1B7SH16_9ASCO	unreviewed	Uncharacterized protein	OGAPODRAFT_88300	Ogataea polymorpha	297	1 out of 5	Inferred from homology
A0A1B7SNP5	A0A1B7SNP5_9ASCO	unreviewed	Uncharacterized protein (Fragment)	OGAPODRAFT_15034	Ogataea polymorpha	107	1 out of 5	Inferred from homology
A0A1B7SAP3	A0A1B7SAP3_9ASCO	unreviewed	Uncharacterized protein	OGAPODRAFT_77994	Ogataea polymorpha	742	1 out of 5	Inferred from homology
A0A1B7SPV2	A0A1B7SPV2_9ASCO	unreviewed	Aminopeptidase (EC 3.4.11.-)	OGAPODRAFT_15256	Ogataea polymorpha	813	1 out of 5	Inferred from homology
A0A1B7SCF9	A0A1B7SCF9_9ASCO	unreviewed	Uncharacterized protein	OGAPODRAFT_102122	Ogataea polymorpha	292	1 out of 5	Inferred from homology
A0A1B7SPW0	A0A1B7SPW0_9ASCO	unreviewed	AP complex subunit sigma	OGAPODRAFT_15253	Ogataea polymorpha	107	1 out of 5	Inferred from homology
A0A1B7SB29	A0A1B7SB29_9ASCO	unreviewed	Uncharacterized protein	OGAPODRAFT_95825	Ogataea polymorpha	331	1 out of 5	Inferred from homology
A0A1B7SEV2	A0A1B7SEV2_9ASCO	unreviewed	Uncharacterized protein	OGAPODRAFT_77218	Ogataea polymorpha	646	1 out of 5	Inferred from homology
A0A1B7SQD0	A0A1B7SQD0_9ASCO	unreviewed	Uncharacterized protein	OGAPODRAFT_6307	Ogataea polymorpha	94	1 out of 5	Inferred from homology
A0A1B7SBZ7	A0A1B7SBZ7_9ASCO	unreviewed	60S ribosomal protein L36 (Fragment)	OGAPODRAFT_52350	Ogataea polymorpha	96	1 out of 5	Inferred from homology
A0A1B7SI45	A0A1B7SI45_9ASCO	unreviewed	Uncharacterized protein	OGAPODRAFT_75774	Ogataea polymorpha	442	1 out of 5	Inferred from homology
A0A1B7SCY1	A0A1B7SCY1_9ASCO	unreviewed	Uncharacterized protein	OGAPODRAFT_17174	Ogataea polymorpha	592	1 out of 5	Inferred from homology
A0A1B7SQG1	A0A1B7SQG1_9ASCO	unreviewed	Uncharacterized protein	OGAPODRAFT_81232	Ogataea polymorpha	243	1 out of 5	Inferred from homology
A0A1B7SH47	A0A1B7SH47_9ASCO	unreviewed	Essential subunit of Sec61 complex	OGAPODRAFT_16586	Ogataea polymorpha	479	1 out of 5	Inferred from homology
A0A1B7SJP8	A0A1B7SJP8_9ASCO	unreviewed	Uncharacterized protein	OGAPODRAFT_16265	Ogataea polymorpha	291	1 out of 5	Inferred from homology
A0A1B7SKT8	A0A1B7SKT8_9ASCO	unreviewed	Uncharacterized protein	OGAPODRAFT_23094	Ogataea polymorpha	215	1 out of 5	Inferred from homology
A0A1B7SQ26	A0A1B7SQ26_9ASCO	unreviewed	Uncharacterized protein	OGAPODRAFT_96906	Ogataea polymorpha	974	1 out of 5	Inferred from homology
A0A1B7SFI2	A0A1B7SFI2_9ASCO	unreviewed	Uncharacterized protein	OGAPODRAFT_50612	Ogataea polymorpha	151	1 out of 5	Inferred from homology
A0A1B7SMT1	A0A1B7SMT1_9ASCO	unreviewed	Uncharacterized protein	OGAPODRAFT_98605	Ogataea polymorpha	265	1 out of 5	Inferred from homology
A0A1B7SQH0	A0A1B7SQH0_9ASCO	unreviewed	Uncharacterized protein	OGAPODRAFT_15367	Ogataea polymorpha	188	1 out of 5	Inferred from homology
A0A1B7SFF7	A0A1B7SFF7_9ASCO	unreviewed	Uncharacterized protein	OGAPODRAFT_24938	Ogataea polymorpha	314	1 out of 5	Inferred from homology
A0A1B7SE62	A0A1B7SE62_9ASCO	unreviewed	Purine nucleoside permease	OGAPODRAFT_16769	Ogataea polymorpha	385	1 out of 5	Inferred from homology
A0A1B7SE44	A0A1B7SE44_9ASCO	unreviewed	Protein component of the small ribosomal subunit	OGAPODRAFT_82875	Ogataea polymorpha	229	1 out of 5	Inferred from homology
A0A1B7SQM0	A0A1B7SQM0_9ASCO	unreviewed	Uncharacterized protein	OGAPODRAFT_15412	Ogataea polymorpha	381	1 out of 5	Inferred from homology
A0A1B7SEU0	A0A1B7SEU0_9ASCO	unreviewed	Enhancer of polycomb-like protein	OGAPODRAFT_13802	Ogataea polymorpha	774	1 out of 5	Inferred from homology
A0A1B7SPC4	A0A1B7SPC4_9ASCO	unreviewed	Alkyl transferase (EC 2.5.1.-)	OGAPODRAFT_15141	Ogataea polymorpha	264	1 out of 5	Inferred from homology
A0A1B7SLL8	A0A1B7SLL8_9ASCO	unreviewed	Ribosomal protein L15	OGAPODRAFT_15682	Ogataea polymorpha	204	1 out of 5	Inferred from homology
A0A1B7SH91	A0A1B7SH91_9ASCO	unreviewed	Uncharacterized protein	OGAPODRAFT_16609	Ogataea polymorpha	499	1 out of 5	Inferred from homology
A0A1B7SDD3	A0A1B7SDD3_9ASCO	unreviewed	Uncharacterized protein	OGAPODRAFT_102542	Ogataea polymorpha	188	1 out of 5	Inferred from homology
A0A1B7SF71	A0A1B7SF71_9ASCO	unreviewed	Uncharacterized protein	OGAPODRAFT_16934	Ogataea polymorpha	396	1 out of 5	Inferred from homology
A0A1B7SP59	A0A1B7SP59_9ASCO	unreviewed	Uncharacterized protein	OGAPODRAFT_15107	Ogataea polymorpha	275	1 out of 5	Inferred from homology
A0A1B7SJF1	A0A1B7SJF1_9ASCO	unreviewed	Uncharacterized protein	OGAPODRAFT_16198	Ogataea polymorpha	306	1 out of 5	Inferred from homology
A0A1B7SPL4	A0A1B7SPL4_9ASCO	unreviewed	Uncharacterized protein	OGAPODRAFT_74631	Ogataea polymorpha	286	1 out of 5	Inferred from homology
A0A1B7SFH3	A0A1B7SFH3_9ASCO	unreviewed	Uncharacterized protein	OGAPODRAFT_16993	Ogataea polymorpha	498	1 out of 5	Inferred from homology
A0A1B7SMF6	A0A1B7SMF6_9ASCO	unreviewed	Uncharacterized protein (Fragment)	OGAPODRAFT_38347	Ogataea polymorpha	396	1 out of 5	Inferred from homology
A0A1B7SG61	A0A1B7SG61_9ASCO	unreviewed	Uncharacterized protein	OGAPODRAFT_24189	Ogataea polymorpha	524	1 out of 5	Inferred from homology
A0A1B7SJU4	A0A1B7SJU4_9ASCO	unreviewed	Uncharacterized protein	OGAPODRAFT_16292	Ogataea polymorpha	471	1 out of 5	Inferred from homology
A0A1B7SQX6	A0A1B7SQX6_9ASCO	unreviewed	Heat-shock protein	OGAPODRAFT_92316	Ogataea polymorpha	645	1 out of 5	Inferred from homology
A0A1B7SE67	A0A1B7SE67_9ASCO	unreviewed	Uncharacterized protein	OGAPODRAFT_94614	Ogataea polymorpha	77	1 out of 5	Inferred from homology
A0A1B7SID0	A0A1B7SID0_9ASCO	unreviewed	Uncharacterized protein	OGAPODRAFT_98944	Ogataea polymorpha	345	1 out of 5	Inferred from homology
A0A1B7SC06	A0A1B7SC06_9ASCO	unreviewed	Uncharacterized protein	OGAPODRAFT_17571	Ogataea polymorpha	416	1 out of 5	Inferred from homology
A0A1B7SQU1	A0A1B7SQU1_9ASCO	unreviewed	Uncharacterized protein (Fragment)	OGAPODRAFT_44372	Ogataea polymorpha	480	1 out of 5	Inferred from homology
A0A1B7SJF2	A0A1B7SJF2_9ASCO	unreviewed	Uncharacterized protein	OGAPODRAFT_16217	Ogataea polymorpha	492	1 out of 5	Inferred from homology
A0A1B7SIM8	A0A1B7SIM8_9ASCO	unreviewed	Uncharacterized protein	OGAPODRAFT_99128	Ogataea polymorpha	366	1 out of 5	Inferred from homology
A0A1B7SMY3	A0A1B7SMY3_9ASCO	unreviewed	Uncharacterized protein	OGAPODRAFT_93060	Ogataea polymorpha	317	1 out of 5	Inferred from homology
A0A1B7SQ04	A0A1B7SQ04_9ASCO	unreviewed	Uncharacterized protein	OGAPODRAFT_15277	Ogataea polymorpha	193	1 out of 5	Inferred from homology
A0A1B7SJM9	A0A1B7SJM9_9ASCO	unreviewed	Uncharacterized protein	OGAPODRAFT_16267	Ogataea polymorpha	715	1 out of 5	Inferred from homology
A0A1B7SG91	A0A1B7SG91_9ASCO	unreviewed	Uncharacterized protein	OGAPODRAFT_100071	Ogataea polymorpha	487	1 out of 5	Inferred from homology
A0A1B7SPX4	A0A1B7SPX4_9ASCO	unreviewed	Uncharacterized protein	OGAPODRAFT_15250	Ogataea polymorpha	299	1 out of 5	Inferred from homology
A0A1B7SG19	A0A1B7SG19_9ASCO	unreviewed	Subunit of the cytosolic chaperonin Cct ring complex	OGAPODRAFT_48911	Ogataea polymorpha	535	1 out of 5	Inferred from homology
A0A1B7SLS2	A0A1B7SLS2_9ASCO	unreviewed	Uncharacterized protein	OGAPODRAFT_15715	Ogataea polymorpha	246	1 out of 5	Inferred from homology
A0A1B7SDD6	A0A1B7SDD6_9ASCO	unreviewed	40S ribosomal protein S24	OGAPODRAFT_14482	Ogataea polymorpha	135	1 out of 5	Inferred from homology
A0A1B7SKB7	A0A1B7SKB7_9ASCO	unreviewed	Uncharacterized protein	OGAPODRAFT_76346	Ogataea polymorpha	476	1 out of 5	Inferred from homology
A0A1B7SDL6	A0A1B7SDL6_9ASCO	unreviewed	Uncharacterized protein	OGAPODRAFT_17289	Ogataea polymorpha	676	1 out of 5	Inferred from homology
A0A1B7SER6	A0A1B7SER6_9ASCO	unreviewed	Histone H2B (Fragment)	OGAPODRAFT_38726 OGAPODRAFT_41302	Ogataea polymorpha	101	2 out of 5	Inferred from homology
A0A1B7SMZ6	A0A1B7SMZ6_9ASCO	unreviewed	Histone H4	OGAPODRAFT_15924 OGAPODRAFT_81520	Ogataea polymorpha	103	2 out of 5	Inferred from homology
A0A1B7SLA8	A0A1B7SLA8_9ASCO	unreviewed	Histone H3	OGAPODRAFT_75228 OGAPODRAFT_75677	Ogataea polymorpha	136	2 out of 5	Inferred from homology
A0A1B7SQ82	A0A1B7SQ82_9ASCO	unreviewed	Elongation factor 1-alpha	OGAPODRAFT_81190 OGAPODRAFT_94438	Ogataea polymorpha	459	2 out of 5	Inferred from homology
A0A1B7SM03	A0A1B7SM03_9ASCO	unreviewed	Uncharacterized protein	OGAPODRAFT_15760	Ogataea polymorpha	547	2 out of 5	Inferred from homology
A0A1B7SCM5	A0A1B7SCM5_9ASCO	unreviewed	Proliferating cell nuclear antigen	OGAPODRAFT_89992	Ogataea polymorpha	259	2 out of 5	Inferred from homology
A0A1B7SHN8	A0A1B7SHN8_9ASCO	unreviewed	Protein farnesyltransferase subunit beta (FTase-beta) (EC 2.5.1.58)	OGAPODRAFT_16675	Ogataea polymorpha	375	2 out of 5	Inferred from homology
A0A1B7SJG3	A0A1B7SJG3_9ASCO	unreviewed	Glutamine-dependent NAD(+) synthetase (EC 6.3.5.1) (NAD(+) synthase [glutamine-hydrolyzing])	OGAPODRAFT_82221	Ogataea polymorpha	710	2 out of 5	Inferred from homology
A0A1B7SKY7	A0A1B7SKY7_9ASCO	unreviewed	DNA replication licensing factor MCM7 (EC 3.6.4.12)	MCM7 OGAPODRAFT_81447	Ogataea polymorpha	802	2 out of 5	Inferred from homology
A0A1B7SLT1	A0A1B7SLT1_9ASCO	unreviewed	Uridine kinase (EC 2.7.1.48)	OGAPODRAFT_81636	Ogataea polymorpha	474	2 out of 5	Inferred from homology
A0A1B7SAY7	A0A1B7SAY7_9ASCO	unreviewed	Histone acetyltransferase type B catalytic subunit (EC 2.3.1.48)	OGAPODRAFT_52698	Ogataea polymorpha	400	2 out of 5	Inferred from homology
A0A1B7SJ62	A0A1B7SJ62_9ASCO	unreviewed	DNA-directed RNA polymerase subunit beta (EC 2.7.7.6)	OGAPODRAFT_99376	Ogataea polymorpha	1138	2 out of 5	Inferred from homology
A0A1B7SHN3	A0A1B7SHN3_9ASCO	unreviewed	Dipeptidyl peptidase 3 (EC 3.4.14.4) (Dipeptidyl aminopeptidase III) (Dipeptidyl peptidase III)	OGAPODRAFT_88605	Ogataea polymorpha	689	2 out of 5	Inferred from homology
A0A1B7SPE2	A0A1B7SPE2_9ASCO	unreviewed	Uncharacterized protein	OGAPODRAFT_45123	Ogataea polymorpha	326	2 out of 5	Inferred from homology
A0A1B7SGI6	A0A1B7SGI6_9ASCO	unreviewed	2-(3-amino-3-carboxypropyl)histidine synthase subunit 2 (EC 2.5.1.108)	OGAPODRAFT_100231	Ogataea polymorpha	530	2 out of 5	Inferred from homology
A0A1B7SLU6	A0A1B7SLU6_9ASCO	unreviewed	Pyruvate kinase (EC 2.7.1.40)	OGAPODRAFT_15725	Ogataea polymorpha	507	2 out of 5	Inferred from homology
A0A1B7SIW5	A0A1B7SIW5_9ASCO	unreviewed	Golgi SNAP receptor complex member 1	OGAPODRAFT_93430	Ogataea polymorpha	226	2 out of 5	Inferred from homology
A0A1B7SM75	A0A1B7SM75_9ASCO	unreviewed	Gamma-glutamylcyclotransferase (EC 4.3.2.-)	OGAPODRAFT_15762	Ogataea polymorpha	233	2 out of 5	Inferred from homology
A0A1B7SK77	A0A1B7SK77_9ASCO	unreviewed	Golgi apparatus membrane protein TVP23	OGAPODRAFT_99876	Ogataea polymorpha	187	2 out of 5	Inferred from homology
A0A1B7SHG2	A0A1B7SHG2_9ASCO	unreviewed	H/ACA ribonucleoprotein complex subunit	OGAPODRAFT_82712	Ogataea polymorpha	180	2 out of 5	Inferred from homology
A0A1B7SLX1	A0A1B7SLX1_9ASCO	unreviewed	Histone acetyltransferase (EC 2.3.1.48)	OGAPODRAFT_92758	Ogataea polymorpha	415	2 out of 5	Inferred from homology
A0A1B7SMI9	A0A1B7SMI9_9ASCO	unreviewed	Threonine dehydratase (EC 4.3.1.19) (Threonine deaminase) (Fragment)	OGAPODRAFT_15860	Ogataea polymorpha	446	2 out of 5	Inferred from homology
A0A1B7SD24	A0A1B7SD24_9ASCO	unreviewed	40S ribosomal protein S0	RPS0 OGAPODRAFT_17187	Ogataea polymorpha	265	2 out of 5	Inferred from homology
A0A1B7SDA8	A0A1B7SDA8_9ASCO	unreviewed	Prefoldin subunit 3	OGAPODRAFT_95495	Ogataea polymorpha	191	2 out of 5	Inferred from homology
A0A1B7SN66	A0A1B7SN66_9ASCO	unreviewed	Acetyltransferase component of pyruvate dehydrogenase complex (EC 2.3.1.12)	OGAPODRAFT_15951	Ogataea polymorpha	467	2 out of 5	Inferred from homology
A0A1B7SFG7	A0A1B7SFG7_9ASCO	unreviewed	MICOS complex subunit MIC10	OGAPODRAFT_49742	Ogataea polymorpha	80	2 out of 5	Inferred from homology
A0A1B7SLV9	A0A1B7SLV9_9ASCO	unreviewed	Aldehyde dehydrogenase	OGAPODRAFT_98060	Ogataea polymorpha	498	2 out of 5	Inferred from homology
A0A1B7SQI6	A0A1B7SQI6_9ASCO	unreviewed	Phospholipid-transporting ATPase (EC 3.6.3.1)	OGAPODRAFT_15369	Ogataea polymorpha	1152	2 out of 5	Inferred from homology
A0A1B7SC92	A0A1B7SC92_9ASCO	unreviewed	26S proteasome regulatory subunit RPN2	OGAPODRAFT_17059	Ogataea polymorpha	955	2 out of 5	Inferred from homology
A0A1B7SQV5	A0A1B7SQV5_9ASCO	unreviewed	Phospholipase (EC 3.1.4.4)	OGAPODRAFT_97364	Ogataea polymorpha	1389	2 out of 5	Inferred from homology
A0A1B7SJV8	A0A1B7SJV8_9ASCO	unreviewed	Protein DOM34 homolog (EC 3.1.-.-)	OGAPODRAFT_87445	Ogataea polymorpha	380	2 out of 5	Inferred from homology
A0A1B7SAV4	A0A1B7SAV4_9ASCO	unreviewed	Calcium-transporting ATPase (EC 3.6.3.8)	OGAPODRAFT_17380	Ogataea polymorpha	896	2 out of 5	Inferred from homology
A0A1B7SCT4	A0A1B7SCT4_9ASCO	unreviewed	Adenylyl-sulfate kinase (EC 2.7.1.25)	OGAPODRAFT_25166	Ogataea polymorpha	200	2 out of 5	Inferred from homology
A0A1B7SLB7	A0A1B7SLB7_9ASCO	unreviewed	Phosphoglycerate mutase (EC 5.4.2.11)	OGAPODRAFT_11645	Ogataea polymorpha	248	2 out of 5	Inferred from homology
A0A1B7SBW7	A0A1B7SBW7_9ASCO	unreviewed	Ribosomal lysine N-methyltransferase 4 (EC 2.1.1.-)	OGAPODRAFT_96052	Ogataea polymorpha	503	2 out of 5	Inferred from homology
A0A1B7SJG0	A0A1B7SJG0_9ASCO	unreviewed	Tubulin-specific chaperone A	OGAPODRAFT_12632	Ogataea polymorpha	109	2 out of 5	Inferred from homology
A0A1B7SFI1	A0A1B7SFI1_9ASCO	unreviewed	U6 snRNA-associated Sm-like protein LSm4 (Fragment)	LSM4 OGAPODRAFT_38903	Ogataea polymorpha	90	2 out of 5	Inferred from homology
A0A1B7SD81	A0A1B7SD81_9ASCO	unreviewed	25S rRNA adenine-N(1) methyltransferase (EC 2.1.1.-)	BMT2 OGAPODRAFT_102558	Ogataea polymorpha	332	2 out of 5	Inferred from homology
A0A1B7SEW2	A0A1B7SEW2_9ASCO	unreviewed	Arginine N-methyltransferase 2 (EC 2.1.1.-)	OGAPODRAFT_94848	Ogataea polymorpha	393	2 out of 5	Inferred from homology
A0A1B7SDC4	A0A1B7SDC4_9ASCO	unreviewed	DNA-directed RNA polymerase subunit (EC 2.7.7.6)	OGAPODRAFT_17249	Ogataea polymorpha	1412	2 out of 5	Inferred from homology
A0A1B7SIF1	A0A1B7SIF1_9ASCO	unreviewed	Phosphotransferase (EC 2.7.1.-)	OGAPODRAFT_75844	Ogataea polymorpha	405	2 out of 5	Inferred from homology
A0A1B7SBG1	A0A1B7SBG1_9ASCO	unreviewed	3,4-dihydroxy-2-butanone 4-phosphate synthase (DHBP synthase) (EC 4.1.99.12)	OGAPODRAFT_25583	Ogataea polymorpha	206	2 out of 5	Inferred from homology
A0A1B7SE15	A0A1B7SE15_9ASCO	unreviewed	V-type proton ATPase subunit a	OGAPODRAFT_16753	Ogataea polymorpha	788	2 out of 5	Inferred from homology
A0A1B7SAS0	A0A1B7SAS0_9ASCO	unreviewed	Vacuolar ATPase assembly integral membrane protein VMA21	VMA21 OGAPODRAFT_95737	Ogataea polymorpha	74	2 out of 5	Inferred from homology
A0A1B7SL82	A0A1B7SL82_9ASCO	unreviewed	Glycine cleavage system P protein (EC 1.4.4.2)	OGAPODRAFT_15589	Ogataea polymorpha	942	2 out of 5	Inferred from homology
A0A1B7SPF7	A0A1B7SPF7_9ASCO	unreviewed	O-acyltransferase	OGAPODRAFT_74573	Ogataea polymorpha	527	2 out of 5	Inferred from homology
A0A1B7SKV1	A0A1B7SKV1_9ASCO	unreviewed	Uncharacterized protein	OGAPODRAFT_15530	Ogataea polymorpha	1499	2 out of 5	Inferred from homology
A0A1B7SM68	A0A1B7SM68_9ASCO	unreviewed	alpha-1,2-Mannosidase (EC 3.2.1.-)	OGAPODRAFT_81702	Ogataea polymorpha	589	2 out of 5	Inferred from homology
A0A1B7SF27	A0A1B7SF27_9ASCO	unreviewed	tRNA (guanine-N(7)-)-methyltransferase non-catalytic subunit TRM82 (Transfer RNA methyltransferase 82)	TRM82 OGAPODRAFT_77284	Ogataea polymorpha	406	2 out of 5	Inferred from homology
A0A1B7SKZ2	A0A1B7SKZ2_9ASCO	unreviewed	Glutathione reductase (EC 1.8.1.7)	OGAPODRAFT_15533	Ogataea polymorpha	463	2 out of 5	Inferred from homology
A0A1B7SFE4	A0A1B7SFE4_9ASCO	unreviewed	U6 snRNA-associated Sm-like protein LSm8 (Fragment)	LSM8 OGAPODRAFT_50002	Ogataea polymorpha	88	2 out of 5	Inferred from homology
A0A1B7SQ28	A0A1B7SQ28_9ASCO	unreviewed	Protein transport protein BOS1	OGAPODRAFT_11120	Ogataea polymorpha	229	2 out of 5	Inferred from homology
A0A1B7SKU7	A0A1B7SKU7_9ASCO	unreviewed	3-methyl-2-oxobutanoate hydroxymethyltransferase (EC 2.1.2.11)	OGAPODRAFT_97555	Ogataea polymorpha	308	2 out of 5	Inferred from homology
A0A1B7SNZ8	A0A1B7SNZ8_9ASCO	unreviewed	DNA polymerase (EC 2.7.7.7)	OGAPODRAFT_10782	Ogataea polymorpha	1706	2 out of 5	Inferred from homology
A0A1B7SNQ7	A0A1B7SNQ7_9ASCO	unreviewed	3-hydroxyisobutyryl-CoA hydrolase, mitochondrial (EC 3.1.2.4) (3-hydroxyisobutyryl-coenzyme A hydrolase)	OGAPODRAFT_15038	Ogataea polymorpha	508	2 out of 5	Inferred from homology
A0A1B7SPM2	A0A1B7SPM2_9ASCO	unreviewed	Uncharacterized protein	OGAPODRAFT_91912	Ogataea polymorpha	262	2 out of 5	Inferred from homology
A0A1B7SK93	A0A1B7SK93_9ASCO	unreviewed	Protein disulfide-isomerase (EC 5.3.4.1)	OGAPODRAFT_12847	Ogataea polymorpha	500	2 out of 5	Inferred from homology
A0A1B7SK17	A0A1B7SK17_9ASCO	unreviewed	Protein SDA1	OGAPODRAFT_76306	Ogataea polymorpha	741	2 out of 5	Inferred from homology
A0A1B7SGB4	A0A1B7SGB4_9ASCO	unreviewed	GPI inositol-deacylase (EC 3.1.-.-) (Fragment)	OGAPODRAFT_40170	Ogataea polymorpha	1006	2 out of 5	Inferred from homology
A0A1B7SK74	A0A1B7SK74_9ASCO	unreviewed	Mediator of RNA polymerase II transcription subunit 31	OGAPODRAFT_48051	Ogataea polymorpha	158	2 out of 5	Inferred from homology
A0A1B7SHE0	A0A1B7SHE0_9ASCO	unreviewed	Phosphomevalonate kinase (EC 2.7.4.2)	OGAPODRAFT_88509	Ogataea polymorpha	431	2 out of 5	Inferred from homology
A0A1B7SDX6	A0A1B7SDX6_9ASCO	unreviewed	tRNA pseudouridine synthase (EC 5.4.99.-)	OGAPODRAFT_82848	Ogataea polymorpha	494	2 out of 5	Inferred from homology
A0A1B7SFN0	A0A1B7SFN0_9ASCO	unreviewed	Mediator of RNA polymerase II transcription subunit 18 (Mediator complex subunit 18)	MED18 OGAPODRAFT_17019	Ogataea polymorpha	157	2 out of 5	Inferred from homology
A0A1B7SEI1	A0A1B7SEI1_9ASCO	unreviewed	S-adenosylmethionine synthase (EC 2.5.1.6)	OGAPODRAFT_9131	Ogataea polymorpha	382	2 out of 5	Inferred from homology
A0A1B7SCN2	A0A1B7SCN2_9ASCO	unreviewed	Mitogen-activated protein kinase (EC 2.7.11.24)	OGAPODRAFT_25147	Ogataea polymorpha	436	2 out of 5	Inferred from homology
A0A1B7SJX3	A0A1B7SJX3_9ASCO	unreviewed	DNA-directed RNA polymerase subunit beta (EC 2.7.7.6)	OGAPODRAFT_16312	Ogataea polymorpha	1275	2 out of 5	Inferred from homology
A0A1B7SHA1	A0A1B7SHA1_9ASCO	unreviewed	GPI-anchored wall transfer protein (EC 2.3.-.-)	OGAPODRAFT_82690	Ogataea polymorpha	467	2 out of 5	Inferred from homology
A0A1B7SDH8	A0A1B7SDH8_9ASCO	unreviewed	Lon protease homolog 2, peroxisomal (EC 3.4.21.-)	OGAPODRAFT_95563	Ogataea polymorpha	935	2 out of 5	Inferred from homology
A0A1B7SIE7	A0A1B7SIE7_9ASCO	unreviewed	Cysteine protease (EC 3.4.22.-)	OGAPODRAFT_86798	Ogataea polymorpha	509	2 out of 5	Inferred from homology
A0A1B7SJ58	A0A1B7SJ58_9ASCO	unreviewed	Proteasome subunit beta (EC 3.4.25.1)	OGAPODRAFT_16179	Ogataea polymorpha	274	2 out of 5	Inferred from homology
A0A1B7SD68	A0A1B7SD68_9ASCO	unreviewed	DNA-directed RNA polymerase subunit	OGAPODRAFT_17209	Ogataea polymorpha	102	2 out of 5	Inferred from homology
A0A1B7SK75	A0A1B7SK75_9ASCO	unreviewed	Actin-related protein 2/3 complex subunit	OGAPODRAFT_16360	Ogataea polymorpha	363	2 out of 5	Inferred from homology
A0A1B7SQS9	A0A1B7SQS9_9ASCO	unreviewed	Acetolactate synthase (EC 2.2.1.6)	OGAPODRAFT_15448	Ogataea polymorpha	656	2 out of 5	Inferred from homology
A0A1B7SLC6	A0A1B7SLC6_9ASCO	unreviewed	1,3-beta-glucanosyltransferase (EC 2.4.1.-) (Fragment)	OGAPODRAFT_42952	Ogataea polymorpha	403	2 out of 5	Inferred from homology
A0A1B7SFL8	A0A1B7SFL8_9ASCO	unreviewed	Mannose-6-phosphate isomerase (EC 5.3.1.8)	OGAPODRAFT_89623	Ogataea polymorpha	426	2 out of 5	Inferred from homology
A0A1B7SPM9	A0A1B7SPM9_9ASCO	unreviewed	Dolichyl-diphosphooligosaccharide--protein glycosyltransferase subunit OST2 (Oligosaccharyl transferase subunit OST2) (EC 2.4.99.18)	OGAPODRAFT_6075	Ogataea polymorpha	146	2 out of 5	Inferred from homology
A0A1B7SQC5	A0A1B7SQC5_9ASCO	unreviewed	Mitogen-activated protein kinase (EC 2.7.11.24)	OGAPODRAFT_84818	Ogataea polymorpha	381	2 out of 5	Inferred from homology
A0A1B7SQD7	A0A1B7SQD7_9ASCO	unreviewed	DNA topoisomerase 2 (EC 5.99.1.3) (Fragment)	OGAPODRAFT_15347	Ogataea polymorpha	1247	2 out of 5	Inferred from homology
A0A1B7SJ95	A0A1B7SJ95_9ASCO	unreviewed	Phosphotransferase (EC 2.7.1.-)	OGAPODRAFT_99403	Ogataea polymorpha	471	2 out of 5	Inferred from homology
A0A1B7SIJ3	A0A1B7SIJ3_9ASCO	unreviewed	Aconitate hydratase, mitochondrial (Aconitase) (EC 4.2.1.-)	OGAPODRAFT_86856	Ogataea polymorpha	790	2 out of 5	Inferred from homology
A0A1B7SGM4	A0A1B7SGM4_9ASCO	unreviewed	Plasma membrane ATPase (EC 3.6.3.6)	OGAPODRAFT_88121	Ogataea polymorpha	897	2 out of 5	Inferred from homology
A0A1B7SGI7	A0A1B7SGI7_9ASCO	unreviewed	Patatin-like phospholipase domain-containing protein (EC 3.1.1.-) (Fragment)	OGAPODRAFT_16477	Ogataea polymorpha	722	2 out of 5	Inferred from homology
A0A1B7SAV9	A0A1B7SAV9_9ASCO	unreviewed	RNA helicase (EC 3.6.4.13)	OGAPODRAFT_103097	Ogataea polymorpha	745	2 out of 5	Inferred from homology
A0A1B7SLQ1	A0A1B7SLQ1_9ASCO	unreviewed	Mediator of RNA polymerase II transcription subunit 1 (Mediator complex subunit 1)	OGAPODRAFT_6913	Ogataea polymorpha	439	2 out of 5	Inferred from homology
A0A1B7SM23	A0A1B7SM23_9ASCO	unreviewed	Origin recognition complex subunit 1	OGAPODRAFT_15769	Ogataea polymorpha	735	2 out of 5	Inferred from homology
A0A1B7SMR7	A0A1B7SMR7_9ASCO	unreviewed	Palmitoyltransferase (EC 2.3.1.225)	OGAPODRAFT_15894	Ogataea polymorpha	252	2 out of 5	Inferred from homology
A0A1B7SB61	A0A1B7SB61_9ASCO	unreviewed	Pseudouridine synthase (EC 5.4.99.-)	OGAPODRAFT_95868	Ogataea polymorpha	350	2 out of 5	Inferred from homology
A0A1B7SAU0	A0A1B7SAU0_9ASCO	unreviewed	2-dehydropantoate 2-reductase (EC 1.1.1.169) (Ketopantoate reductase)	OGAPODRAFT_78022	Ogataea polymorpha	339	2 out of 5	Inferred from homology
A0A1B7SM85	A0A1B7SM85_9ASCO	unreviewed	V-type proton ATPase proteolipid subunit	OGAPODRAFT_15795	Ogataea polymorpha	138	2 out of 5	Inferred from homology
A0A1B7SEU2	A0A1B7SEU2_9ASCO	unreviewed	Uroporphyrinogen decarboxylase (EC 4.1.1.37)	OGAPODRAFT_94825	Ogataea polymorpha	359	2 out of 5	Inferred from homology
A0A1B7SGS9	A0A1B7SGS9_9ASCO	unreviewed	Isocitrate dehydrogenase [NAD] subunit, mitochondrial	OGAPODRAFT_48849	Ogataea polymorpha	366	2 out of 5	Inferred from homology
A0A1B7SLD5	A0A1B7SLD5_9ASCO	unreviewed	Amidophosphoribosyltransferase (ATase) (EC 2.4.2.14) (Glutamine phosphoribosylpyrophosphate amidotransferase)	OGAPODRAFT_15618	Ogataea polymorpha	562	2 out of 5	Inferred from homology
A0A1B7SED5	A0A1B7SED5_9ASCO	unreviewed	Arginase (EC 3.5.3.1)	OGAPODRAFT_16799	Ogataea polymorpha	321	2 out of 5	Inferred from homology
A0A1B7SPS9	A0A1B7SPS9_9ASCO	unreviewed	CDP-diacylglycerol--serine O-phosphatidyltransferase (EC 2.7.8.8) (Phosphatidylserine synthase)	OGAPODRAFT_45710	Ogataea polymorpha	253	2 out of 5	Inferred from homology
A0A1B7SHG6	A0A1B7SHG6_9ASCO	unreviewed	Eukaryotic translation initiation factor 3 subunit C (eIF3c) (Eukaryotic translation initiation factor 3 93 kDa subunit homolog) (eIF3 p93) (Translation initiation factor eIF3, p93 subunit homolog)	NIP1 OGAPODRAFT_100603	Ogataea polymorpha	820	2 out of 5	Inferred from homology
A0A1B7SGK5	A0A1B7SGK5_9ASCO	unreviewed	Purine nucleoside phosphorylase (EC 2.4.2.1) (Inosine-guanosine phosphorylase)	OGAPODRAFT_76560	Ogataea polymorpha	319	2 out of 5	Inferred from homology
A0A1B7SGR1	A0A1B7SGR1_9ASCO	unreviewed	2-dehydropantoate 2-reductase (EC 1.1.1.169) (Ketopantoate reductase)	OGAPODRAFT_100410	Ogataea polymorpha	332	2 out of 5	Inferred from homology
A0A1B7SJ76	A0A1B7SJ76_9ASCO	unreviewed	Uncharacterized protein	OGAPODRAFT_99244	Ogataea polymorpha	507	2 out of 5	Inferred from homology
A0A1B7SPW9	A0A1B7SPW9_9ASCO	unreviewed	Uncharacterized protein	OGAPODRAFT_6139	Ogataea polymorpha	1523	2 out of 5	Inferred from homology
A0A1B7SD27	A0A1B7SD27_9ASCO	unreviewed	V-type proton ATPase subunit	OGAPODRAFT_83418	Ogataea polymorpha	346	2 out of 5	Inferred from homology
A0A1B7SPY0	A0A1B7SPY0_9ASCO	unreviewed	GTP-binding nuclear protein	OGAPODRAFT_92018	Ogataea polymorpha	216	2 out of 5	Inferred from homology
A0A1B7SP17	A0A1B7SP17_9ASCO	unreviewed	Protein arginine N-methyltransferase	OGAPODRAFT_91733	Ogataea polymorpha	784	2 out of 5	Inferred from homology
A0A1B7SJ57	A0A1B7SJ57_9ASCO	unreviewed	Cation-transporting ATPase (EC 3.6.3.-)	OGAPODRAFT_99316	Ogataea polymorpha	1364	2 out of 5	Inferred from homology
A0A1B7SIS1	A0A1B7SIS1_9ASCO	unreviewed	Mannosyltransferase (EC 2.4.1.-)	OGAPODRAFT_75953	Ogataea polymorpha	635	2 out of 5	Inferred from homology
A0A1B7SIG6	A0A1B7SIG6_9ASCO	unreviewed	Mitochondrial distribution and morphology protein 34	MDM34 OGAPODRAFT_16025	Ogataea polymorpha	470	2 out of 5	Inferred from homology
A0A1B7SKQ1	A0A1B7SKQ1_9ASCO	unreviewed	Glutamate dehydrogenase	OGAPODRAFT_92383	Ogataea polymorpha	459	2 out of 5	Inferred from homology
A0A1B7SQ39	A0A1B7SQ39_9ASCO	unreviewed	Acetyl-coenzyme A synthetase (EC 6.2.1.1)	OGAPODRAFT_15301	Ogataea polymorpha	670	2 out of 5	Inferred from homology
A0A1B7SCF6	A0A1B7SCF6_9ASCO	unreviewed	SWR1-complex protein 5	OGAPODRAFT_14178	Ogataea polymorpha	244	2 out of 5	Inferred from homology
A0A1B7SHB5	A0A1B7SHB5_9ASCO	unreviewed	Proteasome endopeptidase complex (EC 3.4.25.1)	OGAPODRAFT_88304	Ogataea polymorpha	253	2 out of 5	Inferred from homology
A0A1B7SG68	A0A1B7SG68_9ASCO	unreviewed	Protein kinase C (EC 2.7.11.13)	OGAPODRAFT_48975	Ogataea polymorpha	1024	2 out of 5	Inferred from homology
A0A1B7SJ48	A0A1B7SJ48_9ASCO	unreviewed	ATP-dependent DNA helicase (EC 3.6.4.12) (Fragment)	OGAPODRAFT_41952	Ogataea polymorpha	624	2 out of 5	Inferred from homology
A0A1B7SFL5	A0A1B7SFL5_9ASCO	unreviewed	Mediator of RNA polymerase II transcription subunit 6 (Mediator complex subunit 6)	MED6 OGAPODRAFT_77397	Ogataea polymorpha	292	2 out of 5	Inferred from homology
A0A1B7SMG0	A0A1B7SMG0_9ASCO	unreviewed	Chromatin modification-related protein	OGAPODRAFT_15848	Ogataea polymorpha	351	2 out of 5	Inferred from homology
A0A1B7SJ50	A0A1B7SJ50_9ASCO	unreviewed	Peptide-methionine (R)-S-oxide reductase (EC 1.8.4.12)	OGAPODRAFT_82154	Ogataea polymorpha	142	2 out of 5	Inferred from homology
A0A1B7SDV4	A0A1B7SDV4_9ASCO	unreviewed	CDP-diacylglycerol--glycerol-3-phosphate 3-phosphatidyltransferase (EC 2.7.8.5)	OGAPODRAFT_49985	Ogataea polymorpha	493	2 out of 5	Inferred from homology
A0A1B7SCZ2	A0A1B7SCZ2_9ASCO	unreviewed	Phospholipid-transporting ATPase (EC 3.6.3.1)	OGAPODRAFT_102407	Ogataea polymorpha	1376	2 out of 5	Inferred from homology
A0A1B7SP00	A0A1B7SP00_9ASCO	unreviewed	Mediator of RNA polymerase II transcription subunit 16 (Mediator complex subunit 16)	MED16 OGAPODRAFT_15085	Ogataea polymorpha	1053	2 out of 5	Inferred from homology
A0A1B7SAG6	A0A1B7SAG6_9ASCO	unreviewed	Nitrate reductase	OGAPODRAFT_83574	Ogataea polymorpha	859	2 out of 5	Inferred from homology
A0A1B7SL56	A0A1B7SL56_9ASCO	unreviewed	Alpha-1,3-glucosyltransferase (EC 2.4.1.-)	OGAPODRAFT_92522	Ogataea polymorpha	802	2 out of 5	Inferred from homology
A0A1B7SQ92	A0A1B7SQ92_9ASCO	unreviewed	Mediator of RNA polymerase II transcription subunit 5 (Mediator complex subunit 5)	MED5 OGAPODRAFT_15329	Ogataea polymorpha	728	2 out of 5	Inferred from homology
A0A1B7SM77	A0A1B7SM77_9ASCO	unreviewed	Peptidyl-prolyl cis-trans isomerase (PPIase) (EC 5.2.1.8)	OGAPODRAFT_15789	Ogataea polymorpha	177	2 out of 5	Inferred from homology
A0A1B7SFY7	A0A1B7SFY7_9ASCO	unreviewed	3-hydroxy-3-methylglutaryl coenzyme A synthase (HMG-CoA synthase) (EC 2.3.3.10)	OGAPODRAFT_16399	Ogataea polymorpha	444	2 out of 5	Inferred from homology
A0A1B7SIE0	A0A1B7SIE0_9ASCO	unreviewed	DNA helicase (EC 3.6.4.12)	OGAPODRAFT_81980	Ogataea polymorpha	824	2 out of 5	Inferred from homology
A0A1B7SLU1	A0A1B7SLU1_9ASCO	unreviewed	Protein HIR	OGAPODRAFT_92735	Ogataea polymorpha	927	2 out of 5	Inferred from homology
A0A1B7SMN4	A0A1B7SMN4_9ASCO	unreviewed	1,3-beta-glucanosyltransferase (EC 2.4.1.-)	OGAPODRAFT_75595	Ogataea polymorpha	341	2 out of 5	Inferred from homology
A0A1B7SMY6	A0A1B7SMY6_9ASCO	unreviewed	Ubiquitin carboxyl-terminal hydrolase (EC 3.4.19.12)	OGAPODRAFT_98601	Ogataea polymorpha	243	2 out of 5	Inferred from homology
A0A1B7SGJ3	A0A1B7SGJ3_9ASCO	unreviewed	Ornithine aminotransferase (EC 2.6.1.13)	OGAPODRAFT_100225	Ogataea polymorpha	430	2 out of 5	Inferred from homology
A0A1B7SB20	A0A1B7SB20_9ASCO	unreviewed	Eukaryotic translation initiation factor 3 subunit J (eIF3j) (Eukaryotic translation initiation factor 3 30 kDa subunit homolog) (eIF-3 30 kDa subunit homolog)	HCR1 OGAPODRAFT_10342	Ogataea polymorpha	266	2 out of 5	Inferred from homology
A0A1B7SQF5	A0A1B7SQF5_9ASCO	unreviewed	SWI5-dependent HO expression protein 3	SHE3 OGAPODRAFT_92155	Ogataea polymorpha	263	2 out of 5	Inferred from homology
A0A1B7SNU1	A0A1B7SNU1_9ASCO	unreviewed	Mitochondrial Rho GTPase (EC 3.6.5.-)	OGAPODRAFT_80883	Ogataea polymorpha	617	2 out of 5	Inferred from homology
A0A1B7SHV7	A0A1B7SHV7_9ASCO	unreviewed	Cytidine deaminase (EC 3.5.4.5) (Cytidine aminohydrolase)	OGAPODRAFT_101019	Ogataea polymorpha	136	2 out of 5	Inferred from homology
A0A1B7SBG5	A0A1B7SBG5_9ASCO	unreviewed	Aconitate hydratase, mitochondrial (Aconitase) (EC 4.2.1.-)	OGAPODRAFT_17490	Ogataea polymorpha	781	2 out of 5	Inferred from homology
A0A1B7SGB1	A0A1B7SGB1_9ASCO	unreviewed	GPI-anchor transamidase (GPI transamidase) (EC 3.-.-.-) (Fragment)	OGAPODRAFT_37824	Ogataea polymorpha	273	2 out of 5	Inferred from homology
A0A1B7SDY3	A0A1B7SDY3_9ASCO	unreviewed	1-(5-phosphoribosyl)-5-[(5-phosphoribosylamino)methylideneamino] imidazole-4-carboxamide isomerase (EC 5.3.1.16) (5-proFAR isomerase) (Phosphoribosylformimino-5-aminoimidazole carboxamide ribotide isomerase)	OGAPODRAFT_76992	Ogataea polymorpha	266	2 out of 5	Inferred from homology
A0A1B7SD18	A0A1B7SD18_9ASCO	unreviewed	Dol-P-Glc:Glc(2)Man(9)GlcNAc(2)-PP-Dol alpha-1,2-glucosyltransferase (EC 2.4.1.256)	OGAPODRAFT_102448	Ogataea polymorpha	438	2 out of 5	Inferred from homology
A0A1B7SD23	A0A1B7SD23_9ASCO	unreviewed	Acyl-CoA desaturase (EC 1.14.19.1)	OGAPODRAFT_17196	Ogataea polymorpha	511	2 out of 5	Inferred from homology
A0A1B7SIK6	A0A1B7SIK6_9ASCO	unreviewed	Protein transport protein SEC23	OGAPODRAFT_16049	Ogataea polymorpha	784	2 out of 5	Inferred from homology
A0A1B7SK30	A0A1B7SK30_9ASCO	unreviewed	Glucose-6-phosphate 1-dehydrogenase (EC 1.1.1.49)	OGAPODRAFT_16324	Ogataea polymorpha	505	2 out of 5	Inferred from homology
A0A1B7SJ78	A0A1B7SJ78_9ASCO	unreviewed	Ribonucleoside-diphosphate reductase (EC 1.17.4.1)	OGAPODRAFT_16176	Ogataea polymorpha	816	2 out of 5	Inferred from homology
A0A1B7SJ72	A0A1B7SJ72_9ASCO	unreviewed	Ferrochelatase (EC 4.99.1.1)	OGAPODRAFT_16184	Ogataea polymorpha	352	2 out of 5	Inferred from homology
A0A1B7SQK8	A0A1B7SQK8_9ASCO	unreviewed	Ubiquinone biosynthesis monooxygenase COQ6, mitochondrial (EC 1.14.13.-)	COQ6 OGAPODRAFT_97204	Ogataea polymorpha	454	2 out of 5	Inferred from homology
A0A1B7SAQ5	A0A1B7SAQ5_9ASCO	unreviewed	UTP--glucose-1-phosphate uridylyltransferase (EC 2.7.7.9)	OGAPODRAFT_17354	Ogataea polymorpha	494	2 out of 5	Inferred from homology
A0A1B7SD43	A0A1B7SD43_9ASCO	unreviewed	Ribosome biogenesis protein TSR3	TSR3 OGAPODRAFT_83435	Ogataea polymorpha	310	2 out of 5	Inferred from homology
A0A1B7SQ29	A0A1B7SQ29_9ASCO	unreviewed	ATP synthase subunit d, mitochondrial	OGAPODRAFT_15295	Ogataea polymorpha	175	2 out of 5	Inferred from homology
A0A1B7SKX0	A0A1B7SKX0_9ASCO	unreviewed	GPI mannosyltransferase 1 (EC 2.4.1.-) (GPI mannosyltransferase I)	OGAPODRAFT_15538	Ogataea polymorpha	392	2 out of 5	Inferred from homology
A0A1B7SIJ9	A0A1B7SIJ9_9ASCO	unreviewed	Chorismate synthase (EC 4.2.3.5)	OGAPODRAFT_48315	Ogataea polymorpha	374	2 out of 5	Inferred from homology
A0A1B7SF53	A0A1B7SF53_9ASCO	unreviewed	Exocyst complex protein EXO70	OGAPODRAFT_77307	Ogataea polymorpha	604	2 out of 5	Inferred from homology
A0A1B7SH46	A0A1B7SH46_9ASCO	unreviewed	Glycerol-3-phosphate dehydrogenase [NAD(+)] (EC 1.1.1.8)	OGAPODRAFT_16566	Ogataea polymorpha	381	2 out of 5	Inferred from homology
A0A1B7SJK5	A0A1B7SJK5_9ASCO	unreviewed	Protein phosphatase methylesterase 1 (PME-1) (EC 3.1.1.-)	OGAPODRAFT_87285	Ogataea polymorpha	332	2 out of 5	Inferred from homology
A0A1B7SPN7	A0A1B7SPN7_9ASCO	unreviewed	Cytochrome c oxidase assembly protein COX20, mitochondrial	OGAPODRAFT_96667	Ogataea polymorpha	153	2 out of 5	Inferred from homology
A0A1B7SDM1	A0A1B7SDM1_9ASCO	unreviewed	Carboxypeptidase (EC 3.4.16.-)	OGAPODRAFT_83538	Ogataea polymorpha	610	2 out of 5	Inferred from homology
A0A1B7SDE5	A0A1B7SDE5_9ASCO	unreviewed	Catalase (EC 1.11.1.6)	OGAPODRAFT_95533	Ogataea polymorpha	507	2 out of 5	Inferred from homology
A0A1B7SP90	A0A1B7SP90_9ASCO	unreviewed	DNA-directed RNA polymerases I, II, and III subunit RPABC3	OGAPODRAFT_96460	Ogataea polymorpha	148	2 out of 5	Inferred from homology
A0A1B7SE49	A0A1B7SE49_9ASCO	unreviewed	Actin-related protein 2/3 complex subunit 3	OGAPODRAFT_82884	Ogataea polymorpha	177	2 out of 5	Inferred from homology
A0A1B7SJ07	A0A1B7SJ07_9ASCO	unreviewed	DNA polymerase (EC 2.7.7.7)	OGAPODRAFT_93434	Ogataea polymorpha	1102	2 out of 5	Inferred from homology
A0A1B7SFN2	A0A1B7SFN2_9ASCO	unreviewed	Ubiquitinyl hydrolase 1 (EC 3.4.19.12)	OGAPODRAFT_17017	Ogataea polymorpha	477	2 out of 5	Inferred from homology
A0A1B7SJT8	A0A1B7SJT8_9ASCO	unreviewed	Mitochondrial distribution and morphology protein 10 (Mitochondrial inheritance component MDM10)	MDM10 OGAPODRAFT_16282	Ogataea polymorpha	355	2 out of 5	Inferred from homology
A0A1B7SI71	A0A1B7SI71_9ASCO	unreviewed	Dolichyl-diphosphooligosaccharide--protein glycosyltransferase subunit 1 (EC 2.4.99.18)	OGAPODRAFT_93180	Ogataea polymorpha	470	2 out of 5	Inferred from homology
A0A1B7SHY9	A0A1B7SHY9_9ASCO	unreviewed	Probable mitochondrial transport protein (Fungal sideroflexin)	OGAPODRAFT_16699	Ogataea polymorpha	306	2 out of 5	Inferred from homology
A0A1B7SQQ3	A0A1B7SQQ3_9ASCO	unreviewed	Protein transport protein SFT2	OGAPODRAFT_81316	Ogataea polymorpha	219	2 out of 5	Inferred from homology
A0A1B7SB46	A0A1B7SB46_9ASCO	unreviewed	Actin-related protein 8	OGAPODRAFT_95849	Ogataea polymorpha	757	2 out of 5	Inferred from homology
A0A1B7SM74	A0A1B7SM74_9ASCO	unreviewed	3-hydroxy-3-methylglutaryl coenzyme A reductase (HMG-CoA reductase) (EC 1.1.1.34)	OGAPODRAFT_15791	Ogataea polymorpha	1050	2 out of 5	Inferred from homology
A0A1B7SQU5	A0A1B7SQU5_9ASCO	unreviewed	tRNA ligase (EC 6.5.1.3)	OGAPODRAFT_97346	Ogataea polymorpha	787	2 out of 5	Inferred from homology
A0A1B7SHP2	A0A1B7SHP2_9ASCO	unreviewed	Kinesin-like protein (Fragment)	OGAPODRAFT_48712	Ogataea polymorpha	318	2 out of 5	Inferred from homology
A0A1B7SI88	A0A1B7SI88_9ASCO	unreviewed	Ceramide very long chain fatty acid hydroxylase (EC 1.-.-.-)	OGAPODRAFT_15994	Ogataea polymorpha	373	2 out of 5	Inferred from homology
A0A1B7SBD0	A0A1B7SBD0_9ASCO	unreviewed	Homoaconitase, mitochondrial (EC 4.2.1.36) (Homoaconitate hydratase)	OGAPODRAFT_91171	Ogataea polymorpha	679	2 out of 5	Inferred from homology
A0A1B7SK39	A0A1B7SK39_9ASCO	unreviewed	5-hydroxyisourate hydrolase (HIU hydrolase) (HIUHase) (EC 3.5.2.17)	OGAPODRAFT_93790	Ogataea polymorpha	129	2 out of 5	Inferred from homology
A0A1B7SH15	A0A1B7SH15_9ASCO	unreviewed	tRNA (adenine(58)-N(1))-methyltransferase catalytic subunit TRM61 (EC 2.1.1.220)	OGAPODRAFT_100528	Ogataea polymorpha	334	2 out of 5	Inferred from homology
A0A1B7SQL6	A0A1B7SQL6_9ASCO	unreviewed	Acetyl-coenzyme A synthetase (EC 6.2.1.1)	OGAPODRAFT_15387	Ogataea polymorpha	673	2 out of 5	Inferred from homology
A0A1B7SJM2	A0A1B7SJM2_9ASCO	unreviewed	tRNA pseudouridine synthase (EC 5.4.99.-)	OGAPODRAFT_16247	Ogataea polymorpha	407	2 out of 5	Inferred from homology
A0A1B7SLE2	A0A1B7SLE2_9ASCO	unreviewed	Obg-like ATPase 1	OLA1 OGAPODRAFT_81545	Ogataea polymorpha	395	2 out of 5	Inferred from homology
A0A1B7SLJ8	A0A1B7SLJ8_9ASCO	unreviewed	Superoxide dismutase [Cu-Zn] (EC 1.15.1.1)	OGAPODRAFT_15662	Ogataea polymorpha	154	2 out of 5	Inferred from homology
A0A1B7SKA6	A0A1B7SKA6_9ASCO	unreviewed	Beta-glucosidase (EC 3.2.1.21)	OGAPODRAFT_12856	Ogataea polymorpha	834	2 out of 5	Inferred from homology
A0A1B7SN23	A0A1B7SN23_9ASCO	unreviewed	tRNA dimethylallyltransferase (EC 2.5.1.75)	OGAPODRAFT_98709	Ogataea polymorpha	416	2 out of 5	Inferred from homology
A0A1B7SAN3	A0A1B7SAN3_9ASCO	unreviewed	Sensitive to high expression protein 9, mitochondrial (Fragment)	OGAPODRAFT_36890	Ogataea polymorpha	132	2 out of 5	Inferred from homology
A0A1B7SEQ8	A0A1B7SEQ8_9ASCO	unreviewed	Peptidyl-prolyl cis-trans isomerase (PPIase) (EC 5.2.1.8)	OGAPODRAFT_16859	Ogataea polymorpha	198	2 out of 5	Inferred from homology
A0A1B7SCK7	A0A1B7SCK7_9ASCO	unreviewed	Midasin	OGAPODRAFT_95282	Ogataea polymorpha	4764	2 out of 5	Inferred from homology
A0A1B7SMR1	A0A1B7SMR1_9ASCO	unreviewed	Mannan endo-1,6-alpha-mannosidase (EC 3.2.1.101)	OGAPODRAFT_98469	Ogataea polymorpha	437	2 out of 5	Inferred from homology
A0A1B7SC86	A0A1B7SC86_9ASCO	unreviewed	Dihydroorotate dehydrogenase (quinone), mitochondrial (DHOdehase) (EC 1.3.5.2)	OGAPODRAFT_17054	Ogataea polymorpha	522	2 out of 5	Inferred from homology
A0A1B7SD83	A0A1B7SD83_9ASCO	unreviewed	Lysine--tRNA ligase (EC 6.1.1.6) (Lysyl-tRNA synthetase)	OGAPODRAFT_17228	Ogataea polymorpha	590	2 out of 5	Inferred from homology
A0A1B7SJM5	A0A1B7SJM5_9ASCO	unreviewed	Transcription elongation factor Spt6	OGAPODRAFT_16268	Ogataea polymorpha	1442	2 out of 5	Inferred from homology
A0A1B7SQF6	A0A1B7SQF6_9ASCO	unreviewed	Alpha-1,3-glucosyltransferase (EC 2.4.1.-)	OGAPODRAFT_97123	Ogataea polymorpha	546	2 out of 5	Inferred from homology
A0A1B7SMP6	A0A1B7SMP6_9ASCO	unreviewed	Mediator of RNA polymerase II transcription subunit 17 (Mediator complex subunit 17)	MED17 OGAPODRAFT_92988	Ogataea polymorpha	554	2 out of 5	Inferred from homology
A0A1B7SQB9	A0A1B7SQB9_9ASCO	unreviewed	NADPH:adrenodoxin oxidoreductase, mitochondrial (EC 1.18.1.6)	OGAPODRAFT_6292	Ogataea polymorpha	456	2 out of 5	Inferred from homology
A0A1B7SH99	A0A1B7SH99_9ASCO	unreviewed	Histone acetyltransferase (EC 2.3.1.48)	OGAPODRAFT_100657	Ogataea polymorpha	345	2 out of 5	Inferred from homology
A0A1B7SKW8	A0A1B7SKW8_9ASCO	unreviewed	Nicotinamide-nucleotide adenylyltransferase (EC 2.7.7.1)	OGAPODRAFT_97583	Ogataea polymorpha	399	2 out of 5	Inferred from homology
A0A1B7SEH6	A0A1B7SEH6_9ASCO	unreviewed	Peroxidase (EC 1.11.1.-) (Fragment)	OGAPODRAFT_50044	Ogataea polymorpha	273	2 out of 5	Inferred from homology
A0A1B7SGS3	A0A1B7SGS3_9ASCO	unreviewed	MICOS complex subunit MIC60 (Mitofilin)	OGAPODRAFT_16508	Ogataea polymorpha	501	2 out of 5	Inferred from homology
A0A1B7SB45	A0A1B7SB45_9ASCO	unreviewed	Transketolase (EC 2.2.1.1)	OGAPODRAFT_103232	Ogataea polymorpha	691	2 out of 5	Inferred from homology
A0A1B7SGD6	A0A1B7SGD6_9ASCO	unreviewed	T-complex protein 1 subunit epsilon (TCP-1-epsilon) (CCT-epsilon)	OGAPODRAFT_76495	Ogataea polymorpha	559	2 out of 5	Inferred from homology
A0A1B7SNM0	A0A1B7SNM0_9ASCO	unreviewed	Mediator of RNA polymerase II transcription subunit 13 (Mediator complex subunit 13)	OGAPODRAFT_74359	Ogataea polymorpha	1341	2 out of 5	Inferred from homology
A0A1B7SLM0	A0A1B7SLM0_9ASCO	unreviewed	RNA helicase (EC 3.6.4.13) (Fragment)	OGAPODRAFT_85757	Ogataea polymorpha	439	2 out of 5	Inferred from homology
A0A1B7SC04	A0A1B7SC04_9ASCO	unreviewed	Methylenetetrahydrofolate reductase (EC 1.5.1.20)	OGAPODRAFT_17575	Ogataea polymorpha	594	2 out of 5	Inferred from homology
A0A1B7SGW9	A0A1B7SGW9_9ASCO	unreviewed	Nuclear pore protein	OGAPODRAFT_94188	Ogataea polymorpha	935	2 out of 5	Inferred from homology
A0A1B7SD70	A0A1B7SD70_9ASCO	unreviewed	Orotidine 5'-phosphate decarboxylase (EC 4.1.1.23)	OGAPODRAFT_17222	Ogataea polymorpha	240	2 out of 5	Inferred from homology
A0A1B7SJ56	A0A1B7SJ56_9ASCO	unreviewed	Proteasome endopeptidase complex (EC 3.4.25.1)	OGAPODRAFT_87067	Ogataea polymorpha	172	2 out of 5	Inferred from homology
A0A1B7SPN3	A0A1B7SPN3_9ASCO	unreviewed	NADH dehydrogenase [ubiquinone] 1 alpha subcomplex subunit	OGAPODRAFT_6084	Ogataea polymorpha	140	2 out of 5	Inferred from homology
A0A1B7SNZ4	A0A1B7SNZ4_9ASCO	unreviewed	Succinate dehydrogenase assembly factor 2, mitochondrial (SDH assembly factor 2) (SDHAF2)	OGAPODRAFT_45521	Ogataea polymorpha	145	2 out of 5	Inferred from homology
A0A1B7SH97	A0A1B7SH97_9ASCO	unreviewed	Trehalose-6-phosphate synthase (EC 2.4.1.15) (UDP-glucose-glucosephosphate glucosyltransferase)	OGAPODRAFT_16607	Ogataea polymorpha	475	2 out of 5	Inferred from homology
A0A1B7SL70	A0A1B7SL70_9ASCO	unreviewed	Signal recognition particle subunit SRP68 (SRP68)	OGAPODRAFT_75143	Ogataea polymorpha	558	2 out of 5	Inferred from homology
A0A1B7SK54	A0A1B7SK54_9ASCO	unreviewed	Proteasome endopeptidase complex (EC 3.4.25.1)	OGAPODRAFT_16351	Ogataea polymorpha	209	2 out of 5	Inferred from homology
A0A1B7SFD9	A0A1B7SFD9_9ASCO	unreviewed	Coatomer subunit delta	OGAPODRAFT_83135	Ogataea polymorpha	513	2 out of 5	Inferred from homology
A0A1B7SF86	A0A1B7SF86_9ASCO	unreviewed	Protein-lysine N-methyltransferase EFM5 (EC 2.1.1.-) (Elongation factor methyltransferase 5)	EFM5 OGAPODRAFT_13917	Ogataea polymorpha	242	2 out of 5	Inferred from homology
A0A1B7SI99	A0A1B7SI99_9ASCO	unreviewed	2-dehydropantoate 2-reductase (EC 1.1.1.169) (Ketopantoate reductase)	OGAPODRAFT_98951	Ogataea polymorpha	343	2 out of 5	Inferred from homology
A0A1B7SE01	A0A1B7SE01_9ASCO	unreviewed	Phospho-2-dehydro-3-deoxyheptonate aldolase (EC 2.5.1.54)	OGAPODRAFT_50451	Ogataea polymorpha	373	2 out of 5	Inferred from homology
A0A1B7SAN6	A0A1B7SAN6_9ASCO	unreviewed	Mannosyltransferase (EC 2.4.1.-)	OGAPODRAFT_14634	Ogataea polymorpha	435	2 out of 5	Inferred from homology
A0A1B7SEC4	A0A1B7SEC4_9ASCO	unreviewed	Cytochrome c heme lyase (EC 4.4.1.17)	OGAPODRAFT_13669	Ogataea polymorpha	256	2 out of 5	Inferred from homology
A0A1B7SN12	A0A1B7SN12_9ASCO	unreviewed	Uncharacterized protein (Fragment)	OGAPODRAFT_81874	Ogataea polymorpha	359	2 out of 5	Inferred from homology
A0A1B7SQ97	A0A1B7SQ97_9ASCO	unreviewed	1,3-beta-glucanosyltransferase (EC 2.4.1.-)	OGAPODRAFT_97023	Ogataea polymorpha	435	2 out of 5	Inferred from homology
A0A1B7SJC0	A0A1B7SJC0_9ASCO	unreviewed	Cleavage and polyadenylation specificity factor subunit 2 (Cleavage and polyadenylation specificity factor 100 kDa subunit)	OGAPODRAFT_93544	Ogataea polymorpha	872	2 out of 5	Inferred from homology
A0A1B7SGN7	A0A1B7SGN7_9ASCO	unreviewed	DNA primase large subunit (EC 2.7.7.-)	OGAPODRAFT_100320	Ogataea polymorpha	514	2 out of 5	Inferred from homology
A0A1B7SPZ1	A0A1B7SPZ1_9ASCO	unreviewed	Mediator of RNA polymerase II transcription subunit 7 (Fragment)	OGAPODRAFT_41341	Ogataea polymorpha	189	2 out of 5	Inferred from homology
A0A1B7SDX2	A0A1B7SDX2_9ASCO	unreviewed	60S ribosome subunit biogenesis protein NIP7	OGAPODRAFT_82849	Ogataea polymorpha	181	2 out of 5	Inferred from homology
A0A1B7SGU3	A0A1B7SGU3_9ASCO	unreviewed	Protein-S-isoprenylcysteine O-methyltransferase (EC 2.1.1.100)	OGAPODRAFT_13167	Ogataea polymorpha	218	2 out of 5	Inferred from homology
A0A1B7SH73	A0A1B7SH73_9ASCO	unreviewed	Nuclear cap-binding protein subunit 2 (20 kDa nuclear cap-binding protein) (Fragment)	OGAPODRAFT_43709	Ogataea polymorpha	138	2 out of 5	Inferred from homology
A0A1B7SCX8	A0A1B7SCX8_9ASCO	unreviewed	Serine/threonine-protein phosphatase (EC 3.1.3.16)	OGAPODRAFT_17150	Ogataea polymorpha	397	2 out of 5	Inferred from homology
A0A1B7SJB9	A0A1B7SJB9_9ASCO	unreviewed	Polyadenylate-binding protein (PABP)	OGAPODRAFT_16196	Ogataea polymorpha	629	2 out of 5	Inferred from homology
A0A1B7SMT0	A0A1B7SMT0_9ASCO	unreviewed	Amine oxidase (EC 1.4.3.-)	OGAPODRAFT_86266	Ogataea polymorpha	692	2 out of 5	Inferred from homology
A0A1B7SAK0	A0A1B7SAK0_9ASCO	unreviewed	Malate dehydrogenase (EC 1.1.1.37)	OGAPODRAFT_83598	Ogataea polymorpha	342	2 out of 5	Inferred from homology
A0A1B7SGV3	A0A1B7SGV3_9ASCO	unreviewed	Delta-aminolevulinic acid dehydratase (EC 4.2.1.24)	OGAPODRAFT_88236	Ogataea polymorpha	344	2 out of 5	Inferred from homology
A0A1B7SBQ0	A0A1B7SBQ0_9ASCO	unreviewed	Kinesin-like protein	OGAPODRAFT_52703	Ogataea polymorpha	643	2 out of 5	Inferred from homology
A0A1B7SF93	A0A1B7SF93_9ASCO	unreviewed	Sulfiredoxin (EC 1.8.98.2)	OGAPODRAFT_77341	Ogataea polymorpha	121	2 out of 5	Inferred from homology
A0A1B7SDB5	A0A1B7SDB5_9ASCO	unreviewed	Mannosyltransferase (EC 2.4.1.-)	OGAPODRAFT_102504	Ogataea polymorpha	568	2 out of 5	Inferred from homology
A0A1B7SE79	A0A1B7SE79_9ASCO	unreviewed	Uncharacterized protein	OGAPODRAFT_94623	Ogataea polymorpha	1535	2 out of 5	Inferred from homology
A0A1B7SQB2	A0A1B7SQB2_9ASCO	unreviewed	Glutamine synthetase (EC 6.3.1.2) (Fragment)	OGAPODRAFT_15336	Ogataea polymorpha	373	2 out of 5	Inferred from homology
A0A1B7SB65	A0A1B7SB65_9ASCO	unreviewed	3-isopropylmalate dehydrogenase (EC 1.1.1.85)	OGAPODRAFT_17429	Ogataea polymorpha	362	2 out of 5	Inferred from homology
A0A1B7SMB2	A0A1B7SMB2_9ASCO	unreviewed	1,3-beta-glucanosyltransferase (EC 2.4.1.-)	OGAPODRAFT_15814	Ogataea polymorpha	537	2 out of 5	Inferred from homology
A0A1B7SF20	A0A1B7SF20_9ASCO	unreviewed	Glycylpeptide N-tetradecanoyltransferase (EC 2.3.1.97)	OGAPODRAFT_16906	Ogataea polymorpha	447	2 out of 5	Inferred from homology
A0A1B7SDG9	A0A1B7SDG9_9ASCO	unreviewed	mRNA cleavage and polyadenylation factor CLP1	CLP1 OGAPODRAFT_102695	Ogataea polymorpha	439	2 out of 5	Inferred from homology
A0A1B7SJB7	A0A1B7SJB7_9ASCO	unreviewed	Mitochondrial distribution and morphology protein 12 (Mitochondrial inheritance component MDM12)	MDM12 OGAPODRAFT_99400	Ogataea polymorpha	275	2 out of 5	Inferred from homology
A0A1B7SEG1	A0A1B7SEG1_9ASCO	unreviewed	Ribosomal protein L37 (Fragment)	OGAPODRAFT_49759	Ogataea polymorpha	81	2 out of 5	Inferred from homology
A0A1B7SNX8	A0A1B7SNX8_9ASCO	unreviewed	Imidazoleglycerol-phosphate dehydratase (EC 4.2.1.19)	OGAPODRAFT_5846	Ogataea polymorpha	231	2 out of 5	Inferred from homology
A0A1B7SF34	A0A1B7SF34_9ASCO	unreviewed	Proline dehydrogenase (EC 1.5.5.2)	OGAPODRAFT_16911	Ogataea polymorpha	440	2 out of 5	Inferred from homology
A0A1B7SQ16	A0A1B7SQ16_9ASCO	unreviewed	Chloride channel protein	OGAPODRAFT_15285	Ogataea polymorpha	608	2 out of 5	Inferred from homology
A0A1B7SQK9	A0A1B7SQK9_9ASCO	unreviewed	GPI mannosyltransferase 2 (EC 2.4.1.-)	OGAPODRAFT_92227	Ogataea polymorpha	326	2 out of 5	Inferred from homology
A0A1B7SE69	A0A1B7SE69_9ASCO	unreviewed	GPN-loop GTPase (EC 3.6.5.-)	OGAPODRAFT_101226	Ogataea polymorpha	379	2 out of 5	Inferred from homology
A0A1B7SJE3	A0A1B7SJE3_9ASCO	unreviewed	Cytoplasmic tRNA 2-thiolation protein 2	NCS2 CTU2 OGAPODRAFT_93558	Ogataea polymorpha	388	2 out of 5	Inferred from homology
A0A1B7SJV0	A0A1B7SJV0_9ASCO	unreviewed	NADH-cytochrome b5 reductase (EC 1.6.2.2)	OGAPODRAFT_87483	Ogataea polymorpha	278	2 out of 5	Inferred from homology
A0A1B7SL08	A0A1B7SL08_9ASCO	unreviewed	Amine oxidase (EC 1.4.3.-)	OGAPODRAFT_92472	Ogataea polymorpha	1314	2 out of 5	Inferred from homology
A0A1B7SI90	A0A1B7SI90_9ASCO	unreviewed	Gluconokinase (EC 2.7.1.12)	OGAPODRAFT_93227	Ogataea polymorpha	163	2 out of 5	Inferred from homology
A0A1B7SKT3	A0A1B7SKT3_9ASCO	unreviewed	Iron-sulfur cluster assembly protein	OGAPODRAFT_15515	Ogataea polymorpha	156	2 out of 5	Inferred from homology
A0A1B7SJX0	A0A1B7SJX0_9ASCO	unreviewed	Serine/threonine-protein phosphatase (EC 3.1.3.16)	OGAPODRAFT_16307	Ogataea polymorpha	324	2 out of 5	Inferred from homology
A0A1B7SKZ0	A0A1B7SKZ0_9ASCO	unreviewed	Replication factor C subunit 1	OGAPODRAFT_81453	Ogataea polymorpha	858	2 out of 5	Inferred from homology
G8FNS0	G8FNS0_9ASCO	unreviewed	Mitogen-activated protein kinase (EC 2.7.11.24)		Ogataea polymorpha	381	2 out of 5	Inferred from homology
A0A1B7SQZ7	A0A1B7SQZ7_9ASCO	unreviewed	Clathrin light chain	OGAPODRAFT_15467	Ogataea polymorpha	217	2 out of 5	Inferred from homology
A0A1B7SQJ2	A0A1B7SQJ2_9ASCO	unreviewed	Eukaryotic translation initiation factor 3 subunit A (eIF3a) (Eukaryotic translation initiation factor 3 110 kDa subunit homolog) (eIF3 p110) (Translation initiation factor eIF3, p110 subunit homolog)	TIF32 OGAPODRAFT_92211	Ogataea polymorpha	1039	2 out of 5	Inferred from homology
A0A1B7SEY9	A0A1B7SEY9_9ASCO	unreviewed	tRNA-dihydrouridine(47) synthase [NAD(P)(+)] (EC 1.3.1.-) (EC 1.3.1.89) (tRNA-dihydrouridine synthase 3)	OGAPODRAFT_50275	Ogataea polymorpha	618	2 out of 5	Inferred from homology
A0A1B7SK19	A0A1B7SK19_9ASCO	unreviewed	60S ribosomal export protein NMD3	OGAPODRAFT_16329	Ogataea polymorpha	479	2 out of 5	Inferred from homology
A0A1B7SPE3	A0A1B7SPE3_9ASCO	unreviewed	DNA-directed RNA polymerase subunit beta (EC 2.7.7.6)	OGAPODRAFT_80996	Ogataea polymorpha	1166	2 out of 5	Inferred from homology
A0A1B7SDZ2	A0A1B7SDZ2_9ASCO	unreviewed	Calcium-transporting ATPase (EC 3.6.3.8)	OGAPODRAFT_16732	Ogataea polymorpha	1166	2 out of 5	Inferred from homology
A0A1B7SDL7	A0A1B7SDL7_9ASCO	unreviewed	AP complex subunit beta	OGAPODRAFT_95592	Ogataea polymorpha	587	2 out of 5	Inferred from homology
A0A1B7SLP2	A0A1B7SLP2_9ASCO	unreviewed	Octanoyltransferase (EC 2.3.1.181)	OGAPODRAFT_97999	Ogataea polymorpha	213	2 out of 5	Inferred from homology
A0A1B7SI64	A0A1B7SI64_9ASCO	unreviewed	Importin subunit alpha	OGAPODRAFT_16701	Ogataea polymorpha	542	2 out of 5	Inferred from homology
A0A1B7SLD9	A0A1B7SLD9_9ASCO	unreviewed	mRNA-capping enzyme subunit alpha (EC 2.7.7.50) (GTP--RNA guanylyltransferase) (mRNA guanylyltransferase)	OGAPODRAFT_97868	Ogataea polymorpha	475	2 out of 5	Inferred from homology
A0A1B7SG75	A0A1B7SG75_9ASCO	unreviewed	Regulator of rDNA transcription 14	RRT14 OGAPODRAFT_16439	Ogataea polymorpha	151	2 out of 5	Inferred from homology
A0A1B7SKY0	A0A1B7SKY0_9ASCO	unreviewed	Elongation of fatty acids protein (EC 2.3.1.199) (Very-long-chain 3-oxoacyl-CoA synthase)	OGAPODRAFT_85337	Ogataea polymorpha	344	2 out of 5	Inferred from homology
A0A1B7SNY6	A0A1B7SNY6_9ASCO	unreviewed	Autophagy-related protein 9	OGAPODRAFT_80893	Ogataea polymorpha	889	2 out of 5	Inferred from homology
A0A1B7SAW9	A0A1B7SAW9_9ASCO	unreviewed	Glucose-6-phosphate 1-epimerase (EC 5.1.3.15)	OGAPODRAFT_83668	Ogataea polymorpha	298	2 out of 5	Inferred from homology
A0A1B7SG58	A0A1B7SG58_9ASCO	unreviewed	Glutamyl-tRNA(Gln) amidotransferase subunit B, mitochondrial (Glu-AdT subunit B) (EC 6.3.5.-)	PET112 OGAPODRAFT_93893	Ogataea polymorpha	484	2 out of 5	Inferred from homology
A0A1B7SNN1	A0A1B7SNN1_9ASCO	unreviewed	Phosphatidate cytidylyltransferase (EC 2.7.7.41)	OGAPODRAFT_80848	Ogataea polymorpha	431	2 out of 5	Inferred from homology
A0A1B7SM26	A0A1B7SM26_9ASCO	unreviewed	40S ribosomal protein S1	RPS1 OGAPODRAFT_15768	Ogataea polymorpha	256	2 out of 5	Inferred from homology
A0A1B7SKP3	A0A1B7SKP3_9ASCO	unreviewed	Cation-transporting ATPase (EC 3.6.3.-)	OGAPODRAFT_81398	Ogataea polymorpha	1235	2 out of 5	Inferred from homology
A0A1B7SBX7	A0A1B7SBX7_9ASCO	unreviewed	Palmitoyltransferase (EC 2.3.1.225)	OGAPODRAFT_78294	Ogataea polymorpha	289	2 out of 5	Inferred from homology
A0A1B7SGA1	A0A1B7SGA1_9ASCO	unreviewed	Phosphatidylinositol 3-kinase VPS34 (EC 2.7.1.137)	OGAPODRAFT_93981	Ogataea polymorpha	1016	2 out of 5	Inferred from homology
A0A1B7SDC5	A0A1B7SDC5_9ASCO	unreviewed	Proteasome endopeptidase complex (EC 3.4.25.1)	OGAPODRAFT_102617	Ogataea polymorpha	252	2 out of 5	Inferred from homology
A0A1B7SIV9	A0A1B7SIV9_9ASCO	unreviewed	AP-2 complex subunit alpha	OGAPODRAFT_99197	Ogataea polymorpha	956	2 out of 5	Inferred from homology
A0A1B7SQP2	A0A1B7SQP2_9ASCO	unreviewed	Vacuolar calcium ion transporter	OGAPODRAFT_15428	Ogataea polymorpha	431	2 out of 5	Inferred from homology
A0A1B7SIQ5	A0A1B7SIQ5_9ASCO	unreviewed	Serine hydroxymethyltransferase (EC 2.1.2.1)	OGAPODRAFT_16103	Ogataea polymorpha	458	2 out of 5	Inferred from homology
A0A1B7SE48	A0A1B7SE48_9ASCO	unreviewed	Nucleoside diphosphate kinase (EC 2.7.4.6)	OGAPODRAFT_16755	Ogataea polymorpha	151	2 out of 5	Inferred from homology
A0A1B7SFR9	A0A1B7SFR9_9ASCO	unreviewed	UDP-N-acetylglucosamine transferase subunit ALG13 (EC 2.4.1.141) (Asparagine-linked glycosylation protein 13)	ALG13 OGAPODRAFT_95098	Ogataea polymorpha	178	2 out of 5	Inferred from homology
A0A1B7SHM1	A0A1B7SHM1_9ASCO	unreviewed	Cytosolic Fe-S cluster assembly factor CFD1 (Cytosolic Fe-S cluster-deficient protein 1)	CFD1 OGAPODRAFT_48839	Ogataea polymorpha	267	2 out of 5	Inferred from homology
A0A1B7SD48	A0A1B7SD48_9ASCO	unreviewed	Peptidyl-prolyl cis-trans isomerase (PPIase) (EC 5.2.1.8) (Fragment)	OGAPODRAFT_36211	Ogataea polymorpha	163	2 out of 5	Inferred from homology
A0A1B7SQG2	A0A1B7SQG2_9ASCO	unreviewed	Mannan endo-1,6-alpha-mannosidase (EC 3.2.1.101)	OGAPODRAFT_15358	Ogataea polymorpha	464	2 out of 5	Inferred from homology
A0A1B7SM70	A0A1B7SM70_9ASCO	unreviewed	1-acyl-sn-glycerol-3-phosphate acyltransferase (EC 2.3.1.51) (Fragment)	OGAPODRAFT_15775	Ogataea polymorpha	203	2 out of 5	Inferred from homology
A0A1B7SCD1	A0A1B7SCD1_9ASCO	unreviewed	DNA ligase (EC 6.5.1.1)	OGAPODRAFT_17084	Ogataea polymorpha	470	2 out of 5	Inferred from homology
A0A1B7SQV0	A0A1B7SQV0_9ASCO	unreviewed	Superoxide dismutase (EC 1.15.1.1)	OGAPODRAFT_15457	Ogataea polymorpha	229	2 out of 5	Inferred from homology
A0A1B7SK70	A0A1B7SK70_9ASCO	unreviewed	Adenylosuccinate lyase (ASL) (EC 4.3.2.2) (Adenylosuccinase)	OGAPODRAFT_16362	Ogataea polymorpha	463	2 out of 5	Inferred from homology
A0A1B7SHR1	A0A1B7SHR1_9ASCO	unreviewed	Trafficking protein particle complex subunit	OGAPODRAFT_16669	Ogataea polymorpha	219	2 out of 5	Inferred from homology
A0A1B7SPF6	A0A1B7SPF6_9ASCO	unreviewed	Eukaryotic translation initiation factor 3 subunit G (eIF3g) (Eukaryotic translation initiation factor 3 RNA-binding subunit) (eIF-3 RNA-binding subunit) (Translation initiation factor eIF3 p33 subunit homolog) (eIF3 p33 homolog)	TIF35 OGAPODRAFT_15159	Ogataea polymorpha	286	2 out of 5	Inferred from homology
A0A1B7SCK5	A0A1B7SCK5_9ASCO	unreviewed	Protoporphyrinogen oxidase (EC 1.3.3.4) (Fragment)	OGAPODRAFT_40325	Ogataea polymorpha	523	2 out of 5	Inferred from homology
A0A1B7SBK9	A0A1B7SBK9_9ASCO	unreviewed	Dihydrolipoyl dehydrogenase (EC 1.8.1.4)	OGAPODRAFT_91309	Ogataea polymorpha	489	2 out of 5	Inferred from homology
A0A1B7SLP6	A0A1B7SLP6_9ASCO	unreviewed	Acyl-CoA desaturase (EC 1.14.19.1)	OGAPODRAFT_15704	Ogataea polymorpha	486	2 out of 5	Inferred from homology
A0A1B7SL44	A0A1B7SL44_9ASCO	unreviewed	Glucose-6-phosphate isomerase (EC 5.3.1.9)	OGAPODRAFT_15567	Ogataea polymorpha	546	2 out of 5	Inferred from homology
A0A1B7SLV6	A0A1B7SLV6_9ASCO	unreviewed	V-type proton ATPase subunit a	OGAPODRAFT_15710	Ogataea polymorpha	855	2 out of 5	Inferred from homology
A0A1B7SI58	A0A1B7SI58_9ASCO	unreviewed	Nucleolar GTP-binding protein 1	OGAPODRAFT_15976	Ogataea polymorpha	619	2 out of 5	Inferred from homology
A0A1B7SGL5	A0A1B7SGL5_9ASCO	unreviewed	Leucine carboxyl methyltransferase 1 (EC 2.1.1.233)	OGAPODRAFT_94090	Ogataea polymorpha	364	2 out of 5	Inferred from homology
A0A1B7SMV1	A0A1B7SMV1_9ASCO	unreviewed	Yapsin1	OGAPODRAFT_15920	Ogataea polymorpha	576	2 out of 5	Inferred from homology
A0A1B7SKT5	A0A1B7SKT5_9ASCO	unreviewed	Acyl-coenzyme A oxidase	OGAPODRAFT_15513	Ogataea polymorpha	693	2 out of 5	Inferred from homology
A0A1B7SH69	A0A1B7SH69_9ASCO	unreviewed	5'-3' exoribonuclease 1 (EC 3.1.13.-)	OGAPODRAFT_48651	Ogataea polymorpha	1387	2 out of 5	Inferred from homology
A0A1B7SEW0	A0A1B7SEW0_9ASCO	unreviewed	Glycogen [starch] synthase (EC 2.4.1.11)	OGAPODRAFT_101503	Ogataea polymorpha	691	2 out of 5	Inferred from homology
A0A1B7SG47	A0A1B7SG47_9ASCO	unreviewed	Elongation of fatty acids protein (EC 2.3.1.199) (Very-long-chain 3-oxoacyl-CoA synthase)	OGAPODRAFT_87824	Ogataea polymorpha	319	2 out of 5	Inferred from homology
A0A1B7SEZ9	A0A1B7SEZ9_9ASCO	unreviewed	Glycerol-3-phosphate dehydrogenase (EC 1.1.5.3)	OGAPODRAFT_16889	Ogataea polymorpha	645	2 out of 5	Inferred from homology
A0A1B7SQT5	A0A1B7SQT5_9ASCO	unreviewed	AP complex subunit beta	OGAPODRAFT_15450	Ogataea polymorpha	712	2 out of 5	Inferred from homology
A0A1B7SHJ3	A0A1B7SHJ3_9ASCO	unreviewed	Serine/threonine-protein phosphatase 2A activator (EC 5.2.1.8) (Phosphotyrosyl phosphatase activator)	OGAPODRAFT_100841	Ogataea polymorpha	345	2 out of 5	Inferred from homology
A0A1B7SNT6	A0A1B7SNT6_9ASCO	unreviewed	DNA helicase (EC 3.6.4.12)	OGAPODRAFT_96234	Ogataea polymorpha	817	2 out of 5	Inferred from homology
A0A1B7SJ41	A0A1B7SJ41_9ASCO	unreviewed	Succinate dehydrogenase [ubiquinone] cytochrome b small subunit	OGAPODRAFT_7791	Ogataea polymorpha	157	2 out of 5	Inferred from homology
A0A1B7SMK2	A0A1B7SMK2_9ASCO	unreviewed	Protein arginine methyltransferase NDUFAF7 (EC 2.1.1.320)	OGAPODRAFT_75577	Ogataea polymorpha	347	2 out of 5	Inferred from homology
A0A1B7SNU3	A0A1B7SNU3_9ASCO	unreviewed	Triosephosphate isomerase (EC 5.3.1.1)	OGAPODRAFT_44849	Ogataea polymorpha	278	2 out of 5	Inferred from homology
A0A1B7SK92	A0A1B7SK92_9ASCO	unreviewed	Autophagy-related protein	OGAPODRAFT_76352	Ogataea polymorpha	559	2 out of 5	Inferred from homology
A0A1B7SCL4	A0A1B7SCL4_9ASCO	unreviewed	Uncharacterized protein	OGAPODRAFT_17125	Ogataea polymorpha	1001	2 out of 5	Inferred from homology
A0A1B7SLJ6	A0A1B7SLJ6_9ASCO	unreviewed	CTP synthase (EC 6.3.4.2) (UTP--ammonia ligase)	OGAPODRAFT_15665	Ogataea polymorpha	575	2 out of 5	Inferred from homology
A0A1B7SIA5	A0A1B7SIA5_9ASCO	unreviewed	Arp2/3 complex 34 kDa subunit	OGAPODRAFT_7488	Ogataea polymorpha	329	2 out of 5	Inferred from homology
A0A1B7SHH5	A0A1B7SHH5_9ASCO	unreviewed	Eukaryotic translation initiation factor 5A (eIF-5A)	OGAPODRAFT_16638	Ogataea polymorpha	137	2 out of 5	Inferred from homology
A0A1B7SE86	A0A1B7SE86_9ASCO	unreviewed	Rab proteins geranylgeranyltransferase component A	OGAPODRAFT_16770	Ogataea polymorpha	603	2 out of 5	Inferred from homology
A0A1B7SHI4	A0A1B7SHI4_9ASCO	unreviewed	Dipeptidase (EC 3.4.13.19) (Fragment)	OGAPODRAFT_88590	Ogataea polymorpha	330	2 out of 5	Inferred from homology
A0A1B7SQ49	A0A1B7SQ49_9ASCO	unreviewed	Coatomer subunit beta'	OGAPODRAFT_81182	Ogataea polymorpha	815	2 out of 5	Inferred from homology
A0A1B7SLU8	A0A1B7SLU8_9ASCO	unreviewed	Thioredoxin	OGAPODRAFT_15714	Ogataea polymorpha	102	2 out of 5	Inferred from homology
A0A1B7SQD5	A0A1B7SQD5_9ASCO	unreviewed	Ribosome assembly factor mrt4 (Fragment)	OGAPODRAFT_81223	Ogataea polymorpha	232	2 out of 5	Inferred from homology
A0A1B7SR29	A0A1B7SR29_9ASCO	unreviewed	Nitrate reductase	OGAPODRAFT_97447	Ogataea polymorpha	859	2 out of 5	Inferred from homology
A0A1B7SDF7	A0A1B7SDF7_9ASCO	unreviewed	Carboxypeptidase (EC 3.4.16.-)	OGAPODRAFT_77824	Ogataea polymorpha	541	2 out of 5	Inferred from homology
A0A1B7SQY8	A0A1B7SQY8_9ASCO	unreviewed	Succinate dehydrogenase [ubiquinone] flavoprotein subunit, mitochondrial (EC 1.3.5.1)	OGAPODRAFT_15471	Ogataea polymorpha	636	2 out of 5	Inferred from homology
A0A1B7SHU7	A0A1B7SHU7_9ASCO	unreviewed	D-aminoacyl-tRNA deacylase (EC 3.1.1.-) (EC 3.1.1.96)	OGAPODRAFT_49387	Ogataea polymorpha	161	2 out of 5	Inferred from homology
A0A1B7SCU0	A0A1B7SCU0_9ASCO	unreviewed	Protein arginine methyltransferase NDUFAF7 (EC 2.1.1.320)	OGAPODRAFT_9846	Ogataea polymorpha	501	2 out of 5	Inferred from homology
A0A1B7SPC6	A0A1B7SPC6_9ASCO	unreviewed	Signal peptidase subunit 3 (EC 3.4.-.-)	OGAPODRAFT_91816	Ogataea polymorpha	180	2 out of 5	Inferred from homology
A0A1B7SLR1	A0A1B7SLR1_9ASCO	unreviewed	Phospholipid-transporting ATPase (EC 3.6.3.1)	OGAPODRAFT_75314	Ogataea polymorpha	1614	2 out of 5	Inferred from homology
A0A1B7SPC3	A0A1B7SPC3_9ASCO	unreviewed	Proteasome endopeptidase complex (EC 3.4.25.1)	OGAPODRAFT_84270	Ogataea polymorpha	253	2 out of 5	Inferred from homology
A0A1B7SDW7	A0A1B7SDW7_9ASCO	unreviewed	Ribosome biogenesis protein NOP53	OGAPODRAFT_94547	Ogataea polymorpha	400	2 out of 5	Inferred from homology
A0A1B7SL67	A0A1B7SL67_9ASCO	unreviewed	Prefoldin subunit 4	OGAPODRAFT_85506	Ogataea polymorpha	129	2 out of 5	Inferred from homology
A0A1B7SPE1	A0A1B7SPE1_9ASCO	unreviewed	tRNA(His) guanylyltransferase (EC 2.7.7.79) (tRNA-histidine guanylyltransferase)	OGAPODRAFT_96528	Ogataea polymorpha	265	2 out of 5	Inferred from homology
A0A1B7SQK0	A0A1B7SQK0_9ASCO	unreviewed	S-(hydroxymethyl)glutathione dehydrogenase (EC 1.1.1.284)	OGAPODRAFT_97210	Ogataea polymorpha	380	2 out of 5	Inferred from homology
A0A1B7SJ97	A0A1B7SJ97_9ASCO	unreviewed	Arsenical pump-driving ATPase (EC 3.6.-.-)	OGAPODRAFT_16175	Ogataea polymorpha	256	2 out of 5	Inferred from homology
A0A1B7SQ43	A0A1B7SQ43_9ASCO	unreviewed	Glutaredoxin	OGAPODRAFT_15294	Ogataea polymorpha	142	2 out of 5	Inferred from homology
A0A1B7SCR7	A0A1B7SCR7_9ASCO	unreviewed	5-aminolevulinate synthase (EC 2.3.1.37) (5-aminolevulinic acid synthase) (Delta-ALA synthase) (Delta-aminolevulinate synthase)	OGAPODRAFT_17147	Ogataea polymorpha	561	2 out of 5	Inferred from homology
A0A1B7SK00	A0A1B7SK00_9ASCO	unreviewed	NAD-specific glutamate dehydrogenase (EC 1.4.1.2)	OGAPODRAFT_82333	Ogataea polymorpha	1024	2 out of 5	Inferred from homology
A0A1B7SDD8	A0A1B7SDD8_9ASCO	unreviewed	Phosphomannomutase (EC 5.4.2.8)	OGAPODRAFT_90468	Ogataea polymorpha	251	2 out of 5	Inferred from homology
A0A1B7SHK4	A0A1B7SHK4_9ASCO	unreviewed	Mitogen-activated protein kinase (EC 2.7.11.24)	OGAPODRAFT_13362	Ogataea polymorpha	351	2 out of 5	Inferred from homology
A0A1B7SFH9	A0A1B7SFH9_9ASCO	unreviewed	Uracil-DNA glycosylase (UDG) (EC 3.2.2.27)	UNG1 OGAPODRAFT_16977	Ogataea polymorpha	312	2 out of 5	Inferred from homology
A0A1B7SMB5	A0A1B7SMB5_9ASCO	unreviewed	1,3-beta-glucanosyltransferase (EC 2.4.1.-)	OGAPODRAFT_15815	Ogataea polymorpha	546	2 out of 5	Inferred from homology
A0A1B7SAJ3	A0A1B7SAJ3_9ASCO	unreviewed	Succinate dehydrogenase [ubiquinone] cytochrome b small subunit	OGAPODRAFT_102895	Ogataea polymorpha	154	2 out of 5	Inferred from homology
A0A1B7SGB3	A0A1B7SGB3_9ASCO	unreviewed	DNA-directed RNA polymerase subunit	OGAPODRAFT_49058	Ogataea polymorpha	123	2 out of 5	Inferred from homology
A0A1B7SQD4	A0A1B7SQD4_9ASCO	unreviewed	Cytoplasmic tRNA 2-thiolation protein 1 (EC 2.7.7.-) (Cytoplasmic tRNA adenylyltransferase 1)	NCS6 CTU1 OGAPODRAFT_97101	Ogataea polymorpha	347	2 out of 5	Inferred from homology
A0A1B7SJX1	A0A1B7SJX1_9ASCO	unreviewed	Elongator complex protein 1	OGAPODRAFT_76268	Ogataea polymorpha	1302	2 out of 5	Inferred from homology
A0A1B7SF09	A0A1B7SF09_9ASCO	unreviewed	tRNA-dihydrouridine synthase (EC 1.3.1.-)	OGAPODRAFT_9313	Ogataea polymorpha	338	2 out of 5	Inferred from homology
A0A1B7SE45	A0A1B7SE45_9ASCO	unreviewed	Alkaline phosphatase (EC 3.1.3.1)	OGAPODRAFT_88971	Ogataea polymorpha	490	2 out of 5	Inferred from homology
A0A1B7SFM9	A0A1B7SFM9_9ASCO	unreviewed	Serine hydroxymethyltransferase (EC 2.1.2.1)	OGAPODRAFT_24994	Ogataea polymorpha	510	2 out of 5	Inferred from homology
A0A1B7SE54	A0A1B7SE54_9ASCO	unreviewed	Vacuolar protein sorting-associated protein	OGAPODRAFT_94590	Ogataea polymorpha	3171	2 out of 5	Inferred from homology
A0A1B7SEM3	A0A1B7SEM3_9ASCO	unreviewed	Elongation factor Tu	OGAPODRAFT_16836	Ogataea polymorpha	434	2 out of 5	Inferred from homology
A0A1B7SDF2	A0A1B7SDF2_9ASCO	unreviewed	DNA-directed RNA polymerase subunit	OGAPODRAFT_25299	Ogataea polymorpha	111	2 out of 5	Inferred from homology
A0A1B7SMP9	A0A1B7SMP9_9ASCO	unreviewed	Histone deacetylase (EC 3.5.1.98)	OGAPODRAFT_81829	Ogataea polymorpha	502	2 out of 5	Inferred from homology
A0A1B7SJH3	A0A1B7SJH3_9ASCO	unreviewed	DNA-directed RNA polymerase III subunit	OGAPODRAFT_76161	Ogataea polymorpha	224	2 out of 5	Inferred from homology
A0A1B7SC67	A0A1B7SC67_9ASCO	unreviewed	Methionine aminopeptidase (EC 3.4.11.18)	OGAPODRAFT_17048	Ogataea polymorpha	326	2 out of 5	Inferred from homology
A0A1B7SLJ0	A0A1B7SLJ0_9ASCO	unreviewed	Peptidyl-prolyl cis-trans isomerase (PPIase) (EC 5.2.1.8)	OGAPODRAFT_23215	Ogataea polymorpha	167	2 out of 5	Inferred from homology
A0A1B7SKY8	A0A1B7SKY8_9ASCO	unreviewed	Leukotriene A(4) hydrolase (LTA-4 hydrolase) (EC 3.3.2.10) (EC 3.4.11.-)	OGAPODRAFT_81446	Ogataea polymorpha	607	2 out of 5	Inferred from homology
A0A1B7SCE8	A0A1B7SCE8_9ASCO	unreviewed	ER membrane protein complex subunit 3	OGAPODRAFT_102115	Ogataea polymorpha	257	2 out of 5	Inferred from homology
A0A1B7SP56	A0A1B7SP56_9ASCO	unreviewed	Ribosome-releasing factor 2, mitochondrial (RRF2mt) (Elongation factor G 2, mitochondrial) (EF-G2mt) (mEF-G 2)	MEF2 OGAPODRAFT_80937	Ogataea polymorpha	818	2 out of 5	Inferred from homology
A0A1B7SMP8	A0A1B7SMP8_9ASCO	unreviewed	ATP synthase subunit beta (EC 3.6.3.14)	OGAPODRAFT_15880	Ogataea polymorpha	503	2 out of 5	Inferred from homology
A0A1B7SG71	A0A1B7SG71_9ASCO	unreviewed	40S ribosomal protein S21	OGAPODRAFT_16424	Ogataea polymorpha	87	2 out of 5	Inferred from homology
A0A1B7SC75	A0A1B7SC75_9ASCO	unreviewed	RuvB-like helicase (EC 3.6.4.12)	OGAPODRAFT_95167	Ogataea polymorpha	457	2 out of 5	Inferred from homology
A0A1B7SQT2	A0A1B7SQT2_9ASCO	unreviewed	Dihydrofolate synthetase (EC 6.3.2.12)	OGAPODRAFT_97329	Ogataea polymorpha	414	2 out of 5	Inferred from homology
A0A1B7SKX9	A0A1B7SKX9_9ASCO	unreviewed	Diphosphomevalonate decarboxylase (EC 4.1.1.33)	OGAPODRAFT_97594	Ogataea polymorpha	385	2 out of 5	Inferred from homology
A0A1B7SN85	A0A1B7SN85_9ASCO	unreviewed	Beta-glucosidase (EC 3.2.1.21)	OGAPODRAFT_15968	Ogataea polymorpha	766	2 out of 5	Inferred from homology
A0A1B7SMG1	A0A1B7SMG1_9ASCO	unreviewed	V-type proton ATPase subunit F	OGAPODRAFT_98358	Ogataea polymorpha	119	2 out of 5	Inferred from homology
A0A1B7SJR7	A0A1B7SJR7_9ASCO	unreviewed	1,3-beta-glucanosyltransferase (EC 2.4.1.-)	OGAPODRAFT_16275	Ogataea polymorpha	498	2 out of 5	Inferred from homology
A0A1B7SBP3	A0A1B7SBP3_9ASCO	unreviewed	Isocitrate lyase	OGAPODRAFT_17519	Ogataea polymorpha	548	2 out of 5	Inferred from homology
A0A1B7SG16	A0A1B7SG16_9ASCO	unreviewed	General transcription and DNA repair factor IIH	OGAPODRAFT_82435	Ogataea polymorpha	417	2 out of 5	Inferred from homology
A0A1B7SM93	A0A1B7SM93_9ASCO	unreviewed	Protein transport protein Sec61 subunit beta	OGAPODRAFT_7105	Ogataea polymorpha	111	2 out of 5	Inferred from homology
A0A1B7SH25	A0A1B7SH25_9ASCO	unreviewed	Peroxidase (EC 1.11.1.-)	OGAPODRAFT_16567	Ogataea polymorpha	351	2 out of 5	Inferred from homology
A0A1B7SIQ3	A0A1B7SIQ3_9ASCO	unreviewed	Glutamate decarboxylase (EC 4.1.1.15)	OGAPODRAFT_16095	Ogataea polymorpha	577	2 out of 5	Inferred from homology
A0A1B7SJ26	A0A1B7SJ26_9ASCO	unreviewed	Mitochondrial fission 1 protein	OGAPODRAFT_93485	Ogataea polymorpha	156	2 out of 5	Inferred from homology
A0A1B7SMM1	A0A1B7SMM1_9ASCO	unreviewed	6,7-dimethyl-8-ribityllumazine synthase (DMRL synthase) (EC 2.5.1.78)	OGAPODRAFT_15842	Ogataea polymorpha	167	2 out of 5	Inferred from homology
A0A1B7SFB4	A0A1B7SFB4_9ASCO	unreviewed	Histone-lysine N-methyltransferase, H3 lysine-79 specific (EC 2.1.1.43) (Histone H3-K79 methyltransferase)	OGAPODRAFT_49733	Ogataea polymorpha	315	2 out of 5	Inferred from homology
A0A1B7SFM7	A0A1B7SFM7_9ASCO	unreviewed	Mediator of RNA polymerase II transcription subunit 19 (Mediator complex subunit 19)	MED19 OGAPODRAFT_14009	Ogataea polymorpha	155	2 out of 5	Inferred from homology
A0A1B7SBR7	A0A1B7SBR7_9ASCO	unreviewed	Saccharopine dehydrogenase [NAD(+), L-lysine-forming] (SDH) (EC 1.5.1.7) (Lysine--2-oxoglutarate reductase)	OGAPODRAFT_103592	Ogataea polymorpha	369	2 out of 5	Inferred from homology
A0A1B7SPH8	A0A1B7SPH8_9ASCO	unreviewed	Adenosylhomocysteinase (EC 3.3.1.1)	OGAPODRAFT_15178	Ogataea polymorpha	420	2 out of 5	Inferred from homology
A0A1B7SLT0	A0A1B7SLT0_9ASCO	unreviewed	Mediator of RNA polymerase II transcription subunit 11 (Mediator complex subunit 11)	MED11 OGAPODRAFT_75367	Ogataea polymorpha	158	2 out of 5	Inferred from homology
A0A1B7SCM6	A0A1B7SCM6_9ASCO	unreviewed	Protein URE2	OGAPODRAFT_17131	Ogataea polymorpha	302	2 out of 5	Inferred from homology
A0A1B7SJ09	A0A1B7SJ09_9ASCO	unreviewed	Histone deacetylase (EC 3.5.1.98)	OGAPODRAFT_23839	Ogataea polymorpha	465	2 out of 5	Inferred from homology
A0A1B7SLB8	A0A1B7SLB8_9ASCO	unreviewed	Uncharacterized protein (Fragment)	OGAPODRAFT_85593	Ogataea polymorpha	1042	2 out of 5	Inferred from homology
A0A1B7SPB2	A0A1B7SPB2_9ASCO	unreviewed	Phospholipid-transporting ATPase (EC 3.6.3.1)	OGAPODRAFT_15144	Ogataea polymorpha	1580	2 out of 5	Inferred from homology
A0A1B7SDB8	A0A1B7SDB8_9ASCO	unreviewed	Nicotinate-nucleotide pyrophosphorylase [carboxylating] (EC 2.4.2.19) (Quinolinate phosphoribosyltransferase [decarboxylating])	OGAPODRAFT_102519	Ogataea polymorpha	304	2 out of 5	Inferred from homology
A0A1B7SF57	A0A1B7SF57_9ASCO	unreviewed	V-type proton ATPase subunit C	OGAPODRAFT_94910	Ogataea polymorpha	384	2 out of 5	Inferred from homology
A0A1B7SK52	A0A1B7SK52_9ASCO	unreviewed	Spindle pole body component	OGAPODRAFT_76307	Ogataea polymorpha	779	2 out of 5	Inferred from homology
A0A1B7SK89	A0A1B7SK89_9ASCO	unreviewed	Thioredoxin	OGAPODRAFT_47747	Ogataea polymorpha	129	2 out of 5	Inferred from homology
A0A1B7SHG3	A0A1B7SHG3_9ASCO	unreviewed	Cytochrome c heme lyase (EC 4.4.1.17)	OGAPODRAFT_76806	Ogataea polymorpha	646	2 out of 5	Inferred from homology
A0A1B7SGZ4	A0A1B7SGZ4_9ASCO	unreviewed	NEDD8-activating enzyme E1 regulatory subunit	OGAPODRAFT_94208	Ogataea polymorpha	494	2 out of 5	Inferred from homology
A0A1B7SK96	A0A1B7SK96_9ASCO	unreviewed	Threonylcarbamoyl-AMP synthase (TC-AMP synthase) (EC 2.7.7.87) (L-threonylcarbamoyladenylate synthase)	OGAPODRAFT_16371	Ogataea polymorpha	380	2 out of 5	Inferred from homology
A0A1B7SME0	A0A1B7SME0_9ASCO	unreviewed	DNA-directed RNA polymerase (EC 2.7.7.6)	OGAPODRAFT_15835	Ogataea polymorpha	965	2 out of 5	Inferred from homology
A0A1B7SM81	A0A1B7SM81_9ASCO	unreviewed	RuvB-like helicase (EC 3.6.4.12)	OGAPODRAFT_98266	Ogataea polymorpha	465	2 out of 5	Inferred from homology
A0A1B7SHD5	A0A1B7SHD5_9ASCO	unreviewed	Mitochondrial glycine transporter (Solute carrier family 25 member 38 homolog)	OGAPODRAFT_94321	Ogataea polymorpha	294	2 out of 5	Inferred from homology
A0A1B7SHE8	A0A1B7SHE8_9ASCO	unreviewed	Signal recognition particle 54 kDa protein	OGAPODRAFT_82715	Ogataea polymorpha	530	2 out of 5	Inferred from homology
A0A1B7SQ52	A0A1B7SQ52_9ASCO	unreviewed	DNA repair protein REV1 (EC 2.7.7.-)	OGAPODRAFT_92080	Ogataea polymorpha	934	2 out of 5	Inferred from homology
A0A1B7SAV3	A0A1B7SAV3_9ASCO	unreviewed	Very-long-chain (3R)-3-hydroxyacyl-CoA dehydratase (EC 4.2.1.134)	OGAPODRAFT_17379	Ogataea polymorpha	211	2 out of 5	Inferred from homology
A0A1B7SLQ6	A0A1B7SLQ6_9ASCO	unreviewed	Small nuclear ribonucleoprotein E (snRNP-E) (Sm protein E)	OGAPODRAFT_6917	Ogataea polymorpha	64	2 out of 5	Inferred from homology
A0A1B7SCW7	A0A1B7SCW7_9ASCO	unreviewed	Thioredoxin reductase (EC 1.8.1.9)	OGAPODRAFT_9853	Ogataea polymorpha	319	2 out of 5	Inferred from homology
A0A1B7SBH7	A0A1B7SBH7_9ASCO	unreviewed	Succinate-CoA ligase subunit beta (EC 6.2.1.-)	OGAPODRAFT_17475	Ogataea polymorpha	311	2 out of 5	Inferred from homology
A0A1B7SH33	A0A1B7SH33_9ASCO	unreviewed	alpha-1,2-Mannosidase (EC 3.2.1.-) (Fragment)	OGAPODRAFT_49391	Ogataea polymorpha	520	2 out of 5	Inferred from homology
A0A1B7SHW9	A0A1B7SHW9_9ASCO	unreviewed	Glutathione synthetase (GSH-S) (EC 6.3.2.3)	OGAPODRAFT_16697	Ogataea polymorpha	375	2 out of 5	Inferred from homology
A0A1B7SC37	A0A1B7SC37_9ASCO	unreviewed	Serine/threonine-protein kinase TOR (EC 2.7.11.1)	OGAPODRAFT_17579	Ogataea polymorpha	1687	2 out of 5	Inferred from homology
A0A1B7SIA7	A0A1B7SIA7_9ASCO	unreviewed	Uncharacterized protein	OGAPODRAFT_98927	Ogataea polymorpha	516	2 out of 5	Inferred from homology
A0A1B7SHW2	A0A1B7SHW2_9ASCO	unreviewed	Histone acetyltransferase (EC 2.3.1.48)	OGAPODRAFT_76842	Ogataea polymorpha	460	2 out of 5	Inferred from homology
A0A1B7SJB6	A0A1B7SJB6_9ASCO	unreviewed	Tyrosine--tRNA ligase (EC 6.1.1.1) (Tyrosyl-tRNA synthetase)	OGAPODRAFT_76106	Ogataea polymorpha	400	2 out of 5	Inferred from homology
A0A1B7SFP4	A0A1B7SFP4_9ASCO	unreviewed	Clathrin heavy chain	OGAPODRAFT_17020	Ogataea polymorpha	1599	2 out of 5	Inferred from homology
A0A1B7SMK4	A0A1B7SMK4_9ASCO	unreviewed	Protoheme IX farnesyltransferase, mitochondrial (EC 2.5.1.-) (Heme O synthase)	OGAPODRAFT_15831	Ogataea polymorpha	465	2 out of 5	Inferred from homology
A0A1B7SLN7	A0A1B7SLN7_9ASCO	unreviewed	DNA topoisomerase (EC 5.99.1.2)	OGAPODRAFT_98002	Ogataea polymorpha	629	2 out of 5	Inferred from homology
A0A1B7SIP0	A0A1B7SIP0_9ASCO	unreviewed	Tubulin alpha chain	OGAPODRAFT_16087	Ogataea polymorpha	448	2 out of 5	Inferred from homology
A0A1B7SMA0	A0A1B7SMA0_9ASCO	unreviewed	Ribonucleoside-diphosphate reductase (EC 1.17.4.1)	OGAPODRAFT_75480	Ogataea polymorpha	1017	2 out of 5	Inferred from homology
A0A1B7SES6	A0A1B7SES6_9ASCO	unreviewed	Peptide hydrolase (EC 3.4.-.-)	OGAPODRAFT_77211	Ogataea polymorpha	965	2 out of 5	Inferred from homology
A0A1B7SI95	A0A1B7SI95_9ASCO	unreviewed	Signal peptidase complex catalytic subunit SEC11 (EC 3.4.21.89)	OGAPODRAFT_98907	Ogataea polymorpha	161	2 out of 5	Inferred from homology
A0A1B7SKQ0	A0A1B7SKQ0_9ASCO	unreviewed	Ubiquitin-like protein ATG12	OGAPODRAFT_75054	Ogataea polymorpha	167	2 out of 5	Inferred from homology
A0A1B7SFX8	A0A1B7SFX8_9ASCO	unreviewed	Maintenance of mitochondrial morphology protein 1	MMM1 OGAPODRAFT_99994	Ogataea polymorpha	334	2 out of 5	Inferred from homology
A0A1B7SIF7	A0A1B7SIF7_9ASCO	unreviewed	Elongation of fatty acids protein (EC 2.3.1.199) (Very-long-chain 3-oxoacyl-CoA synthase)	OGAPODRAFT_12336	Ogataea polymorpha	352	2 out of 5	Inferred from homology
A0A1B7SLU0	A0A1B7SLU0_9ASCO	unreviewed	U3 small nucleolar RNA-associated protein 11 (U3 snoRNA-associated protein 11)	OGAPODRAFT_81631	Ogataea polymorpha	254	2 out of 5	Inferred from homology
A0A1B7SIW4	A0A1B7SIW4_9ASCO	unreviewed	Probable cytosolic iron-sulfur protein assembly protein 1	CIA1 OGAPODRAFT_93350	Ogataea polymorpha	335	2 out of 5	Inferred from homology
A0A1B7SPT5	A0A1B7SPT5_9ASCO	unreviewed	Tubulin beta chain	OGAPODRAFT_15221	Ogataea polymorpha	448	2 out of 5	Inferred from homology
A0A1B7SGQ8	A0A1B7SGQ8_9ASCO	unreviewed	Protein-lysine N-methyltransferase EFM4 (EC 2.1.1.-) (Elongation factor methyltransferase 4)	EFM4 OGAPODRAFT_49288	Ogataea polymorpha	225	2 out of 5	Inferred from homology
A0A1B7SHF4	A0A1B7SHF4_9ASCO	unreviewed	Carbonic anhydrase (EC 4.2.1.1) (Carbonate dehydratase) (Fragment)	OGAPODRAFT_42796	Ogataea polymorpha	201	2 out of 5	Inferred from homology
A0A1B7SD97	A0A1B7SD97_9ASCO	unreviewed	Uncharacterized protein	OGAPODRAFT_14446	Ogataea polymorpha	1965	2 out of 5	Inferred from homology
A0A1B7SAX6	A0A1B7SAX6_9ASCO	unreviewed	Ubiquitin-related modifier 1	URM1 OGAPODRAFT_95777	Ogataea polymorpha	99	2 out of 5	Inferred from homology
A0A1B7SAX7	A0A1B7SAX7_9ASCO	unreviewed	Dolichyl-diphosphooligosaccharide--protein glycosyltransferase subunit WBP1 (Oligosaccharyl transferase subunit WBP1) (EC 2.4.99.18)	OGAPODRAFT_103118	Ogataea polymorpha	415	2 out of 5	Inferred from homology
A0A1B7SIR0	A0A1B7SIR0_9ASCO	unreviewed	Thiamine pyrophosphokinase (EC 2.7.6.2)	OGAPODRAFT_7629	Ogataea polymorpha	302	2 out of 5	Inferred from homology
A0A1B7SPV5	A0A1B7SPV5_9ASCO	unreviewed	Sterol 3-beta-glucosyltransferase (EC 2.4.1.173) (Autophagy-related protein 26) (Fragment)	OGAPODRAFT_15233	Ogataea polymorpha	1241	2 out of 5	Inferred from homology
A0A1B7SPP5	A0A1B7SPP5_9ASCO	unreviewed	Acetohydroxyacid reductoisomerase	OGAPODRAFT_44799	Ogataea polymorpha	392	2 out of 5	Inferred from homology
A0A1B7SDF0	A0A1B7SDF0_9ASCO	unreviewed	DNA helicase (EC 3.6.4.12) (Fragment)	OGAPODRAFT_17237	Ogataea polymorpha	631	2 out of 5	Inferred from homology
A0A1B7SH05	A0A1B7SH05_9ASCO	unreviewed	U6 snRNA-associated Sm-like protein LSm1	LSM1 OGAPODRAFT_94223	Ogataea polymorpha	151	2 out of 5	Inferred from homology
A0A1B7SE66	A0A1B7SE66_9ASCO	unreviewed	Coatomer subunit gamma	OGAPODRAFT_16759	Ogataea polymorpha	893	2 out of 5	Inferred from homology
A0A1B7SGU0	A0A1B7SGU0_9ASCO	unreviewed	Uncharacterized protein (Fragment)	OGAPODRAFT_41554	Ogataea polymorpha	390	2 out of 5	Inferred from homology
A0A1B7SBN8	A0A1B7SBN8_9ASCO	unreviewed	Transaldolase (EC 2.2.1.2)	OGAPODRAFT_17504	Ogataea polymorpha	322	2 out of 5	Inferred from homology
A0A1B7SK86	A0A1B7SK86_9ASCO	unreviewed	DNA helicase (EC 3.6.4.12)	OGAPODRAFT_99924	Ogataea polymorpha	723	2 out of 5	Inferred from homology
A0A1B7SMW2	A0A1B7SMW2_9ASCO	unreviewed	Glucose-6-phosphate 1-epimerase (EC 5.1.3.15)	OGAPODRAFT_12110	Ogataea polymorpha	293	2 out of 5	Inferred from homology
A0A1B7SAW6	A0A1B7SAW6_9ASCO	unreviewed	Kinesin-like protein	OGAPODRAFT_17381	Ogataea polymorpha	568	2 out of 5	Inferred from homology
A0A1B7SMH1	A0A1B7SMH1_9ASCO	unreviewed	Ribosome biogenesis protein YTM1	YTM1 OGAPODRAFT_81776	Ogataea polymorpha	446	2 out of 5	Inferred from homology
A0A1B7SER4	A0A1B7SER4_9ASCO	unreviewed	Structural maintenance of chromosomes protein 6	OGAPODRAFT_16857	Ogataea polymorpha	537	2 out of 5	Inferred from homology
A0A1B7SAP4	A0A1B7SAP4_9ASCO	unreviewed	Tubulin gamma chain (Fragment)	OGAPODRAFT_43449	Ogataea polymorpha	448	2 out of 5	Inferred from homology
A0A1B7SAV8	A0A1B7SAV8_9ASCO	unreviewed	Nicotinate phosphoribosyltransferase (EC 6.3.4.21)	OGAPODRAFT_95758	Ogataea polymorpha	411	2 out of 5	Inferred from homology
A0A1B7SBN9	A0A1B7SBN9_9ASCO	unreviewed	Translation machinery-associated protein 22	OGAPODRAFT_103553	Ogataea polymorpha	180	2 out of 5	Inferred from homology
A0A1B7SF63	A0A1B7SF63_9ASCO	unreviewed	Serine/threonine-protein phosphatase 2A activator (EC 5.2.1.8) (Phosphotyrosyl phosphatase activator)	OGAPODRAFT_16920	Ogataea polymorpha	398	2 out of 5	Inferred from homology
A0A1B7SMX2	A0A1B7SMX2_9ASCO	unreviewed	Coatomer subunit epsilon	OGAPODRAFT_93061	Ogataea polymorpha	301	2 out of 5	Inferred from homology
A0A1B7SKR1	A0A1B7SKR1_9ASCO	unreviewed	Mitochondrial inner membrane protease subunit (EC 3.4.21.-) (Fragment)	OGAPODRAFT_42550	Ogataea polymorpha	156	2 out of 5	Inferred from homology
A0A1B7SAI2	A0A1B7SAI2_9ASCO	unreviewed	Palmitoyltransferase (EC 2.3.1.225)	OGAPODRAFT_102888	Ogataea polymorpha	339	2 out of 5	Inferred from homology
A0A1B7SMR4	A0A1B7SMR4_9ASCO	unreviewed	Malate synthase (EC 2.3.3.9)	OGAPODRAFT_98584	Ogataea polymorpha	555	2 out of 5	Inferred from homology
A0A1B7SMD8	A0A1B7SMD8_9ASCO	unreviewed	Isocitrate dehydrogenase [NAD] subunit, mitochondrial	OGAPODRAFT_92893	Ogataea polymorpha	846	2 out of 5	Inferred from homology
A0A1B7SCK1	A0A1B7SCK1_9ASCO	unreviewed	Phosphotransferase (EC 2.7.1.-)	OGAPODRAFT_51058	Ogataea polymorpha	483	2 out of 5	Inferred from homology
A0A1B7SGG8	A0A1B7SGG8_9ASCO	unreviewed	Histone H2A	OGAPODRAFT_16467	Ogataea polymorpha	134	2 out of 5	Inferred from homology
A0A1B7SHP0	A0A1B7SHP0_9ASCO	unreviewed	Proteasome endopeptidase complex (EC 3.4.25.1)	OGAPODRAFT_16662	Ogataea polymorpha	250	2 out of 5	Inferred from homology
A0A1B7SEM7	A0A1B7SEM7_9ASCO	unreviewed	Amino-acid acetyltransferase, mitochondrial (EC 2.3.1.1) (Glutamate N-acetyltransferase) (N-acetylglutamate synthase)	OGAPODRAFT_94791	Ogataea polymorpha	533	2 out of 5	Inferred from homology
A0A1B7SPC2	A0A1B7SPC2_9ASCO	unreviewed	Methylenetetrahydrofolate reductase (EC 1.5.1.20)	OGAPODRAFT_91824	Ogataea polymorpha	598	2 out of 5	Inferred from homology
A0A1B7SM13	A0A1B7SM13_9ASCO	unreviewed	Derlin	OGAPODRAFT_92799	Ogataea polymorpha	296	2 out of 5	Inferred from homology
A0A1B7SEI0	A0A1B7SEI0_9ASCO	unreviewed	Alpha-mannosidase (EC 3.2.1.-)	OGAPODRAFT_101342	Ogataea polymorpha	1065	2 out of 5	Inferred from homology
A0A1B7SDN7	A0A1B7SDN7_9ASCO	unreviewed	Dipeptidase (EC 3.4.13.19)	OGAPODRAFT_102790	Ogataea polymorpha	420	2 out of 5	Inferred from homology
A0A1B7SL20	A0A1B7SL20_9ASCO	unreviewed	Eukaryotic translation initiation factor 3 subunit E	OGAPODRAFT_15558	Ogataea polymorpha	377	2 out of 5	Inferred from homology
A0A1B7SLF9	A0A1B7SLF9_9ASCO	unreviewed	Transcription initiation factor IIE subunit beta	OGAPODRAFT_92588	Ogataea polymorpha	271	2 out of 5	Inferred from homology
A0A1B7SQI1	A0A1B7SQI1_9ASCO	unreviewed	DNA-directed RNA polymerase subunit (EC 2.7.7.6)	OGAPODRAFT_22911	Ogataea polymorpha	1671	2 out of 5	Inferred from homology
A0A1B7SCE6	A0A1B7SCE6_9ASCO	unreviewed	U6 snRNA-associated Sm-like protein LSm3	LSM3 OGAPODRAFT_95216	Ogataea polymorpha	86	2 out of 5	Inferred from homology
A0A1B7SCQ6	A0A1B7SCQ6_9ASCO	unreviewed	Tyrosine--tRNA ligase (EC 6.1.1.1) (Tyrosyl-tRNA synthetase)	OGAPODRAFT_17116	Ogataea polymorpha	348	2 out of 5	Inferred from homology
A0A1B7SCI9	A0A1B7SCI9_9ASCO	unreviewed	Lysophospholipase NTE1 (EC 3.1.1.5) (Intracellular phospholipase B)	OGAPODRAFT_102080	Ogataea polymorpha	1394	2 out of 5	Inferred from homology
A0A1B7SFK0	A0A1B7SFK0_9ASCO	unreviewed	Phospholipid-transporting ATPase (EC 3.6.3.1)	OGAPODRAFT_17000	Ogataea polymorpha	1260	2 out of 5	Inferred from homology
A0A1B7SDE0	A0A1B7SDE0_9ASCO	unreviewed	Putative tRNA (cytidine(32)/guanosine(34)-2'-O)-methyltransferase (EC 2.1.1.205) (2'-O-ribose RNA methyltransferase TRM7 homolog)	TRM7 OGAPODRAFT_50823	Ogataea polymorpha	300	2 out of 5	Inferred from homology
A0A1B7SCV2	A0A1B7SCV2_9ASCO	unreviewed	Phosphoglycerate kinase (EC 2.7.2.3)	OGAPODRAFT_102344	Ogataea polymorpha	416	2 out of 5	Inferred from homology
A0A1B7SID6	A0A1B7SID6_9ASCO	unreviewed	Transketolase (EC 2.2.1.1)	OGAPODRAFT_16032	Ogataea polymorpha	676	2 out of 5	Inferred from homology
A0A1B7SEP4	A0A1B7SEP4_9ASCO	unreviewed	Elongator complex protein 3 (EC 2.3.1.48)	OGAPODRAFT_101418	Ogataea polymorpha	555	2 out of 5	Inferred from homology
A0A1B7SF02	A0A1B7SF02_9ASCO	unreviewed	Inositol hexakisphosphate and diphosphoinositol-pentakisphosphate kinase (EC 2.7.4.21) (EC 2.7.4.24)	OGAPODRAFT_89317	Ogataea polymorpha	1067	3 out of 5	Inferred from homology
A0A1B7SGH7	A0A1B7SGH7_9ASCO	unreviewed	Nuclear distribution protein PAC1 (Lissencephaly-1 homolog) (LIS-1) (nudF homolog)	PAC1 LIS1 OGAPODRAFT_100257	Ogataea polymorpha	474	3 out of 5	Inferred from homology
A0A1B7SQK1	A0A1B7SQK1_9ASCO	unreviewed	Homoserine dehydrogenase (EC 1.1.1.3)	OGAPODRAFT_15378	Ogataea polymorpha	357	3 out of 5	Inferred from homology
A0A1B7SPQ5	A0A1B7SPQ5_9ASCO	unreviewed	NAD(P)H-hydrate epimerase (EC 5.1.99.6) (NAD(P)HX epimerase)	OGAPODRAFT_91943	Ogataea polymorpha	234	3 out of 5	Inferred from homology
A0A1B7SEA7	A0A1B7SEA7_9ASCO	unreviewed	Imidazole glycerol phosphate synthase hisHF [Includes: Glutamine amidotransferase (EC 2.4.2.-); Cyclase (EC 4.1.3.-)]	OGAPODRAFT_94646	Ogataea polymorpha	556	3 out of 5	Inferred from homology
A0A1B7SII2	A0A1B7SII2_9ASCO	unreviewed	Adenylate kinase isoenzyme 6 homolog (AK6) (EC 2.7.4.3) (Dual activity adenylate kinase/ATPase) (AK/ATPase)	OGAPODRAFT_99034	Ogataea polymorpha	181	3 out of 5	Inferred from homology
A0A1B7SE94	A0A1B7SE94_9ASCO	unreviewed	Uricase (EC 1.7.3.3) (Urate oxidase)	OGAPODRAFT_16781	Ogataea polymorpha	302	3 out of 5	Inferred from homology
A0A1B7SBZ5	A0A1B7SBZ5_9ASCO	unreviewed	Phosphatidyl-N-methylethanolamine N-methyltransferase (EC 2.1.1.71) (Phospholipid methyltransferase) (PLMT)	OGAPODRAFT_78289	Ogataea polymorpha	209	3 out of 5	Inferred from homology
A0A1B7SPL3	A0A1B7SPL3_9ASCO	unreviewed	RNA cytidine acetyltransferase (EC 2.3.1.-) (18S rRNA cytosine acetyltransferase)	NAT10 OGAPODRAFT_15198	Ogataea polymorpha	993	3 out of 5	Inferred from homology
A0A1B7SFQ5	A0A1B7SFQ5_9ASCO	unreviewed	Methylthioribose-1-phosphate isomerase (M1Pi) (MTR-1-P isomerase) (EC 5.3.1.23) (S-methyl-5-thioribose-1-phosphate isomerase) (Translation initiation factor eIF-2B subunit alpha/beta/delta-like protein)	MRI1 OGAPODRAFT_101866	Ogataea polymorpha	408	3 out of 5	Inferred from homology
A0A1B7SD47	A0A1B7SD47_9ASCO	unreviewed	NADPH-dependent diflavin oxidoreductase 1 (EC 1.18.1.-) (NADPH-dependent FMN and FAD-containing oxidoreductase)	TAH18 OGAPODRAFT_83434	Ogataea polymorpha	589	3 out of 5	Inferred from homology
A0A1B7SP46	A0A1B7SP46_9ASCO	unreviewed	Methionine aminopeptidase 2 (MAP 2) (MetAP 2) (EC 3.4.11.18) (Peptidase M)	MAP2 OGAPODRAFT_74482	Ogataea polymorpha	411	3 out of 5	Inferred from homology
A0A1B7SLU3	A0A1B7SLU3_9ASCO	unreviewed	ATP-dependent 6-phosphofructokinase (ATP-PFK) (Phosphofructokinase) (EC 2.7.1.11) (Phosphohexokinase)	OGAPODRAFT_15722	Ogataea polymorpha	943	3 out of 5	Inferred from homology
A0A1B7SNQ2	A0A1B7SNQ2_9ASCO	unreviewed	2-methoxy-6-polyprenyl-1,4-benzoquinol methylase, mitochondrial (EC 2.1.1.201) (Ubiquinone biosynthesis methyltransferase COQ5)	COQ5 OGAPODRAFT_15042	Ogataea polymorpha	289	3 out of 5	Inferred from homology
A0A1B7SBA5	A0A1B7SBA5_9ASCO	unreviewed	Ubiquinone biosynthesis O-methyltransferase, mitochondrial (3,4-dihydroxy-5-hexaprenylbenzoate methyltransferase) (3-demethylubiquinol 3-O-methyltransferase) (3-demethylubiquinone-6 3-O-methyltransferase) (Hexaprenyldihydroxybenzoate methyltransferase) (Polyprenyldihydroxybenzoate methyltransferase) (DHHB methyltransferase) (DHHB-MT) (DHHB-MTase) (EC 2.1.1.114) (EC 2.1.1.64)	COQ3 OGAPODRAFT_83748	Ogataea polymorpha	288	3 out of 5	Inferred from homology
A0A1B7SFH2	A0A1B7SFH2_9ASCO	unreviewed	ATP-dependent 6-phosphofructokinase (ATP-PFK) (Phosphofructokinase) (EC 2.7.1.11) (Phosphohexokinase)	OGAPODRAFT_16992	Ogataea polymorpha	968	3 out of 5	Inferred from homology
A0A1B7SC95	A0A1B7SC95_9ASCO	unreviewed	tRNA N6-adenosine threonylcarbamoyltransferase, mitochondrial (EC 2.3.1.234) (N6-L-threonylcarbamoyladenine synthase) (t(6)A synthase) (t(6)A37 threonylcarbamoyladenosine biosynthesis protein QRI7) (tRNA threonylcarbamoyladenosine biosynthesis protein QRI7)	QRI7 OGAPODRAFT_95172	Ogataea polymorpha	370	3 out of 5	Inferred from homology
A0A1B7SP72	A0A1B7SP72_9ASCO	unreviewed	Phosphatidylserine decarboxylase proenzyme 2 (EC 4.1.1.65) [Cleaved into: Phosphatidylserine decarboxylase 2 beta chain; Phosphatidylserine decarboxylase 2 alpha chain]	PSD2 OGAPODRAFT_80959	Ogataea polymorpha	1009	3 out of 5	Inferred from homology
A0A1B7SGL3	A0A1B7SGL3_9ASCO	unreviewed	Serine/threonine-protein kinase RAD53 (EC 2.7.12.1)	OGAPODRAFT_94059	Ogataea polymorpha	742	3 out of 5	Inferred from homology
A0A1B7SEU9	A0A1B7SEU9_9ASCO	unreviewed	Enolase-phosphatase E1 (EC 3.1.3.77) (2,3-diketo-5-methylthio-1-phosphopentane phosphatase)	UTR4 OGAPODRAFT_77236	Ogataea polymorpha	240	3 out of 5	Inferred from homology
A0A1B7SM38	A0A1B7SM38_9ASCO	unreviewed	Inosine-5'-monophosphate dehydrogenase (IMP dehydrogenase) (IMPD) (IMPDH) (EC 1.1.1.205)	OGAPODRAFT_15766	Ogataea polymorpha	523	3 out of 5	Inferred from homology
A0A1B7SGC1	A0A1B7SGC1_9ASCO	unreviewed	NADPH--cytochrome P450 reductase (CPR) (P450R) (EC 1.6.2.4)	NCP1 OGAPODRAFT_16447	Ogataea polymorpha	684	3 out of 5	Inferred from homology
A0A1B7SCF5	A0A1B7SCF5_9ASCO	unreviewed	S-adenosylmethionine decarboxylase proenzyme (EC 4.1.1.50)	OGAPODRAFT_17098	Ogataea polymorpha	397	3 out of 5	Inferred from homology
A0A1B7SPU4	A0A1B7SPU4_9ASCO	unreviewed	GTP:AMP phosphotransferase, mitochondrial (EC 2.7.4.10) (Adenylate kinase 3) (AK 3)	ADK2 OGAPODRAFT_6139	Ogataea polymorpha	217	3 out of 5	Inferred from homology
A0A1B7SLM9	A0A1B7SLM9_9ASCO	unreviewed	Adenylosuccinate synthetase (AMPSase) (AdSS) (EC 6.3.4.4) (IMP--aspartate ligase)	OGAPODRAFT_15693	Ogataea polymorpha	428	3 out of 5	Inferred from homology
A0A1B7SP80	A0A1B7SP80_9ASCO	unreviewed	3-hydroxyanthranilate 3,4-dioxygenase (EC 1.13.11.6) (3-hydroxyanthranilate oxygenase) (3-HAO) (3-hydroxyanthranilic acid dioxygenase) (HAD) (Biosynthesis of nicotinic acid protein 1)	BNA1 OGAPODRAFT_84229	Ogataea polymorpha	170	3 out of 5	Inferred from homology
A0A1B7SQY5	A0A1B7SQY5_9ASCO	unreviewed	Kynurenine 3-monooxygenase (EC 1.14.13.9) (Biosynthesis of nicotinic acid protein 4) (Kynurenine 3-hydroxylase)	BNA4 OGAPODRAFT_75001	Ogataea polymorpha	452	3 out of 5	Inferred from homology
A0A1B7SJV2	A0A1B7SJV2_9ASCO	unreviewed	Arginine biosynthesis bifunctional protein ArgJ, mitochondrial [Cleaved into: Arginine biosynthesis bifunctional protein ArgJ alpha chain; Arginine biosynthesis bifunctional protein ArgJ beta chain] [Includes: Glutamate N-acetyltransferase (GAT) (EC 2.3.1.35) (Ornithine acetyltransferase) (OATase) (Ornithine transacetylase); Amino-acid acetyltransferase (EC 2.3.1.1) (N-acetylglutamate synthase) (…	OGAPODRAFT_93702	Ogataea polymorpha	425	3 out of 5	Inferred from homology
A0A1B7SBC6	A0A1B7SBC6_9ASCO	unreviewed	6-phosphogluconate dehydrogenase, decarboxylating (EC 1.1.1.44)	OGAPODRAFT_17455	Ogataea polymorpha	476	3 out of 5	Inferred from homology
A0A1B7SB53	A0A1B7SB53_9ASCO	unreviewed	Fe-S cluster assembly protein DRE2 (Anamorsin homolog)	DRE2 OGAPODRAFT_17422	Ogataea polymorpha	347	3 out of 5	Inferred from homology
A0A1B7SCG5	A0A1B7SCG5_9ASCO	unreviewed	Glyceraldehyde-3-phosphate dehydrogenase (EC 1.2.1.12)	OGAPODRAFT_89929	Ogataea polymorpha	335	3 out of 5	Inferred from homology
A0A1B7SPA4	A0A1B7SPA4_9ASCO	unreviewed	Lipoyl synthase, mitochondrial (EC 2.8.1.8) (Lipoate synthase) (LS) (Lip-syn) (Lipoic acid synthase)	OGAPODRAFT_15133	Ogataea polymorpha	376	3 out of 5	Inferred from homology
A0A1B7SEW1	A0A1B7SEW1_9ASCO	unreviewed	Translation factor GUF1, mitochondrial (EC 3.6.5.n1) (Elongation factor 4 homolog) (EF-4) (GTPase GUF1) (Ribosomal back-translocase)	GUF1 OGAPODRAFT_77244	Ogataea polymorpha	659	3 out of 5	Inferred from homology
A0A1B7SIZ0	A0A1B7SIZ0_9ASCO	unreviewed	Succinate dehydrogenase [ubiquinone] iron-sulfur subunit, mitochondrial (EC 1.3.5.1)	OGAPODRAFT_99253	Ogataea polymorpha	253	3 out of 5	Inferred from homology
A0A1B7SML0	A0A1B7SML0_9ASCO	unreviewed	Eukaryotic translation initiation factor 3 subunit B (eIF3b) (Eukaryotic translation initiation factor 3 90 kDa subunit homolog) (eIF3 p90) (Translation initiation factor eIF3, p90 subunit homolog)	PRT1 OGAPODRAFT_81803	Ogataea polymorpha	722	3 out of 5	Inferred from homology
A0A1B7SH80	A0A1B7SH80_9ASCO	unreviewed	Inosine triphosphate pyrophosphatase (ITPase) (Inosine triphosphatase) (EC 3.6.1.9) (Non-canonical purine NTP pyrophosphatase) (Non-standard purine NTP pyrophosphatase) (Nucleoside-triphosphate diphosphatase) (Nucleoside-triphosphate pyrophosphatase) (NTPase)	HAM1 OGAPODRAFT_82677	Ogataea polymorpha	198	3 out of 5	Inferred from homology
A0A1B7SFE5	A0A1B7SFE5_9ASCO	unreviewed	Lon protease homolog, mitochondrial (EC 3.4.21.53)	PIM1 OGAPODRAFT_101666	Ogataea polymorpha	1098	3 out of 5	Inferred from homology
A0A1B7SGC6	A0A1B7SGC6_9ASCO	unreviewed	Thiamine thiazole synthase (Thiazole biosynthetic enzyme)	THI4 OGAPODRAFT_24225	Ogataea polymorpha	319	3 out of 5	Inferred from homology
A0A1B7SIT9	A0A1B7SIT9_9ASCO	unreviewed	Phosphoacetylglucosamine mutase (PAGM) (EC 5.4.2.3) (Acetylglucosamine phosphomutase) (N-acetylglucosamine-phosphate mutase)	OGAPODRAFT_75900	Ogataea polymorpha	522	3 out of 5	Inferred from homology
A0A1B7SJ53	A0A1B7SJ53_9ASCO	unreviewed	PAN2-PAN3 deadenylation complex subunit PAN3 (PAB1P-dependent poly(A)-specific ribonuclease) (Poly(A)-nuclease deadenylation complex subunit 3) (PAN deadenylation complex subunit 3)	PAN3 OGAPODRAFT_93497	Ogataea polymorpha	625	3 out of 5	Inferred from homology
A0A1B7SDE7	A0A1B7SDE7_9ASCO	unreviewed	NADH dehydrogenase [ubiquinone] flavoprotein 1, mitochondrial (EC 1.6.5.3) (EC 1.6.99.3)	OGAPODRAFT_77844	Ogataea polymorpha	557	3 out of 5	Inferred from homology
A0A1B7SGI8	A0A1B7SGI8_9ASCO	unreviewed	Isocitrate dehydrogenase [NADP] (EC 1.1.1.42)	OGAPODRAFT_16487	Ogataea polymorpha	430	3 out of 5	Inferred from homology
A0A1B7SJ31	A0A1B7SJ31_9ASCO	unreviewed	tRNA (guanine-N(7)-)-methyltransferase (EC 2.1.1.33) (Transfer RNA methyltransferase 8) (tRNA (guanine(46)-N(7))-methyltransferase) (tRNA(m7G46)-methyltransferase)	TRM8 OGAPODRAFT_93457	Ogataea polymorpha	271	3 out of 5	Inferred from homology
A0A1B7SNV0	A0A1B7SNV0_9ASCO	unreviewed	S-methyl-5'-thioadenosine phosphorylase (EC 2.4.2.28) (5'-methylthioadenosine phosphorylase) (MTA phosphorylase) (MTAP) (MTAPase)	MEU1 OGAPODRAFT_15059	Ogataea polymorpha	313	3 out of 5	Inferred from homology
A0A1B7SGC9	A0A1B7SGC9_9ASCO	unreviewed	Protein SEY1 (EC 3.6.5.-)	SEY1 OGAPODRAFT_16464	Ogataea polymorpha	756	3 out of 5	Inferred from homology
A0A1B7SFB7	A0A1B7SFB7_9ASCO	unreviewed	Methylthioribulose-1-phosphate dehydratase (MTRu-1-P dehydratase) (EC 4.2.1.109)	MDE1 OGAPODRAFT_9407	Ogataea polymorpha	239	3 out of 5	Inferred from homology
A0A1B7SGC4	A0A1B7SGC4_9ASCO	unreviewed	Deoxyhypusine hydroxylase (DOHH) (EC 1.14.99.29) (Deoxyhypusine dioxygenase) (Deoxyhypusine monooxygenase)	LIA1 OGAPODRAFT_49192	Ogataea polymorpha	311	3 out of 5	Inferred from homology
A0A1B7SIA8	A0A1B7SIA8_9ASCO	unreviewed	1,2-dihydroxy-3-keto-5-methylthiopentene dioxygenase (EC 1.13.11.54) (Acireductone dioxygenase (Fe(2+)-requiring)) (ARD) (Fe-ARD)	ADI1 OGAPODRAFT_16006	Ogataea polymorpha	178	3 out of 5	Inferred from homology
A0A1B7SBI7	A0A1B7SBI7_9ASCO	unreviewed	Eukaryotic translation initiation factor 6 (eIF-6)	TIF6 OGAPODRAFT_103458	Ogataea polymorpha	245	3 out of 5	Inferred from homology
A0A1B7SLB1	A0A1B7SLB1_9ASCO	unreviewed	Isocitrate dehydrogenase [NADP] (EC 1.1.1.42)	OGAPODRAFT_75230	Ogataea polymorpha	408	3 out of 5	Inferred from homology
A0A1B7SHL8	A0A1B7SHL8_9ASCO	unreviewed	ATP-dependent DNA helicase PIF1 (EC 3.6.4.12) (DNA repair and recombination helicase PIF1)	PIF1 OGAPODRAFT_48700	Ogataea polymorpha	617	3 out of 5	Inferred from homology
A0A1B7SJK7	A0A1B7SJK7_9ASCO	unreviewed	Endonuclease III homolog (EC 3.2.2.-) (EC 4.2.99.18) (Bifunctional DNA N-glycosylase/DNA-(apurinic or apyrimidinic site) lyase) (DNA glycosylase/AP lyase)	NTG1 OGAPODRAFT_16254	Ogataea polymorpha	339	3 out of 5	Inferred from homology
A0A1B7SJQ7	A0A1B7SJQ7_9ASCO	unreviewed	Cytosolic Fe-S cluster assembly factor NBP35 (Nucleotide-binding protein 35)	NBP35 OGAPODRAFT_99663	Ogataea polymorpha	325	3 out of 5	Inferred from homology
A0A1B7SNY1	A0A1B7SNY1_9ASCO	unreviewed	Formate dehydrogenase (FDH) (EC 1.17.1.9) (NAD-dependent formate dehydrogenase)	OGAPODRAFT_80896	Ogataea polymorpha	362	3 out of 5	Inferred from homology
A0A1B7SB81	A0A1B7SB81_9ASCO	unreviewed	Succinate--CoA ligase [ADP-forming] subunit alpha, mitochondrial (EC 6.2.1.5) (Succinyl-CoA synthetase subunit alpha) (SCS-alpha)	OGAPODRAFT_52668	Ogataea polymorpha	319	3 out of 5	Inferred from homology
A0A1B7SHS2	A0A1B7SHS2_9ASCO	unreviewed	Adenylyltransferase and sulfurtransferase UBA4 (Ubiquitin-like protein activator 4) [Includes: Adenylyltransferase UBA4 (EC 2.7.7.-); Sulfurtransferase UBA4 (EC 2.8.1.-)]	UBA4 OGAPODRAFT_100966	Ogataea polymorpha	389	3 out of 5	Inferred from homology
A0A1B7SG67	A0A1B7SG67_9ASCO	unreviewed	Adenine deaminase (ADE) (EC 3.5.4.2) (Adenine aminohydrolase) (AAH)	AAH1 OGAPODRAFT_16407	Ogataea polymorpha	352	3 out of 5	Inferred from homology
A0A1B7SH03	A0A1B7SH03_9ASCO	unreviewed	Uridylate kinase (UK) (EC 2.7.4.14) (ATP:UMP phosphotransferase) (Deoxycytidylate kinase) (CK) (dCMP kinase) (Uridine monophosphate kinase) (UMP kinase) (UMPK)	URA6 OGAPODRAFT_16560	Ogataea polymorpha	275	3 out of 5	Inferred from homology
A0A1B7SN91	A0A1B7SN91_9ASCO	unreviewed	Kynureninase (EC 3.7.1.3) (Biosynthesis of nicotinic acid protein 5) (L-kynurenine hydrolase)	BNA5 OGAPODRAFT_15967	Ogataea polymorpha	399	4 out of 5	Inferred from homology
A0A1B7SGP6	A0A1B7SGP6_9ASCO	unreviewed	Sulfate adenylyltransferase (EC 2.7.7.4) (ATP-sulfurylase) (Sulfate adenylate transferase) (SAT)	MET3 OGAPODRAFT_16498	Ogataea polymorpha	547	4 out of 5	Inferred from homology
A0A1B7SKS0	A0A1B7SKS0_9ASCO	unreviewed	Flap endonuclease 1 (FEN-1) (EC 3.1.-.-) (Flap structure-specific endonuclease 1)	FEN1 OGAPODRAFT_81411	Ogataea polymorpha	431	4 out of 5	Inferred from homology
A0A1B7SQC2	A0A1B7SQC2_9ASCO	unreviewed	Kynureninase (EC 3.7.1.3) (Biosynthesis of nicotinic acid protein 5) (L-kynurenine hydrolase)	BNA5 OGAPODRAFT_15342	Ogataea polymorpha	358	4 out of 5	Inferred from homology
A0A1B7SI66	A0A1B7SI66_9ASCO	unreviewed	Pentafunctional AROM polypeptide [Includes: 3-phosphoshikimate 1-carboxyvinyltransferase (EC 2.5.1.19) (5-enolpyruvylshikimate-3-phosphate synthase) (EPSP synthase) (EPSPS); Shikimate dehydrogenase (EC 1.1.1.25); 3-dehydroquinate synthase (DHQS) (EC 4.2.3.4); 3-dehydroquinate dehydratase (3-dehydroquinase) (EC 4.2.1.10); Shikimate kinase (SK) (EC 2.7.1.71)]	ARO1 OGAPODRAFT_15984	Ogataea polymorpha	1551	5 out of 5	Inferred from homology
A0A1B7SR37	A0A1B7SR37_9ASCO	unreviewed	Uncharacterized protein	OGAPODRAFT_45520 OGAPODRAFT_50018	Ogataea polymorpha	320	1 out of 5	Predicted
A0A1B7SBL5	A0A1B7SBL5_9ASCO	unreviewed	Uncharacterized protein (Fragment)	OGAPODRAFT_51721 OGAPODRAFT_51829 OGAPODRAFT_52169 OGAPODRAFT_52257 OGAPODRAFT_52328 OGAPODRAFT_52690	Ogataea polymorpha	139	1 out of 5	Predicted
A0A1B7SR34	A0A1B7SR34_9ASCO	unreviewed	Uncharacterized protein	OGAPODRAFT_44844 OGAPODRAFT_9589	Ogataea polymorpha	503	1 out of 5	Predicted
A0A1B7SR22	A0A1B7SR22_9ASCO	unreviewed	Uncharacterized protein	OGAPODRAFT_11428 OGAPODRAFT_14089	Ogataea polymorpha	293	1 out of 5	Predicted
A0A1B7SR28	A0A1B7SR28_9ASCO	unreviewed	Zn(II)2Cys6 transcription factor	OGAPODRAFT_102854 OGAPODRAFT_97448	Ogataea polymorpha	529	1 out of 5	Predicted
A0A1B7SR36	A0A1B7SR36_9ASCO	unreviewed	Uncharacterized protein	OGAPODRAFT_11427 OGAPODRAFT_14088	Ogataea polymorpha	528	1 out of 5	Predicted
A0A1B7SFT8	A0A1B7SFT8_9ASCO	unreviewed	Uncharacterized protein	OGAPODRAFT_14084 OGAPODRAFT_6555	Ogataea polymorpha	385	1 out of 5	Predicted
A0A1B7SBK2	A0A1B7SBK2_9ASCO	unreviewed	Uncharacterized protein	OGAPODRAFT_51700 OGAPODRAFT_51791 OGAPODRAFT_52025 OGAPODRAFT_52331 OGAPODRAFT_52332 OGAPODRAFT_52368	Ogataea polymorpha	59	1 out of 5	Predicted
A0A1B7SBK3	A0A1B7SBK3_9ASCO	unreviewed	Uncharacterized protein (Fragment)	OGAPODRAFT_51971 OGAPODRAFT_52021 OGAPODRAFT_52341 OGAPODRAFT_52412 OGAPODRAFT_52452	Ogataea polymorpha	94	1 out of 5	Predicted
A0A1B7SR19	A0A1B7SR19_9ASCO	unreviewed	Uncharacterized protein	OGAPODRAFT_11429 OGAPODRAFT_14090	Ogataea polymorpha	501	1 out of 5	Predicted
A0A1B7SP77	A0A1B7SP77_9ASCO	unreviewed	Carbonyl reductase	crd OGAPODRAFT_22591	Ogataea polymorpha	364	1 out of 5	Predicted
A0A1B7SC29	A0A1B7SC29_9ASCO	unreviewed	Uncharacterized protein	OGAPODRAFT_17307 OGAPODRAFT_17584	Ogataea polymorpha	241	1 out of 5	Predicted
A0A1B7SR21	A0A1B7SR21_9ASCO	unreviewed	Uncharacterized protein	OGAPODRAFT_50349 OGAPODRAFT_6557	Ogataea polymorpha	355	1 out of 5	Predicted
A0A2U8ZUP6	A0A2U8ZUP6_9ASCO	unreviewed	MAL-activator 1	MAL-activator 1	Ogataea polymorpha CBS 4732	570	1 out of 5	Predicted
A0A2U8ZUM8	A0A2U8ZUM8_9ASCO	unreviewed	Maltase	MAL1	Ogataea polymorpha CBS 4732	564	1 out of 5	Predicted
A0A1B7SMA2	A0A1B7SMA2_9ASCO	unreviewed	Uncharacterized protein	OGAPODRAFT_15790	Ogataea polymorpha	824	1 out of 5	Predicted
A0A1B7SIR4	A0A1B7SIR4_9ASCO	unreviewed	Uncharacterized protein	OGAPODRAFT_16100	Ogataea polymorpha	441	1 out of 5	Predicted
A0A1B7SQ33	A0A1B7SQ33_9ASCO	unreviewed	Uncharacterized protein	OGAPODRAFT_15292	Ogataea polymorpha	430	1 out of 5	Predicted
A0A1B7SB98	A0A1B7SB98_9ASCO	unreviewed	Uncharacterized protein	OGAPODRAFT_78145	Ogataea polymorpha	641	1 out of 5	Predicted
A0A1B7SFG0	A0A1B7SFG0_9ASCO	unreviewed	Uncharacterized protein	OGAPODRAFT_101756	Ogataea polymorpha	200	1 out of 5	Predicted
A0A1B7SCH6	A0A1B7SCH6_9ASCO	unreviewed	Uncharacterized protein	OGAPODRAFT_95253	Ogataea polymorpha	726	1 out of 5	Predicted
A0A1B7SP61	A0A1B7SP61_9ASCO	unreviewed	Uncharacterized protein	OGAPODRAFT_96429	Ogataea polymorpha	228	1 out of 5	Predicted
A0A1B7SDU4	A0A1B7SDU4_9ASCO	unreviewed	Uncharacterized protein	OGAPODRAFT_16717	Ogataea polymorpha	486	1 out of 5	Predicted
A0A1B7SPS8	A0A1B7SPS8_9ASCO	unreviewed	Uncharacterized protein	OGAPODRAFT_96764	Ogataea polymorpha	474	1 out of 5	Predicted
A0A1B7SBE5	A0A1B7SBE5_9ASCO	unreviewed	Uncharacterized protein	OGAPODRAFT_95951	Ogataea polymorpha	377	1 out of 5	Predicted
A0A1B7SQG8	A0A1B7SQG8_9ASCO	unreviewed	Uncharacterized protein	OGAPODRAFT_15362	Ogataea polymorpha	377	1 out of 5	Predicted
A0A1B7SII5	A0A1B7SII5_9ASCO	unreviewed	Uncharacterized protein	OGAPODRAFT_12347	Ogataea polymorpha	652	1 out of 5	Predicted
A0A1B7SPC1	A0A1B7SPC1_9ASCO	unreviewed	Uncharacterized protein (Fragment)	OGAPODRAFT_44547	Ogataea polymorpha	461	1 out of 5	Predicted
A0A1B7SGV9	A0A1B7SGV9_9ASCO	unreviewed	Uncharacterized protein	OGAPODRAFT_94176	Ogataea polymorpha	169	1 out of 5	Predicted
A0A1B7SHZ5	A0A1B7SHZ5_9ASCO	unreviewed	Uncharacterized protein	OGAPODRAFT_94498	Ogataea polymorpha	522	1 out of 5	Predicted
A0A1B7SFZ2	A0A1B7SFZ2_9ASCO	unreviewed	Uncharacterized protein	OGAPODRAFT_8208	Ogataea polymorpha	582	1 out of 5	Predicted
A0A1B7SPR0	A0A1B7SPR0_9ASCO	unreviewed	Uncharacterized protein	OGAPODRAFT_15224	Ogataea polymorpha	508	1 out of 5	Predicted
A0A1B7SL58	A0A1B7SL58_9ASCO	unreviewed	Uncharacterized protein	OGAPODRAFT_23163	Ogataea polymorpha	469	1 out of 5	Predicted
A0A1B7SEY5	A0A1B7SEY5_9ASCO	unreviewed	Uncharacterized protein	OGAPODRAFT_101490	Ogataea polymorpha	199	1 out of 5	Predicted
A0A1B7SGP0	A0A1B7SGP0_9ASCO	unreviewed	Uncharacterized protein	OGAPODRAFT_94102	Ogataea polymorpha	346	1 out of 5	Predicted
A0A1B7SPL6	A0A1B7SPL6_9ASCO	unreviewed	Uncharacterized protein	OGAPODRAFT_15192	Ogataea polymorpha	595	1 out of 5	Predicted
A0A1B7SIE8	A0A1B7SIE8_9ASCO	unreviewed	Uncharacterized protein	OGAPODRAFT_7550	Ogataea polymorpha	206	1 out of 5	Predicted
A0A1B7SQ72	A0A1B7SQ72_9ASCO	unreviewed	Uncharacterized protein	OGAPODRAFT_74784	Ogataea polymorpha	1187	1 out of 5	Predicted
A0A1B7SFJ8	A0A1B7SFJ8_9ASCO	unreviewed	Uncharacterized protein	OGAPODRAFT_101820	Ogataea polymorpha	227	1 out of 5	Predicted
A0A1B7SMK3	A0A1B7SMK3_9ASCO	unreviewed	Uncharacterized protein	OGAPODRAFT_15851	Ogataea polymorpha	478	1 out of 5	Predicted
A0A1B7SDY5	A0A1B7SDY5_9ASCO	unreviewed	Uncharacterized protein	OGAPODRAFT_94558	Ogataea polymorpha	516	1 out of 5	Predicted
A0A1B7SN00	A0A1B7SN00_9ASCO	unreviewed	Uncharacterized protein	OGAPODRAFT_12147	Ogataea polymorpha	447	1 out of 5	Predicted
A0A1B7SH77	A0A1B7SH77_9ASCO	unreviewed	Uncharacterized protein	OGAPODRAFT_88384	Ogataea polymorpha	443	1 out of 5	Predicted
A0A1B7SE27	A0A1B7SE27_9ASCO	unreviewed	Uncharacterized protein	OGAPODRAFT_101185	Ogataea polymorpha	148	1 out of 5	Predicted
A0A1B7SHW1	A0A1B7SHW1_9ASCO	unreviewed	Uncharacterized protein	OGAPODRAFT_13450	Ogataea polymorpha	252	1 out of 5	Predicted
A0A1B7SQM3	A0A1B7SQM3_9ASCO	unreviewed	Uncharacterized protein	OGAPODRAFT_15407	Ogataea polymorpha	551	1 out of 5	Predicted
A0A1B7SQW9	A0A1B7SQW9_9ASCO	unreviewed	Uncharacterized protein	OGAPODRAFT_15459	Ogataea polymorpha	435	1 out of 5	Predicted
A0A1B7SGK0	A0A1B7SGK0_9ASCO	unreviewed	Uncharacterized protein	OGAPODRAFT_94043	Ogataea polymorpha	542	1 out of 5	Predicted
A0A1B7SHT4	A0A1B7SHT4_9ASCO	unreviewed	Uncharacterized protein	OGAPODRAFT_13444	Ogataea polymorpha	404	1 out of 5	Predicted
A0A1B7SIE3	A0A1B7SIE3_9ASCO	unreviewed	Uncharacterized protein	OGAPODRAFT_15980	Ogataea polymorpha	905	1 out of 5	Predicted
A0A1B7SBI8	A0A1B7SBI8_9ASCO	unreviewed	Uncharacterized protein	OGAPODRAFT_95975	Ogataea polymorpha	857	1 out of 5	Predicted
A0A1B7SJ47	A0A1B7SJ47_9ASCO	unreviewed	Uncharacterized protein	OGAPODRAFT_87135	Ogataea polymorpha	443	1 out of 5	Predicted
A0A1B7SK38	A0A1B7SK38_9ASCO	unreviewed	Uncharacterized protein	OGAPODRAFT_76311	Ogataea polymorpha	421	1 out of 5	Predicted
Q2TV68	Q2TV68_9ASCO	unreviewed	Uncharacterized protein		Ogataea polymorpha	105	1 out of 5	Predicted
G8FNS2	G8FNS2_9ASCO	unreviewed	CCH1 (Fragment)		Ogataea polymorpha	265	1 out of 5	Predicted
A0A0X9SHE5	A0A0X9SHE5_9ASCO	unreviewed	Elongation factor a (Fragment)	EFa	Ogataea polymorpha	197	1 out of 5	Predicted
A8DN98	A8DN98_9ASCO	unreviewed	Translation elongation factor 1-alpha (Fragment)		Ogataea polymorpha	327	1 out of 5	Predicted
A0A1B7SMP1	A0A1B7SMP1_9ASCO	unreviewed	Uncharacterized protein	OGAPODRAFT_7172	Ogataea polymorpha	253	1 out of 5	Predicted
A0A1B7SQU4	A0A1B7SQU4_9ASCO	unreviewed	Uncharacterized protein (Fragment)	OGAPODRAFT_15458	Ogataea polymorpha	254	1 out of 5	Predicted
A0A1B7SGA2	A0A1B7SGA2_9ASCO	unreviewed	Uncharacterized protein	OGAPODRAFT_87934	Ogataea polymorpha	295	1 out of 5	Predicted
A0A1B7SAS4	A0A1B7SAS4_9ASCO	unreviewed	Uncharacterized protein	OGAPODRAFT_17365	Ogataea polymorpha	508	1 out of 5	Predicted
A0A1B7SI59	A0A1B7SI59_9ASCO	unreviewed	Uncharacterized protein (Fragment)	OGAPODRAFT_39454	Ogataea polymorpha	973	1 out of 5	Predicted
A0A1B7SHD9	A0A1B7SHD9_9ASCO	unreviewed	Uncharacterized protein	OGAPODRAFT_16573	Ogataea polymorpha	582	1 out of 5	Predicted
A0A1B7SJ39	A0A1B7SJ39_9ASCO	unreviewed	Uncharacterized protein	OGAPODRAFT_16117	Ogataea polymorpha	1118	1 out of 5	Predicted
A0A1B7SP18	A0A1B7SP18_9ASCO	unreviewed	Uncharacterized protein	OGAPODRAFT_91729	Ogataea polymorpha	352	1 out of 5	Predicted
A0A1B7SCW3	A0A1B7SCW3_9ASCO	unreviewed	Uncharacterized protein	OGAPODRAFT_95381	Ogataea polymorpha	110	1 out of 5	Predicted
A0A1B7SAP2	A0A1B7SAP2_9ASCO	unreviewed	Uncharacterized protein	OGAPODRAFT_83617	Ogataea polymorpha	451	1 out of 5	Predicted
A0A1B7SQ81	A0A1B7SQ81_9ASCO	unreviewed	Uncharacterized protein	OGAPODRAFT_74786	Ogataea polymorpha	775	1 out of 5	Predicted
A0A1B7SFD8	A0A1B7SFD8_9ASCO	unreviewed	Uncharacterized protein (Fragment)	OGAPODRAFT_16980	Ogataea polymorpha	570	1 out of 5	Predicted
A0A1B7SF85	A0A1B7SF85_9ASCO	unreviewed	Uncharacterized protein	OGAPODRAFT_16941	Ogataea polymorpha	562	1 out of 5	Predicted
A0A1B7SFI3	A0A1B7SFI3_9ASCO	unreviewed	Uncharacterized protein	OGAPODRAFT_95033	Ogataea polymorpha	2263	1 out of 5	Predicted
A0A1B7SJC1	A0A1B7SJC1_9ASCO	unreviewed	Uncharacterized protein	OGAPODRAFT_47824	Ogataea polymorpha	372	1 out of 5	Predicted
A0A1B7SKC8	A0A1B7SKC8_9ASCO	unreviewed	Uncharacterized protein	OGAPODRAFT_48498	Ogataea polymorpha	328	1 out of 5	Predicted
A0A1B7SP91	A0A1B7SP91_9ASCO	unreviewed	Uncharacterized protein	OGAPODRAFT_44597	Ogataea polymorpha	598	1 out of 5	Predicted
A0A1B7SMS9	A0A1B7SMS9_9ASCO	unreviewed	Uncharacterized protein	OGAPODRAFT_15906	Ogataea polymorpha	310	1 out of 5	Predicted
A0A1B7SBZ1	A0A1B7SBZ1_9ASCO	unreviewed	Uncharacterized protein	OGAPODRAFT_103734	Ogataea polymorpha	478	1 out of 5	Predicted
A0A1B7SCH3	A0A1B7SCH3_9ASCO	unreviewed	Uncharacterized protein	OGAPODRAFT_95245	Ogataea polymorpha	296	1 out of 5	Predicted
A0A1B7SIV2	A0A1B7SIV2_9ASCO	unreviewed	Uncharacterized protein	OGAPODRAFT_12452	Ogataea polymorpha	237	1 out of 5	Predicted
A0A1B7SAR5	A0A1B7SAR5_9ASCO	unreviewed	Uncharacterized protein	OGAPODRAFT_90800	Ogataea polymorpha	1400	1 out of 5	Predicted
A0A1B7SAS2	A0A1B7SAS2_9ASCO	unreviewed	Uncharacterized protein	OGAPODRAFT_83637	Ogataea polymorpha	194	1 out of 5	Predicted
A0A1B7SNQ6	A0A1B7SNQ6_9ASCO	unreviewed	Uncharacterized protein	OGAPODRAFT_5770	Ogataea polymorpha	412	1 out of 5	Predicted
A0A1B7SFD5	A0A1B7SFD5_9ASCO	unreviewed	Uncharacterized protein	OGAPODRAFT_16966	Ogataea polymorpha	247	1 out of 5	Predicted
A0A1B7SD42	A0A1B7SD42_9ASCO	unreviewed	Uncharacterized protein	OGAPODRAFT_17206	Ogataea polymorpha	1108	1 out of 5	Predicted
A0A1B7SE80	A0A1B7SE80_9ASCO	unreviewed	Uncharacterized protein	OGAPODRAFT_77057	Ogataea polymorpha	523	1 out of 5	Predicted
A0A1B7SGD0	A0A1B7SGD0_9ASCO	unreviewed	Uncharacterized protein	OGAPODRAFT_13005	Ogataea polymorpha	184	1 out of 5	Predicted
A0A1B7SEA8	A0A1B7SEA8_9ASCO	unreviewed	Uncharacterized protein	OGAPODRAFT_94649	Ogataea polymorpha	282	1 out of 5	Predicted
A0A1B7SEQ4	A0A1B7SEQ4_9ASCO	unreviewed	Uncharacterized protein	OGAPODRAFT_16853	Ogataea polymorpha	597	1 out of 5	Predicted
A0A1B7SQ55	A0A1B7SQ55_9ASCO	unreviewed	Uncharacterized protein (Fragment)	OGAPODRAFT_15306	Ogataea polymorpha	272	1 out of 5	Predicted
A0A1B7SFH6	A0A1B7SFH6_9ASCO	unreviewed	Uncharacterized protein	OGAPODRAFT_77410	Ogataea polymorpha	360	1 out of 5	Predicted
A0A1B7SLK6	A0A1B7SLK6_9ASCO	unreviewed	Uncharacterized protein (Fragment)	OGAPODRAFT_85730	Ogataea polymorpha	272	1 out of 5	Predicted
A0A1B7SB14	A0A1B7SB14_9ASCO	unreviewed	Uncharacterized protein	OGAPODRAFT_95826	Ogataea polymorpha	568	1 out of 5	Predicted
A0A1B7SCR5	A0A1B7SCR5_9ASCO	unreviewed	Uncharacterized protein	OGAPODRAFT_50910	Ogataea polymorpha	534	1 out of 5	Predicted
A0A1B7SEW9	A0A1B7SEW9_9ASCO	unreviewed	Uncharacterized protein	OGAPODRAFT_101505	Ogataea polymorpha	1449	1 out of 5	Predicted
A0A1B7SIM1	A0A1B7SIM1_9ASCO	unreviewed	Uncharacterized protein	OGAPODRAFT_75904	Ogataea polymorpha	293	1 out of 5	Predicted
A0A1B7SQ84	A0A1B7SQ84_9ASCO	unreviewed	Uncharacterized protein	OGAPODRAFT_15318	Ogataea polymorpha	688	1 out of 5	Predicted
A0A1B7SEP1	A0A1B7SEP1_9ASCO	unreviewed	Uncharacterized protein	OGAPODRAFT_94785	Ogataea polymorpha	268	1 out of 5	Predicted
A0A1B7SJA8	A0A1B7SJA8_9ASCO	unreviewed	Uncharacterized protein	OGAPODRAFT_16187	Ogataea polymorpha	466	1 out of 5	Predicted
A0A1B7SCB9	A0A1B7SCB9_9ASCO	unreviewed	Uncharacterized protein	OGAPODRAFT_17068	Ogataea polymorpha	129	1 out of 5	Predicted
A0A1B7SAZ6	A0A1B7SAZ6_9ASCO	unreviewed	Uncharacterized protein	OGAPODRAFT_90970	Ogataea polymorpha	425	1 out of 5	Predicted
A0A1B7SP23	A0A1B7SP23_9ASCO	unreviewed	Uncharacterized protein	OGAPODRAFT_15092	Ogataea polymorpha	1006	1 out of 5	Predicted
A0A1B7SMQ8	A0A1B7SMQ8_9ASCO	unreviewed	Uncharacterized protein	OGAPODRAFT_15883	Ogataea polymorpha	214	1 out of 5	Predicted
A0A1B7SIM3	A0A1B7SIM3_9ASCO	unreviewed	Uncharacterized protein	OGAPODRAFT_99071	Ogataea polymorpha	204	1 out of 5	Predicted
A0A1B7SGN2	A0A1B7SGN2_9ASCO	unreviewed	Uncharacterized protein	OGAPODRAFT_94072	Ogataea polymorpha	100	1 out of 5	Predicted
A0A1B7SQ08	A0A1B7SQ08_9ASCO	unreviewed	Uncharacterized protein	OGAPODRAFT_81128	Ogataea polymorpha	404	1 out of 5	Predicted		PATHWAY: Cofactor biosynthesis; ubiquinone biosynthesis. {ECO:0000256|HAMAP-Rule:MF_03111, ECO:0000256|SAAS:SAAS00891253}.
A0A1B7SBF2	A0A1B7SBF2_9ASCO	unreviewed	Uncharacterized protein	OGAPODRAFT_103394	Ogataea polymorpha	501	1 out of 5	Predicted
A0A1B7SQF1	A0A1B7SQF1_9ASCO	unreviewed	Uncharacterized protein	OGAPODRAFT_15346	Ogataea polymorpha	1092	1 out of 5	Predicted
A0A1B7SFI6	A0A1B7SFI6_9ASCO	unreviewed	Dolichyl phosphate-mannose:protein O-mannosyltransferase	OGAPODRAFT_17001	Ogataea polymorpha	697	1 out of 5	Predicted
A0A1B7SBR9	A0A1B7SBR9_9ASCO	unreviewed	Uncharacterized protein	OGAPODRAFT_78251	Ogataea polymorpha	425	1 out of 5	Predicted
A0A1B7SN55	A0A1B7SN55_9ASCO	unreviewed	Uncharacterized protein	OGAPODRAFT_75739	Ogataea polymorpha	396	1 out of 5	Predicted
A0A1B7SNY2	A0A1B7SNY2_9ASCO	unreviewed	Uncharacterized protein	OGAPODRAFT_15073	Ogataea polymorpha	399	1 out of 5	Predicted
A0A1B7SLM5	A0A1B7SLM5_9ASCO	unreviewed	Uncharacterized protein	OGAPODRAFT_92608	Ogataea polymorpha	380	1 out of 5	Predicted
A0A1B7SQ78	A0A1B7SQ78_9ASCO	unreviewed	Uncharacterized protein	OGAPODRAFT_74789	Ogataea polymorpha	499	1 out of 5	Predicted
A0A1B7SBC8	A0A1B7SBC8_9ASCO	unreviewed	Uncharacterized protein (Fragment)	OGAPODRAFT_43653	Ogataea polymorpha	231	1 out of 5	Predicted
A0A1B7SL00	A0A1B7SL00_9ASCO	unreviewed	Uncharacterized protein	OGAPODRAFT_11546	Ogataea polymorpha	1144	1 out of 5	Predicted
A0A1B7SNS2	A0A1B7SNS2_9ASCO	unreviewed	Uncharacterized protein	OGAPODRAFT_10725	Ogataea polymorpha	127	1 out of 5	Predicted
A0A1B7SL09	A0A1B7SL09_9ASCO	unreviewed	Uncharacterized protein	OGAPODRAFT_6679	Ogataea polymorpha	132	1 out of 5	Predicted
A0A1B7SD88	A0A1B7SD88_9ASCO	unreviewed	Uncharacterized protein	OGAPODRAFT_77754	Ogataea polymorpha	291	1 out of 5	Predicted
A0A1B7SIG4	A0A1B7SIG4_9ASCO	unreviewed	Uncharacterized protein	OGAPODRAFT_93278	Ogataea polymorpha	257	1 out of 5	Predicted
A0A1B7SP02	A0A1B7SP02_9ASCO	unreviewed	Uncharacterized protein	OGAPODRAFT_96325	Ogataea polymorpha	366	1 out of 5	Predicted
A0A1B7SQP5	A0A1B7SQP5_9ASCO	unreviewed	Uncharacterized protein	OGAPODRAFT_15408	Ogataea polymorpha	839	1 out of 5	Predicted
A0A1B7SL40	A0A1B7SL40_9ASCO	unreviewed	Uncharacterized protein	OGAPODRAFT_11575	Ogataea polymorpha	240	1 out of 5	Predicted
A0A1B7SDJ8	A0A1B7SDJ8_9ASCO	unreviewed	Uncharacterized protein	OGAPODRAFT_17281	Ogataea polymorpha	295	1 out of 5	Predicted
A0A1B7SDT0	A0A1B7SDT0_9ASCO	unreviewed	Uncharacterized protein	OGAPODRAFT_16712	Ogataea polymorpha	303	1 out of 5	Predicted
A0A1B7SIQ8	A0A1B7SIQ8_9ASCO	unreviewed	Uncharacterized protein	OGAPODRAFT_16091	Ogataea polymorpha	114	1 out of 5	Predicted
A0A1B7SP04	A0A1B7SP04_9ASCO	unreviewed	Uncharacterized protein	OGAPODRAFT_74452	Ogataea polymorpha	228	1 out of 5	Predicted
A0A1B7SEB8	A0A1B7SEB8_9ASCO	unreviewed	Uncharacterized protein	OGAPODRAFT_9060	Ogataea polymorpha	1592	1 out of 5	Predicted
A0A1B7SG23	A0A1B7SG23_9ASCO	unreviewed	Uncharacterized protein (Fragment)	OGAPODRAFT_16394	Ogataea polymorpha	100	1 out of 5	Predicted
A0A1B7SGC3	A0A1B7SGC3_9ASCO	unreviewed	Uncharacterized protein	OGAPODRAFT_93998	Ogataea polymorpha	281	1 out of 5	Predicted
A0A1B7SII4	A0A1B7SII4_9ASCO	unreviewed	Uncharacterized protein	OGAPODRAFT_75866	Ogataea polymorpha	874	1 out of 5	Predicted
A0A1B7SHJ8	A0A1B7SHJ8_9ASCO	unreviewed	Uncharacterized protein	OGAPODRAFT_94390	Ogataea polymorpha	77	1 out of 5	Predicted
A0A1B7SF05	A0A1B7SF05_9ASCO	unreviewed	Uncharacterized protein	OGAPODRAFT_94867	Ogataea polymorpha	227	1 out of 5	Predicted
A0A1B7SIM7	A0A1B7SIM7_9ASCO	unreviewed	Uncharacterized protein	OGAPODRAFT_7528	Ogataea polymorpha	265	1 out of 5	Predicted
A0A1B7SLN8	A0A1B7SLN8_9ASCO	unreviewed	Uncharacterized protein	OGAPODRAFT_15641	Ogataea polymorpha	1092	1 out of 5	Predicted
A0A1B7SAF5	A0A1B7SAF5_9ASCO	unreviewed	Uncharacterized protein	OGAPODRAFT_17313	Ogataea polymorpha	55	1 out of 5	Predicted
A0A1B7SBC5	A0A1B7SBC5_9ASCO	unreviewed	Uncharacterized protein	OGAPODRAFT_103390	Ogataea polymorpha	299	1 out of 5	Predicted
A0A1B7SMB0	A0A1B7SMB0_9ASCO	unreviewed	Uncharacterized protein	OGAPODRAFT_75486	Ogataea polymorpha	412	1 out of 5	Predicted
A0A1B7SFE9	A0A1B7SFE9_9ASCO	unreviewed	Uncharacterized protein	OGAPODRAFT_16985	Ogataea polymorpha	857	1 out of 5	Predicted
A0A1B7SIU4	A0A1B7SIU4_9ASCO	unreviewed	Uncharacterized protein	OGAPODRAFT_16106	Ogataea polymorpha	195	1 out of 5	Predicted
A0A1B7SL26	A0A1B7SL26_9ASCO	unreviewed	Uncharacterized protein	OGAPODRAFT_75131	Ogataea polymorpha	278	1 out of 5	Predicted
A0A1B7SFT4	A0A1B7SFT4_9ASCO	unreviewed	Uncharacterized protein	OGAPODRAFT_17035	Ogataea polymorpha	495	1 out of 5	Predicted
A0A1B7SLZ0	A0A1B7SLZ0_9ASCO	unreviewed	Uncharacterized protein	OGAPODRAFT_15753	Ogataea polymorpha	136	1 out of 5	Predicted
A0A1B7SNT9	A0A1B7SNT9_9ASCO	unreviewed	Uncharacterized protein	OGAPODRAFT_83988	Ogataea polymorpha	192	1 out of 5	Predicted
A0A1B7SLP8	A0A1B7SLP8_9ASCO	unreviewed	Uncharacterized protein	OGAPODRAFT_15650	Ogataea polymorpha	212	1 out of 5	Predicted
A0A1B7SAR2	A0A1B7SAR2_9ASCO	unreviewed	Uncharacterized protein	OGAPODRAFT_77997	Ogataea polymorpha	202	1 out of 5	Predicted
A0A1B7SD39	A0A1B7SD39_9ASCO	unreviewed	Uncharacterized protein	OGAPODRAFT_17204	Ogataea polymorpha	383	1 out of 5	Predicted
A0A1B7SJH9	A0A1B7SJH9_9ASCO	unreviewed	Uncharacterized protein	OGAPODRAFT_76147	Ogataea polymorpha	344	1 out of 5	Predicted
A0A1B7SNP3	A0A1B7SNP3_9ASCO	unreviewed	Uncharacterized protein	OGAPODRAFT_15035	Ogataea polymorpha	360	1 out of 5	Predicted
A0A1B7SHC3	A0A1B7SHC3_9ASCO	unreviewed	Uncharacterized protein	OGAPODRAFT_76786	Ogataea polymorpha	298	1 out of 5	Predicted
A0A1B7SKU6	A0A1B7SKU6_9ASCO	unreviewed	Uncharacterized protein	OGAPODRAFT_15527	Ogataea polymorpha	203	1 out of 5	Predicted
A0A1B7SBG0	A0A1B7SBG0_9ASCO	unreviewed	Uncharacterized protein	OGAPODRAFT_17480	Ogataea polymorpha	219	1 out of 5	Predicted
A0A1B7SN43	A0A1B7SN43_9ASCO	unreviewed	Uncharacterized protein (Fragment)	OGAPODRAFT_38473	Ogataea polymorpha	161	1 out of 5	Predicted
A0A1B7SQE0	A0A1B7SQE0_9ASCO	unreviewed	Inorganic pyrophosphatase	OGAPODRAFT_15353	Ogataea polymorpha	281	1 out of 5	Predicted
A0A1B7SDG5	A0A1B7SDG5_9ASCO	unreviewed	Uncharacterized protein	OGAPODRAFT_14495	Ogataea polymorpha	424	1 out of 5	Predicted
A0A1B7SAW7	A0A1B7SAW7_9ASCO	unreviewed	Uncharacterized protein	OGAPODRAFT_78031	Ogataea polymorpha	691	1 out of 5	Predicted
A0A1B7SMR9	A0A1B7SMR9_9ASCO	unreviewed	Uncharacterized protein	OGAPODRAFT_15904	Ogataea polymorpha	478	1 out of 5	Predicted
A0A1B7SCP6	A0A1B7SCP6_9ASCO	unreviewed	Uncharacterized protein	OGAPODRAFT_17110	Ogataea polymorpha	277	1 out of 5	Predicted
A0A1B7SKC7	A0A1B7SKC7_9ASCO	unreviewed	Uncharacterized protein	OGAPODRAFT_93838	Ogataea polymorpha	390	1 out of 5	Predicted
A0A1B7SG18	A0A1B7SG18_9ASCO	unreviewed	Uncharacterized protein	OGAPODRAFT_16404	Ogataea polymorpha	805	1 out of 5	Predicted
A0A1B7SMA4	A0A1B7SMA4_9ASCO	unreviewed	Uncharacterized protein	OGAPODRAFT_75495	Ogataea polymorpha	392	1 out of 5	Predicted
A0A1B7SAT9	A0A1B7SAT9_9ASCO	unreviewed	Uncharacterized protein (Fragment)	OGAPODRAFT_36630	Ogataea polymorpha	324	1 out of 5	Predicted
A0A1B7SCS7	A0A1B7SCS7_9ASCO	unreviewed	Uncharacterized protein	OGAPODRAFT_95300	Ogataea polymorpha	623	1 out of 5	Predicted
A0A1B7SNS5	A0A1B7SNS5_9ASCO	unreviewed	Uncharacterized protein	OGAPODRAFT_74394	Ogataea polymorpha	767	1 out of 5	Predicted
A0A1B7SNZ1	A0A1B7SNZ1_9ASCO	unreviewed	Uncharacterized protein	OGAPODRAFT_15070	Ogataea polymorpha	417	1 out of 5	Predicted
A0A1B7SF51	A0A1B7SF51_9ASCO	unreviewed	Uncharacterized protein	OGAPODRAFT_9347	Ogataea polymorpha	147	1 out of 5	Predicted
A0A1B7SH22	A0A1B7SH22_9ASCO	unreviewed	Uncharacterized protein	OGAPODRAFT_8597	Ogataea polymorpha	179	1 out of 5	Predicted
A0A1B7SLK9	A0A1B7SLK9_9ASCO	unreviewed	Uncharacterized protein	OGAPODRAFT_75319	Ogataea polymorpha	1512	1 out of 5	Predicted
A0A1B7SC85	A0A1B7SC85_9ASCO	unreviewed	Uncharacterized protein	OGAPODRAFT_77500	Ogataea polymorpha	344	1 out of 5	Predicted
A0A1B7SLL3	A0A1B7SLL3_9ASCO	unreviewed	Uncharacterized protein	OGAPODRAFT_75321	Ogataea polymorpha	271	1 out of 5	Predicted
A0A1B7SLX0	A0A1B7SLX0_9ASCO	unreviewed	Uncharacterized protein	OGAPODRAFT_92750	Ogataea polymorpha	222	1 out of 5	Predicted
A0A1B7SE73	A0A1B7SE73_9ASCO	unreviewed	Uncharacterized protein	OGAPODRAFT_101242	Ogataea polymorpha	446	1 out of 5	Predicted
A0A1B7SIT0	A0A1B7SIT0_9ASCO	unreviewed	Uncharacterized protein	OGAPODRAFT_93367	Ogataea polymorpha	152	1 out of 5	Predicted
A0A1B7SBG9	A0A1B7SBG9_9ASCO	unreviewed	Uncharacterized protein	OGAPODRAFT_103427	Ogataea polymorpha	325	1 out of 5	Predicted
A0A1B7SNX3	A0A1B7SNX3_9ASCO	unreviewed	Uncharacterized protein (Fragment)	OGAPODRAFT_42075	Ogataea polymorpha	792	1 out of 5	Predicted
A0A1B7SP41	A0A1B7SP41_9ASCO	unreviewed	Uncharacterized protein (Fragment)	OGAPODRAFT_15101	Ogataea polymorpha	607	1 out of 5	Predicted
A0A1B7SDV3	A0A1B7SDV3_9ASCO	unreviewed	Uncharacterized protein	OGAPODRAFT_16714	Ogataea polymorpha	211	1 out of 5	Predicted
A0A1B7SDZ9	A0A1B7SDZ9_9ASCO	unreviewed	Uncharacterized protein	OGAPODRAFT_94560	Ogataea polymorpha	226	1 out of 5	Predicted
A0A1B7SJV4	A0A1B7SJV4_9ASCO	unreviewed	Uncharacterized protein	OGAPODRAFT_16269	Ogataea polymorpha	81	1 out of 5	Predicted
A0A1B7SL51	A0A1B7SL51_9ASCO	unreviewed	Uncharacterized protein	OGAPODRAFT_92493	Ogataea polymorpha	356	1 out of 5	Predicted
A0A1B7SC60	A0A1B7SC60_9ASCO	unreviewed	Uncharacterized protein	OGAPODRAFT_17041	Ogataea polymorpha	545	1 out of 5	Predicted
A0A1B7SCN9	A0A1B7SCN9_9ASCO	unreviewed	Uncharacterized protein	OGAPODRAFT_17132	Ogataea polymorpha	378	1 out of 5	Predicted
A0A1B7SD66	A0A1B7SD66_9ASCO	unreviewed	Uncharacterized protein	OGAPODRAFT_77786	Ogataea polymorpha	180	1 out of 5	Predicted
A0A1B7SED1	A0A1B7SED1_9ASCO	unreviewed	Uncharacterized protein	OGAPODRAFT_101276	Ogataea polymorpha	418	1 out of 5	Predicted
A0A1B7SFL0	A0A1B7SFL0_9ASCO	unreviewed	Uncharacterized protein (Fragment)	OGAPODRAFT_17010	Ogataea polymorpha	280	1 out of 5	Predicted
A0A1B7SHT3	A0A1B7SHT3_9ASCO	unreviewed	Uncharacterized protein	OGAPODRAFT_76885	Ogataea polymorpha	823	1 out of 5	Predicted
A0A1B7SI37	A0A1B7SI37_9ASCO	unreviewed	Uncharacterized protein	OGAPODRAFT_16689	Ogataea polymorpha	409	1 out of 5	Predicted
A0A1B7SMU2	A0A1B7SMU2_9ASCO	unreviewed	Uncharacterized protein	OGAPODRAFT_15901	Ogataea polymorpha	655	1 out of 5	Predicted
A0A1B7SE51	A0A1B7SE51_9ASCO	unreviewed	Uncharacterized protein	OGAPODRAFT_16762	Ogataea polymorpha	490	1 out of 5	Predicted
A0A1B7SBE7	A0A1B7SBE7_9ASCO	unreviewed	Uncharacterized protein (Fragment)	OGAPODRAFT_41777	Ogataea polymorpha	285	1 out of 5	Predicted
A0A1B7SI10	A0A1B7SI10_9ASCO	unreviewed	Uncharacterized protein	OGAPODRAFT_76874	Ogataea polymorpha	343	1 out of 5	Predicted
A0A1B7SJF8	A0A1B7SJF8_9ASCO	unreviewed	Uncharacterized protein (Fragment)	OGAPODRAFT_16225	Ogataea polymorpha	527	1 out of 5	Predicted
A0A1B7SJW3	A0A1B7SJW3_9ASCO	unreviewed	Uncharacterized protein	OGAPODRAFT_76254	Ogataea polymorpha	284	1 out of 5	Predicted
A0A1B7SLC9	A0A1B7SLC9_9ASCO	unreviewed	Uncharacterized protein (Fragment)	OGAPODRAFT_39076	Ogataea polymorpha	302	1 out of 5	Predicted
A0A1B7SIJ1	A0A1B7SIJ1_9ASCO	unreviewed	Uncharacterized protein	OGAPODRAFT_7594	Ogataea polymorpha	144	1 out of 5	Predicted
A0A1B7SQ03	A0A1B7SQ03_9ASCO	unreviewed	Uncharacterized protein	OGAPODRAFT_6196	Ogataea polymorpha	122	1 out of 5	Predicted
A0A1B7SLE5	A0A1B7SLE5_9ASCO	unreviewed	Uncharacterized protein	OGAPODRAFT_81543	Ogataea polymorpha	231	1 out of 5	Predicted
A0A1B7SF87	A0A1B7SF87_9ASCO	unreviewed	Uncharacterized protein	OGAPODRAFT_16931	Ogataea polymorpha	693	1 out of 5	Predicted
A0A1B7SGL4	A0A1B7SGL4_9ASCO	unreviewed	Uncharacterized protein	OGAPODRAFT_16496	Ogataea polymorpha	549	1 out of 5	Predicted
A0A1B7SJF4	A0A1B7SJF4_9ASCO	unreviewed	Uncharacterized protein	OGAPODRAFT_16166	Ogataea polymorpha	131	1 out of 5	Predicted
A0A1B7SDP7	A0A1B7SDP7_9ASCO	unreviewed	Uncharacterized protein	OGAPODRAFT_50813	Ogataea polymorpha	603	1 out of 5	Predicted
A0A1B7SGG5	A0A1B7SGG5_9ASCO	unreviewed	Uncharacterized protein	OGAPODRAFT_76493	Ogataea polymorpha	345	1 out of 5	Predicted
A0A1B7SPV8	A0A1B7SPV8_9ASCO	unreviewed	Uncharacterized protein	OGAPODRAFT_15244	Ogataea polymorpha	472	1 out of 5	Predicted
A0A1B7SPX2	A0A1B7SPX2_9ASCO	unreviewed	Uncharacterized protein	OGAPODRAFT_92011	Ogataea polymorpha	248	1 out of 5	Predicted
A0A1B7SBQ3	A0A1B7SBQ3_9ASCO	unreviewed	Uncharacterized protein (Fragment)	OGAPODRAFT_40466	Ogataea polymorpha	708	1 out of 5	Predicted
A0A1B7SCR3	A0A1B7SCR3_9ASCO	unreviewed	Uncharacterized protein	OGAPODRAFT_95341	Ogataea polymorpha	318	1 out of 5	Predicted
A0A1B7SCR8	A0A1B7SCR8_9ASCO	unreviewed	Uncharacterized protein	OGAPODRAFT_17145	Ogataea polymorpha	325	1 out of 5	Predicted
A0A1B7SMF0	A0A1B7SMF0_9ASCO	unreviewed	Uncharacterized protein	OGAPODRAFT_15836	Ogataea polymorpha	832	1 out of 5	Predicted
A0A1B7SG42	A0A1B7SG42_9ASCO	unreviewed	Uncharacterized protein	OGAPODRAFT_76440	Ogataea polymorpha	635	1 out of 5	Predicted
A0A1B7SR02	A0A1B7SR02_9ASCO	unreviewed	Uncharacterized protein	OGAPODRAFT_15484	Ogataea polymorpha	93	1 out of 5	Predicted
A0A1B7SGJ2	A0A1B7SGJ2_9ASCO	unreviewed	Uncharacterized protein	OGAPODRAFT_94045	Ogataea polymorpha	639	1 out of 5	Predicted
A0A1B7SFK9	A0A1B7SFK9_9ASCO	unreviewed	Uncharacterized protein	OGAPODRAFT_17002	Ogataea polymorpha	206	1 out of 5	Predicted
A0A1B7SMX4	A0A1B7SMX4_9ASCO	unreviewed	Uncharacterized protein	OGAPODRAFT_75665	Ogataea polymorpha	391	1 out of 5	Predicted
A0A1B7SK32	A0A1B7SK32_9ASCO	unreviewed	Uncharacterized protein	OGAPODRAFT_93782	Ogataea polymorpha	251	1 out of 5	Predicted
A0A1B7SMH4	A0A1B7SMH4_9ASCO	unreviewed	Uncharacterized protein	OGAPODRAFT_15813	Ogataea polymorpha	1092	1 out of 5	Predicted
A0A1B7SAQ8	A0A1B7SAQ8_9ASCO	unreviewed	Uncharacterized protein	OGAPODRAFT_17351	Ogataea polymorpha	482	1 out of 5	Predicted
A0A1B7SC98	A0A1B7SC98_9ASCO	unreviewed	Uncharacterized protein	OGAPODRAFT_17064	Ogataea polymorpha	442	1 out of 5	Predicted
A0A1B7SDV8	A0A1B7SDV8_9ASCO	unreviewed	Uncharacterized protein	OGAPODRAFT_16725	Ogataea polymorpha	518	1 out of 5	Predicted
A0A1B7SMH7	A0A1B7SMH7_9ASCO	unreviewed	Uncharacterized protein	OGAPODRAFT_92932	Ogataea polymorpha	549	1 out of 5	Predicted
A0A1B7SKK9	A0A1B7SKK9_9ASCO	unreviewed	Uncharacterized protein	OGAPODRAFT_108915	Ogataea polymorpha	1007	1 out of 5	Predicted
A0A1B7SIZ4	A0A1B7SIZ4_9ASCO	unreviewed	Uncharacterized protein	OGAPODRAFT_16101	Ogataea polymorpha	563	1 out of 5	Predicted
A0A1B7SQG0	A0A1B7SQG0_9ASCO	unreviewed	Uncharacterized protein	OGAPODRAFT_92173	Ogataea polymorpha	363	1 out of 5	Predicted
A0A1B7SCP9	A0A1B7SCP9_9ASCO	unreviewed	Uncharacterized protein	OGAPODRAFT_95339	Ogataea polymorpha	411	1 out of 5	Predicted
A0A1B7SEG8	A0A1B7SEG8_9ASCO	unreviewed	Uncharacterized protein	OGAPODRAFT_9118	Ogataea polymorpha	365	1 out of 5	Predicted
A0A1B7SPT2	A0A1B7SPT2_9ASCO	unreviewed	Uncharacterized protein	OGAPODRAFT_15231	Ogataea polymorpha	509	1 out of 5	Predicted
A0A1B7SDZ4	A0A1B7SDZ4_9ASCO	unreviewed	Uncharacterized protein	OGAPODRAFT_76997	Ogataea polymorpha	378	1 out of 5	Predicted
A0A1B7SCD2	A0A1B7SCD2_9ASCO	unreviewed	Uncharacterized protein	OGAPODRAFT_25042	Ogataea polymorpha	497	1 out of 5	Predicted
A0A1B7SBB2	A0A1B7SBB2_9ASCO	unreviewed	Uncharacterized protein	OGAPODRAFT_17458	Ogataea polymorpha	679	1 out of 5	Predicted
A0A1B7SCC4	A0A1B7SCC4_9ASCO	unreviewed	Uncharacterized protein	OGAPODRAFT_14107	Ogataea polymorpha	394	1 out of 5	Predicted
A0A1B7SGX4	A0A1B7SGX4_9ASCO	unreviewed	Uncharacterized protein (Fragment)	OGAPODRAFT_16546	Ogataea polymorpha	192	1 out of 5	Predicted
A0A1B7SEY1	A0A1B7SEY1_9ASCO	unreviewed	Uncharacterized protein	OGAPODRAFT_9289	Ogataea polymorpha	494	1 out of 5	Predicted
A0A1B7SPH0	A0A1B7SPH0_9ASCO	unreviewed	Uncharacterized protein	OGAPODRAFT_74574	Ogataea polymorpha	271	1 out of 5	Predicted
A0A1B7SEV9	A0A1B7SEV9_9ASCO	unreviewed	Uncharacterized protein	OGAPODRAFT_16872	Ogataea polymorpha	846	1 out of 5	Predicted
A0A1B7SMV2	A0A1B7SMV2_9ASCO	unreviewed	Uncharacterized protein	OGAPODRAFT_46049	Ogataea polymorpha	132	1 out of 5	Predicted
A0A1B7SPN6	A0A1B7SPN6_9ASCO	unreviewed	Uncharacterized protein	OGAPODRAFT_84454	Ogataea polymorpha	323	1 out of 5	Predicted
A0A1B7SJ35	A0A1B7SJ35_9ASCO	unreviewed	Uncharacterized protein	OGAPODRAFT_16159	Ogataea polymorpha	263	1 out of 5	Predicted
A0A1B7SAJ9	A0A1B7SAJ9_9ASCO	unreviewed	Uncharacterized protein	OGAPODRAFT_95677	Ogataea polymorpha	214	1 out of 5	Predicted
A0A1B7SQZ0	A0A1B7SQZ0_9ASCO	unreviewed	Uncharacterized protein	OGAPODRAFT_92346	Ogataea polymorpha	334	1 out of 5	Predicted
A0A1B7SH11	A0A1B7SH11_9ASCO	unreviewed	Uncharacterized protein	OGAPODRAFT_13221	Ogataea polymorpha	135	1 out of 5	Predicted
A0A1B7SQB5	A0A1B7SQB5_9ASCO	unreviewed	Uncharacterized protein	OGAPODRAFT_15333	Ogataea polymorpha	696	1 out of 5	Predicted
A0A1B7SG85	A0A1B7SG85_9ASCO	unreviewed	Uncharacterized protein	OGAPODRAFT_16438	Ogataea polymorpha	567	1 out of 5	Predicted
A0A1B7SCS9	A0A1B7SCS9_9ASCO	unreviewed	Uncharacterized protein	OGAPODRAFT_90084	Ogataea polymorpha	226	1 out of 5	Predicted
A0A1B7SQT9	A0A1B7SQT9_9ASCO	unreviewed	Uncharacterized protein	OGAPODRAFT_92289	Ogataea polymorpha	788	1 out of 5	Predicted
A0A1B7SPN9	A0A1B7SPN9_9ASCO	unreviewed	Deoxyhypusine synthase, catalyzes formation of deoxyhypusine	OGAPODRAFT_15208	Ogataea polymorpha	371	1 out of 5	Predicted
A0A1B7SH52	A0A1B7SH52_9ASCO	unreviewed	Uncharacterized protein	OGAPODRAFT_16571	Ogataea polymorpha	426	1 out of 5	Predicted
A0A1B7SG26	A0A1B7SG26_9ASCO	unreviewed	Uncharacterized protein	OGAPODRAFT_93912	Ogataea polymorpha	354	1 out of 5	Predicted
A0A1B7SH90	A0A1B7SH90_9ASCO	unreviewed	Uncharacterized protein	OGAPODRAFT_94267	Ogataea polymorpha	159	1 out of 5	Predicted
A0A1B7SDJ5	A0A1B7SDJ5_9ASCO	unreviewed	Uncharacterized protein	OGAPODRAFT_17280	Ogataea polymorpha	446	1 out of 5	Predicted
A0A1B7SDA6	A0A1B7SDA6_9ASCO	unreviewed	Uncharacterized protein	OGAPODRAFT_9959	Ogataea polymorpha	335	1 out of 5	Predicted
A0A1B7SGL6	A0A1B7SGL6_9ASCO	unreviewed	Uncharacterized protein	OGAPODRAFT_13107	Ogataea polymorpha	188	1 out of 5	Predicted
A0A1B7SQ57	A0A1B7SQ57_9ASCO	unreviewed	Uncharacterized protein	OGAPODRAFT_15309	Ogataea polymorpha	416	1 out of 5	Predicted
A0A1B7SN49	A0A1B7SN49_9ASCO	unreviewed	Uncharacterized protein	OGAPODRAFT_7392	Ogataea polymorpha	142	1 out of 5	Predicted
A0A1B7SAJ5	A0A1B7SAJ5_9ASCO	unreviewed	Uncharacterized protein	OGAPODRAFT_83588	Ogataea polymorpha	317	1 out of 5	Predicted
A0A1B7SQB4	A0A1B7SQB4_9ASCO	unreviewed	Uncharacterized protein	OGAPODRAFT_81212	Ogataea polymorpha	381	1 out of 5	Predicted
A0A1B7SED4	A0A1B7SED4_9ASCO	unreviewed	Uncharacterized protein	OGAPODRAFT_94699	Ogataea polymorpha	240	1 out of 5	Predicted
A0A1B7SDX4	A0A1B7SDX4_9ASCO	unreviewed	Uncharacterized protein	OGAPODRAFT_16730	Ogataea polymorpha	186	1 out of 5	Predicted
A0A1B7SFN3	A0A1B7SFN3_9ASCO	unreviewed	Uncharacterized protein	OGAPODRAFT_95088	Ogataea polymorpha	172	1 out of 5	Predicted
A0A1B7SDY1	A0A1B7SDY1_9ASCO	unreviewed	Uncharacterized protein (Fragment)	OGAPODRAFT_41599	Ogataea polymorpha	438	1 out of 5	Predicted
A0A1B7SLG1	A0A1B7SLG1_9ASCO	unreviewed	Uncharacterized protein	OGAPODRAFT_75277	Ogataea polymorpha	422	1 out of 5	Predicted
A0A1B7SN25	A0A1B7SN25_9ASCO	unreviewed	Uncharacterized protein	OGAPODRAFT_93120	Ogataea polymorpha	350	1 out of 5	Predicted
A0A1B7SHJ4	A0A1B7SHJ4_9ASCO	unreviewed	Uncharacterized protein	OGAPODRAFT_94375	Ogataea polymorpha	313	1 out of 5	Predicted
A0A1B7SBU8	A0A1B7SBU8_9ASCO	unreviewed	Uncharacterized protein	OGAPODRAFT_17540	Ogataea polymorpha	390	1 out of 5	Predicted
A0A1B7SN70	A0A1B7SN70_9ASCO	unreviewed	Uncharacterized protein	OGAPODRAFT_98804	Ogataea polymorpha	524	1 out of 5	Predicted
A0A1B7SCP2	A0A1B7SCP2_9ASCO	unreviewed	Uncharacterized protein	OGAPODRAFT_77629	Ogataea polymorpha	315	1 out of 5	Predicted
A0A1B7SJX4	A0A1B7SJX4_9ASCO	unreviewed	Uncharacterized protein	OGAPODRAFT_24023	Ogataea polymorpha	726	1 out of 5	Predicted
A0A1B7SH00	A0A1B7SH00_9ASCO	unreviewed	Uncharacterized protein (Fragment)	OGAPODRAFT_37509	Ogataea polymorpha	107	1 out of 5	Predicted
A0A1B7SLP3	A0A1B7SLP3_9ASCO	unreviewed	Uncharacterized protein	OGAPODRAFT_75318	Ogataea polymorpha	971	1 out of 5	Predicted
A0A1B7SN75	A0A1B7SN75_9ASCO	unreviewed	Uncharacterized protein	OGAPODRAFT_93140	Ogataea polymorpha	176	1 out of 5	Predicted
A0A1B7SH55	A0A1B7SH55_9ASCO	unreviewed	Uncharacterized protein	OGAPODRAFT_88357	Ogataea polymorpha	480	1 out of 5	Predicted
A0A1B7SGL0	A0A1B7SGL0_9ASCO	unreviewed	Uncharacterized protein	OGAPODRAFT_16495	Ogataea polymorpha	509	1 out of 5	Predicted
A0A1B7SK06	A0A1B7SK06_9ASCO	unreviewed	Uncharacterized protein	OGAPODRAFT_93685	Ogataea polymorpha	351	1 out of 5	Predicted
A0A1B7SGJ8	A0A1B7SGJ8_9ASCO	unreviewed	Uncharacterized protein	OGAPODRAFT_76554	Ogataea polymorpha	711	1 out of 5	Predicted
A0A1B7SGD9	A0A1B7SGD9_9ASCO	unreviewed	Uncharacterized protein	OGAPODRAFT_93993	Ogataea polymorpha	151	1 out of 5	Predicted
A0A1B7SE29	A0A1B7SE29_9ASCO	unreviewed	Uncharacterized protein	OGAPODRAFT_16734	Ogataea polymorpha	314	1 out of 5	Predicted
A0A1B7SAV6	A0A1B7SAV6_9ASCO	unreviewed	Uncharacterized protein	OGAPODRAFT_52584	Ogataea polymorpha	631	1 out of 5	Predicted
A0A1B7SDS4	A0A1B7SDS4_9ASCO	unreviewed	Uncharacterized protein	OGAPODRAFT_13503	Ogataea polymorpha	421	1 out of 5	Predicted
A0A1B7SMU0	A0A1B7SMU0_9ASCO	unreviewed	Uncharacterized protein	OGAPODRAFT_86280	Ogataea polymorpha	373	1 out of 5	Predicted		PATHWAY: Protein biosynthesis; polypeptide chain elongation. {ECO:0000256|HAMAP-Rule:MF_03061}.
A0A1B7SG99	A0A1B7SG99_9ASCO	unreviewed	Uncharacterized protein	OGAPODRAFT_48962	Ogataea polymorpha	88	1 out of 5	Predicted
A0A1B7SAG2	A0A1B7SAG2_9ASCO	unreviewed	Nitrate transporter	OGAPODRAFT_83571	Ogataea polymorpha	481	1 out of 5	Predicted
A0A1B7SB72	A0A1B7SB72_9ASCO	unreviewed	Uncharacterized protein	OGAPODRAFT_10387	Ogataea polymorpha	575	1 out of 5	Predicted
A0A1B7SC32	A0A1B7SC32_9ASCO	unreviewed	Uncharacterized protein	OGAPODRAFT_83905	Ogataea polymorpha	298	1 out of 5	Predicted
A0A1B7SHC0	A0A1B7SHC0_9ASCO	unreviewed	Uncharacterized protein	OGAPODRAFT_94322	Ogataea polymorpha	312	1 out of 5	Predicted
A0A1B7SCS8	A0A1B7SCS8_9ASCO	unreviewed	Uncharacterized protein (Fragment)	OGAPODRAFT_41055	Ogataea polymorpha	307	1 out of 5	Predicted
A0A1B7SDH9	A0A1B7SDH9_9ASCO	unreviewed	Uncharacterized protein	OGAPODRAFT_17272	Ogataea polymorpha	757	1 out of 5	Predicted
A0A1B7SI51	A0A1B7SI51_9ASCO	unreviewed	Uncharacterized protein	OGAPODRAFT_48052	Ogataea polymorpha	354	1 out of 5	Predicted
A0A1B7SGC0	A0A1B7SGC0_9ASCO	unreviewed	Uncharacterized protein	OGAPODRAFT_16446	Ogataea polymorpha	272	1 out of 5	Predicted
A0A1B7SLK7	A0A1B7SLK7_9ASCO	unreviewed	Uncharacterized protein	OGAPODRAFT_15639	Ogataea polymorpha	316	1 out of 5	Predicted
A0A1B7SEP9	A0A1B7SEP9_9ASCO	unreviewed	Uncharacterized protein	OGAPODRAFT_94784	Ogataea polymorpha	1069	1 out of 5	Predicted
A0A1B7SIU7	A0A1B7SIU7_9ASCO	unreviewed	Uncharacterized protein	OGAPODRAFT_16116	Ogataea polymorpha	588	1 out of 5	Predicted
A0A1B7SAZ8	A0A1B7SAZ8_9ASCO	unreviewed	Uncharacterized protein	OGAPODRAFT_17395	Ogataea polymorpha	315	1 out of 5	Predicted
A0A1B7SB77	A0A1B7SB77_9ASCO	unreviewed	Uncharacterized protein	OGAPODRAFT_17431	Ogataea polymorpha	332	1 out of 5	Predicted
A0A1B7SER9	A0A1B7SER9_9ASCO	unreviewed	Uncharacterized protein	OGAPODRAFT_83015	Ogataea polymorpha	289	1 out of 5	Predicted
A0A1B7SH29	A0A1B7SH29_9ASCO	unreviewed	Uncharacterized protein	OGAPODRAFT_8566	Ogataea polymorpha	83	1 out of 5	Predicted
A0A1B7SK28	A0A1B7SK28_9ASCO	unreviewed	Uncharacterized protein	OGAPODRAFT_87617	Ogataea polymorpha	628	1 out of 5	Predicted
A0A1B7SF77	A0A1B7SF77_9ASCO	unreviewed	Uncharacterized protein	OGAPODRAFT_16914	Ogataea polymorpha	330	1 out of 5	Predicted
A0A1B7SG46	A0A1B7SG46_9ASCO	unreviewed	Uncharacterized protein	OGAPODRAFT_16427	Ogataea polymorpha	644	1 out of 5	Predicted
A0A1B7SJG8	A0A1B7SJG8_9ASCO	unreviewed	Uncharacterized protein	OGAPODRAFT_16230	Ogataea polymorpha	242	1 out of 5	Predicted
A0A1B7SHA3	A0A1B7SHA3_9ASCO	unreviewed	Uncharacterized protein	OGAPODRAFT_16625	Ogataea polymorpha	214	1 out of 5	Predicted
A0A1B7SFL7	A0A1B7SFL7_9ASCO	unreviewed	Uncharacterized protein	OGAPODRAFT_17018	Ogataea polymorpha	396	1 out of 5	Predicted
A0A1B7SJ66	A0A1B7SJ66_9ASCO	unreviewed	RHO1 protein	OGAPODRAFT_16169	Ogataea polymorpha	197	1 out of 5	Predicted
A0A1B7SHF7	A0A1B7SHF7_9ASCO	unreviewed	Uncharacterized protein	OGAPODRAFT_16640	Ogataea polymorpha	599	1 out of 5	Predicted
A0A1B7SHW5	A0A1B7SHW5_9ASCO	unreviewed	Uncharacterized protein	OGAPODRAFT_16700	Ogataea polymorpha	229	1 out of 5	Predicted
A0A1B7SDM3	A0A1B7SDM3_9ASCO	unreviewed	Uncharacterized protein	OGAPODRAFT_95609	Ogataea polymorpha	615	1 out of 5	Predicted
A0A1B7SHH6	A0A1B7SHH6_9ASCO	unreviewed	Uncharacterized protein	OGAPODRAFT_16596	Ogataea polymorpha	753	1 out of 5	Predicted
A0A1B7SQN8	A0A1B7SQN8_9ASCO	unreviewed	Uncharacterized protein	OGAPODRAFT_15417	Ogataea polymorpha	704	1 out of 5	Predicted
A0A1B7SGT6	A0A1B7SGT6_9ASCO	unreviewed	Uncharacterized protein	OGAPODRAFT_94160	Ogataea polymorpha	1189	1 out of 5	Predicted
A0A1B7SDX1	A0A1B7SDX1_9ASCO	unreviewed	Uncharacterized protein	OGAPODRAFT_82831	Ogataea polymorpha	494	1 out of 5	Predicted
A0A1B7SE85	A0A1B7SE85_9ASCO	unreviewed	Uncharacterized protein	OGAPODRAFT_77067	Ogataea polymorpha	167	1 out of 5	Predicted
A0A1B7SFV1	A0A1B7SFV1_9ASCO	unreviewed	Uncharacterized protein (Fragment)	OGAPODRAFT_17039	Ogataea polymorpha	228	1 out of 5	Predicted
A0A1B7SEG2	A0A1B7SEG2_9ASCO	unreviewed	Uncharacterized protein	OGAPODRAFT_94713	Ogataea polymorpha	384	1 out of 5	Predicted
A0A1B7SPX0	A0A1B7SPX0_9ASCO	unreviewed	Uncharacterized protein	OGAPODRAFT_15260	Ogataea polymorpha	424	1 out of 5	Predicted
A0A1B7SFT9	A0A1B7SFT9_9ASCO	unreviewed	Uncharacterized protein (Fragment)	OGAPODRAFT_17026	Ogataea polymorpha	795	1 out of 5	Predicted
A0A1B7SKZ1	A0A1B7SKZ1_9ASCO	unreviewed	Uncharacterized protein	OGAPODRAFT_11537	Ogataea polymorpha	730	1 out of 5	Predicted
A0A1B7SLV5	A0A1B7SLV5_9ASCO	unreviewed	Uncharacterized protein	OGAPODRAFT_15733	Ogataea polymorpha	352	1 out of 5	Predicted
A0A1B7SLY1	A0A1B7SLY1_9ASCO	unreviewed	Uncharacterized protein	OGAPODRAFT_6995	Ogataea polymorpha	338	1 out of 5	Predicted
A0A1B7SN04	A0A1B7SN04_9ASCO	unreviewed	Uncharacterized protein	OGAPODRAFT_7333	Ogataea polymorpha	413	1 out of 5	Predicted
A0A1B7SPC7	A0A1B7SPC7_9ASCO	unreviewed	PTS2-targeted peroxisomal matrix protein import	OGAPODRAFT_22633	Ogataea polymorpha	362	1 out of 5	Predicted
A0A1B7SCJ4	A0A1B7SCJ4_9ASCO	unreviewed	Uncharacterized protein	OGAPODRAFT_89945	Ogataea polymorpha	425	1 out of 5	Predicted
A0A1B7SAZ2	A0A1B7SAZ2_9ASCO	unreviewed	Uncharacterized protein	OGAPODRAFT_17385	Ogataea polymorpha	568	1 out of 5	Predicted
A0A1B7SBQ2	A0A1B7SBQ2_9ASCO	unreviewed	Uncharacterized protein (Fragment)	OGAPODRAFT_17531	Ogataea polymorpha	363	1 out of 5	Predicted
A0A1B7SD26	A0A1B7SD26_9ASCO	unreviewed	Uncharacterized protein	OGAPODRAFT_83419	Ogataea polymorpha	70	1 out of 5	Predicted
A0A1B7SIJ4	A0A1B7SIJ4_9ASCO	unreviewed	Uncharacterized protein	OGAPODRAFT_99030	Ogataea polymorpha	178	1 out of 5	Predicted
A0A1B7SGT4	A0A1B7SGT4_9ASCO	unreviewed	Uncharacterized protein	OGAPODRAFT_16531	Ogataea polymorpha	238	1 out of 5	Predicted
A0A1B7SHK0	A0A1B7SHK0_9ASCO	unreviewed	Fimbrin, actin-bundling protein	OGAPODRAFT_16651	Ogataea polymorpha	641	1 out of 5	Predicted
A0A1B7SLS5	A0A1B7SLS5_9ASCO	unreviewed	Uncharacterized protein	OGAPODRAFT_92718	Ogataea polymorpha	691	1 out of 5	Predicted
A0A1B7SC62	A0A1B7SC62_9ASCO	unreviewed	Uncharacterized protein	OGAPODRAFT_78317	Ogataea polymorpha	970	1 out of 5	Predicted
A0A1B7SG05	A0A1B7SG05_9ASCO	unreviewed	Uncharacterized protein	OGAPODRAFT_100017	Ogataea polymorpha	412	1 out of 5	Predicted
A0A1B7SB71	A0A1B7SB71_9ASCO	unreviewed	Uncharacterized protein	OGAPODRAFT_95858	Ogataea polymorpha	416	1 out of 5	Predicted
A0A1B7SIW8	A0A1B7SIW8_9ASCO	unreviewed	Uncharacterized protein	OGAPODRAFT_99248	Ogataea polymorpha	1027	1 out of 5	Predicted
A0A1B7SK62	A0A1B7SK62_9ASCO	unreviewed	Uncharacterized protein	OGAPODRAFT_99896	Ogataea polymorpha	398	1 out of 5	Predicted
A0A1B7SLB3	A0A1B7SLB3_9ASCO	unreviewed	Uncharacterized protein	OGAPODRAFT_92549	Ogataea polymorpha	436	1 out of 5	Predicted
A0A1B7SNU5	A0A1B7SNU5_9ASCO	unreviewed	Uncharacterized protein	OGAPODRAFT_91673	Ogataea polymorpha	596	1 out of 5	Predicted
A0A1B7SM94	A0A1B7SM94_9ASCO	unreviewed	Uncharacterized protein	OGAPODRAFT_86070	Ogataea polymorpha	683	1 out of 5	Predicted
A0A1B7SBJ0	A0A1B7SBJ0_9ASCO	unreviewed	Uncharacterized protein	OGAPODRAFT_83789	Ogataea polymorpha	378	1 out of 5	Predicted
A0A1B7SCA6	A0A1B7SCA6_9ASCO	unreviewed	Uncharacterized protein	OGAPODRAFT_17069	Ogataea polymorpha	434	1 out of 5	Predicted
A0A1B7SPP2	A0A1B7SPP2_9ASCO	unreviewed	Uncharacterized protein	OGAPODRAFT_11010	Ogataea polymorpha	249	1 out of 5	Predicted
A0A1B7SCT1	A0A1B7SCT1_9ASCO	unreviewed	Uncharacterized protein	OGAPODRAFT_83368	Ogataea polymorpha	1349	1 out of 5	Predicted
A0A1B7SGE3	A0A1B7SGE3_9ASCO	unreviewed	Uncharacterized protein	OGAPODRAFT_16469	Ogataea polymorpha	214	1 out of 5	Predicted
A0A1B7SJT9	A0A1B7SJT9_9ASCO	unreviewed	Uncharacterized protein	OGAPODRAFT_48235	Ogataea polymorpha	1033	1 out of 5	Predicted
A0A1B7SB00	A0A1B7SB00_9ASCO	unreviewed	Uncharacterized protein	OGAPODRAFT_95797	Ogataea polymorpha	1005	1 out of 5	Predicted
A0A1B7SGA4	A0A1B7SGA4_9ASCO	unreviewed	Uncharacterized protein	OGAPODRAFT_76480	Ogataea polymorpha	163	1 out of 5	Predicted
A0A1B7SKV0	A0A1B7SKV0_9ASCO	unreviewed	Uncharacterized protein	OGAPODRAFT_6568	Ogataea polymorpha	108	1 out of 5	Predicted
A0A1B7SLK8	A0A1B7SLK8_9ASCO	unreviewed	Uncharacterized protein	OGAPODRAFT_15670	Ogataea polymorpha	366	1 out of 5	Predicted
A0A1B7SHV4	A0A1B7SHV4_9ASCO	unreviewed	Uncharacterized protein	OGAPODRAFT_94472	Ogataea polymorpha	696	1 out of 5	Predicted
A0A1B7SKV6	A0A1B7SKV6_9ASCO	unreviewed	Uncharacterized protein (Fragment)	OGAPODRAFT_97571	Ogataea polymorpha	1001	1 out of 5	Predicted
A0A1B7SHQ6	A0A1B7SHQ6_9ASCO	unreviewed	Uncharacterized protein	OGAPODRAFT_16682	Ogataea polymorpha	774	1 out of 5	Predicted
A0A1B7SIQ7	A0A1B7SIQ7_9ASCO	unreviewed	Uncharacterized protein	OGAPODRAFT_16092	Ogataea polymorpha	730	1 out of 5	Predicted
A0A1B7SFQ4	A0A1B7SFQ4_9ASCO	unreviewed	Uncharacterized protein	OGAPODRAFT_95120	Ogataea polymorpha	372	1 out of 5	Predicted
A0A1B7SGR6	A0A1B7SGR6_9ASCO	unreviewed	Uncharacterized protein	OGAPODRAFT_16518	Ogataea polymorpha	608	1 out of 5	Predicted
A0A1B7SE40	A0A1B7SE40_9ASCO	unreviewed	Uncharacterized protein	OGAPODRAFT_16749	Ogataea polymorpha	556	1 out of 5	Predicted
A0A1B7SIR5	A0A1B7SIR5_9ASCO	unreviewed	Uncharacterized protein	OGAPODRAFT_93384	Ogataea polymorpha	188	1 out of 5	Predicted
A0A1B7SQ41	A0A1B7SQ41_9ASCO	unreviewed	Uncharacterized protein	OGAPODRAFT_84674	Ogataea polymorpha	750	1 out of 5	Predicted
A0A1B7SCR2	A0A1B7SCR2_9ASCO	unreviewed	Uncharacterized protein	OGAPODRAFT_9813	Ogataea polymorpha	455	1 out of 5	Predicted
A0A1B7SMW1	A0A1B7SMW1_9ASCO	unreviewed	Uncharacterized protein	OGAPODRAFT_15923	Ogataea polymorpha	320	1 out of 5	Predicted
A0A1B7SE35	A0A1B7SE35_9ASCO	unreviewed	Ribosomal protein L10	OGAPODRAFT_16758	Ogataea polymorpha	219	1 out of 5	Predicted
A0A1B7SBV7	A0A1B7SBV7_9ASCO	unreviewed	Uncharacterized protein	OGAPODRAFT_78283	Ogataea polymorpha	343	1 out of 5	Predicted
A0A1B7SP35	A0A1B7SP35_9ASCO	unreviewed	Uncharacterized protein	OGAPODRAFT_5893	Ogataea polymorpha	152	1 out of 5	Predicted
A0A1B7SBL9	A0A1B7SBL9_9ASCO	unreviewed	Uncharacterized protein	OGAPODRAFT_17517	Ogataea polymorpha	479	1 out of 5	Predicted
A0A1B7SP12	A0A1B7SP12_9ASCO	unreviewed	Uncharacterized protein	OGAPODRAFT_74468	Ogataea polymorpha	893	1 out of 5	Predicted
A0A1B7SQI3	A0A1B7SQI3_9ASCO	unreviewed	Uncharacterized protein	OGAPODRAFT_74879	Ogataea polymorpha	437	1 out of 5	Predicted
A0A1B7SMY0	A0A1B7SMY0_9ASCO	unreviewed	Uncharacterized protein	OGAPODRAFT_93054	Ogataea polymorpha	444	1 out of 5	Predicted
A0A1B7SKV8	A0A1B7SKV8_9ASCO	unreviewed	Uncharacterized protein	OGAPODRAFT_15507	Ogataea polymorpha	1036	1 out of 5	Predicted
A0A1B7SDN4	A0A1B7SDN4_9ASCO	unreviewed	Uncharacterized protein	OGAPODRAFT_17277	Ogataea polymorpha	314	1 out of 5	Predicted
A0A1B7SCH7	A0A1B7SCH7_9ASCO	unreviewed	Uncharacterized protein	OGAPODRAFT_77584	Ogataea polymorpha	572	1 out of 5	Predicted
A0A1B7SHY2	A0A1B7SHY2_9ASCO	unreviewed	Uncharacterized protein (Fragment)	OGAPODRAFT_88811	Ogataea polymorpha	446	1 out of 5	Predicted
A0A1B7SKV4	A0A1B7SKV4_9ASCO	unreviewed	Uncharacterized protein (Fragment)	OGAPODRAFT_41218	Ogataea polymorpha	344	1 out of 5	Predicted
A0A1B7SPZ6	A0A1B7SPZ6_9ASCO	unreviewed	Uncharacterized protein	OGAPODRAFT_92008	Ogataea polymorpha	209	1 out of 5	Predicted
A0A1B7SKS3	A0A1B7SKS3_9ASCO	unreviewed	Uncharacterized protein	OGAPODRAFT_15509	Ogataea polymorpha	552	1 out of 5	Predicted
A0A1B7SLE3	A0A1B7SLE3_9ASCO	unreviewed	Uncharacterized protein	OGAPODRAFT_15607	Ogataea polymorpha	119	1 out of 5	Predicted
A0A1B7SP20	A0A1B7SP20_9ASCO	unreviewed	Uncharacterized protein	OGAPODRAFT_10806	Ogataea polymorpha	213	1 out of 5	Predicted
A0A1B7SFK6	A0A1B7SFK6_9ASCO	unreviewed	Uncharacterized protein (Fragment)	OGAPODRAFT_17004	Ogataea polymorpha	142	1 out of 5	Predicted
A0A1B7SGL7	A0A1B7SGL7_9ASCO	unreviewed	Uncharacterized protein	OGAPODRAFT_76569	Ogataea polymorpha	296	1 out of 5	Predicted
A0A1B7SPS5	A0A1B7SPS5_9ASCO	unreviewed	Uncharacterized protein	OGAPODRAFT_91963	Ogataea polymorpha	341	1 out of 5	Predicted
A0A1B7SHJ2	A0A1B7SHJ2_9ASCO	unreviewed	Uncharacterized protein	OGAPODRAFT_16645	Ogataea polymorpha	698	1 out of 5	Predicted
A0A1B7SIY2	A0A1B7SIY2_9ASCO	unreviewed	Uncharacterized protein	OGAPODRAFT_7704	Ogataea polymorpha	266	1 out of 5	Predicted
[truncated: 3,168 more rows]

## Sheet: Substrate Comp Suh et al.
Metabolite	Assimilation (Liebal et al., 2019)	Assimilation (Suh et al., 2010, O. angusta (O.polymorpha ATCC 14754))	comment
Sucrose	+	v
L-Arabinitol	+	+
Lactate	-	-
Succinate	+	+	positive growth detected in flasks
Ribose	+	+	positive growth detected in flasks
Maltose	+	-
Melibiose	-	-
Melezitose	+	+
Erythritol	+	+
Xylitol	+	+
Citrate	+	+	positive growth detected in flasks
Raffinose	+	-
Glucose	+	+
Galactose	-	-
Glycerol	+	+
Trehalose	+	+
Adonitol/Ribitol	+	+
Mannitol	+	+
Galactitol/Dulcitol	v	+

## Sheet: Substrates abiotic activity
Name	Plate
L-Arabinose	PM1-A2
D-Xylose	PM1-B8
D-Ribose	PM1-C4
D-Fructose	PM1-C7
a-Ketoglutaric acid	PM1-D6
Glyoxylix acid	PM1-F10
L-Lyxose	PM1-H6
Inulin	PM2-A9
Pectin	PM2-A12
D-Arabinose	PM2-B5
Desoxy-2-ribose	PM2-B9
D-Glucosamin	PM2-E5
5-Keto-D-gluconic acid	PM2-E12
Sorbic acid	PM2-F9
Dihydroxyacetone	PM2-H9

## Sheet: PM1-Analysis
	time [h]	PM1.1
	0		1	2	3	4	5	6	7	8	9	10	11	12
		A	0.128	0.185	0.117	0.12	0.119	0.118	0.118	0.118	0.167	0.119	0.121	0.136	490
			0.099	0.086	0.089	0.09	0.091	0.088	0.09	0.091	0.138	0.091	0.093	0.105	750
		B	0.126	0.117	0.123	0.127	0.129	0.121	0.121	0.212	0.124	0.126	0.12	0.125	490
			0.096	0.091	0.093	0.095	0.092	0.092	0.093	0.093	0.095	0.096	0.09	0.095	750
		C	0.126	0.125	0.122	0.257	0.121	0.128	0.122	0.125	0.155	0.118	0.117	0.128	490
			0.095	0.088	0.093	0.095	0.092	0.095	0.091	0.095	0.125	0.09	0.09	0.099	750
		D	0.126	0.116	0.122	0.125	0.122	0.13	0.125	0.121	0.124	0.124	0.123	0.124	490
			0.096	0.089	0.093	0.097	0.091	0.098	0.094	0.09	0.092	0.095	0.095	0.093	750
		E	0.121	0.11	0.118	0.131	0.117	0.121	0.124	0.12	0.12	0.117	0.115	0.124	490
			0.093	0.087	0.093	0.093	0.089	0.092	0.094	0.091	0.09	0.089	0.09	0.094	750
		F	0.125	0.11	0.122	0.117	0.12	0.122	0.121	0.125	0.126	0.117	0.116	0.121	490
			0.097	0.087	0.096	0.091	0.092	0.093	0.091	0.094	0.095	0.089	0.089	0.091	750
		G	0.122	0.108	0.114	0.126	0.112	0.118	0.125	0.12	0.121	0.116	0.116	0.119	490
			0.094	0.086	0.09	0.099	0.088	0.09	0.094	0.093	0.093	0.089	0.089	0.091	750
		H	0.116	0.115	0.118	0.123	0.129	0.264	0.129	0.124	0.126	0.153	0.144	0.123	490
			0.089	0.088	0.089	0.093	0.091	0.092	0.095	0.091	0.092	0.12	0.114	0.091	750
																PM1.2
	72		1	2	3	4	5	6	7	8	9	10	11	12			1	2	3	4	5	6	7	8	9	10	11	12
		A	0.145	0.415	0.153	0.154	0.167	0.163	0.212	0.601	0.203	0.644	0.971	0.452	490	A	0.145	0.459	0.155	1.193	0.162	1.265	0.215	0.59	0.235	0.701	0.96	0.234	490
			0.1	0.124	0.107	0.106	0.118	0.098	0.148	0.377	0.139	0.436	0.593	0.334	750		0.1	0.127	0.108	0.337	0.115	0.465	0.148	0.375	0.157	0.44	0.606	0.197	750
		B	0.15	0.766	0.723	0.174	0.19	0.21	0.253	1.107	0.259	0.232	0.903	0.77	490	B	0.151	0.716	0.591	0.178	0.192	1.303	0.264	0.882	0.255	0.246	0.834	0.313	490
			0.102	0.476	0.46	0.109	0.119	0.148	0.174	0.431	0.175	0.169	0.569	0.318	750		0.104	0.443	0.36	0.114	0.119	0.445	0.178	0.288	0.174	0.18	0.507	0.206	750
		C	0.154	0.179	0.154	0.958	0.178	0.393	1.02	0.641	1.051	0.702	0.224	0.24	490	C	0.25	0.175	0.154	0.942	0.178	0.373	1.164	0.608	1.021	0.705	0.224	0.24	490
			0.103	0.099	0.107	0.34	0.125	0.226	0.612	0.282	0.6	0.461	0.15	0.164	750		0.133	0.097	0.108	0.315	0.126	0.216	0.633	0.242	0.598	0.464	0.151	0.164	750
		D	1.119	0.144	0.15	0.186	0.74	0.234	0.213	0.233	0.202	0.233	0.887	0.273	490	D	0.961	0.148	0.154	0.166	0.198	0.235	0.223	0.249	0.228	0.232	0.8	0.224	490
			0.343	0.101	0.104	0.125	0.25	0.153	0.149	0.161	0.141	0.16	0.545	0.174	750		0.285	0.104	0.108	0.119	0.14	0.154	0.155	0.17	0.156	0.16	0.468	0.153	750
		E	1.523	0.142	0.15	0.198	0.177	0.189	0.182	0.201	0.679	0.258	0.201	0.218	490	E	1.569	0.142	0.205	0.208	0.171	0.196	0.226	0.207	0.61	0.303	0.204	0.214	490
			0.529	0.101	0.106	0.113	0.123	0.133	0.128	0.143	0.39	0.175	0.145	0.152	750		0.676	0.102	0.128	0.119	0.119	0.139	0.151	0.147	0.328	0.201	0.147	0.148	750
		F	0.141	0.137	0.146	0.153	0.153	0.971	0.233	0.184	0.161	0.17	0.179	0.355	490	F	0.139	0.141	0.15	0.151	0.153	0.167	0.164	0.235	0.17	0.182	0.182	0.358	490
			0.097	0.098	0.105	0.108	0.109	0.296	0.126	0.127	0.11	0.106	0.126	0.247	750		0.096	0.102	0.108	0.108	0.109	0.117	0.115	0.141	0.118	0.115	0.13	0.248	750
		G	0.144	0.134	0.131	0.145	1.209	0.16	0.309	0.245	0.169	0.179	0.157	1.078	490	G	1.4	0.135	0.131	0.148	0.19	0.163	0.166	0.16	0.175	0.223	0.154	0.155	490
			0.099	0.097	0.092	0.102	0.394	0.113	0.123	0.144	0.122	0.129	0.111	0.271	750		0.429	0.099	0.092	0.104	0.14	0.117	0.111	0.113	0.127	0.156	0.109	0.107	750
		H	0.283	0.372	0.151	0.151	0.281	0.614	0.202	1.155	1.192	0.162	0.191	0.151	490	H	0.141	0.14	0.216	0.219	0.288	0.618	0.199	0.177	0.168	1.247	0.177	0.148	490
			0.156	0.199	0.103	0.102	0.157	0.123	0.089	0.325	0.362	0.103	0.123	0.103	750		0.098	0.098	0.127	0.121	0.16	0.125	0.085	0.11	0.105	0.411	0.118	0.101	750
		Results	t (72 h)	-	t (0 h)
		PM1.1	1	2	3	4	5	6	7	8	9	10	11	12		PM1.2	1	2	3	4	5	6	7	8	9	10	11	12
		A	0.017	0.23	0.036	0.034	0.048	0.045	0.094	0.483	0.036	0.525	0.85	0.316		A	0.017	0.274	0.038	1.073	0.043	1.147	0.097	0.472	0.068	0.582	0.839	0.098
			0.001	0.038	0.018	0.016	0.027	0.01	0.058	0.286	0.001	0.345	0.5	0.229			0.001	0.041	0.019	0.247	0.024	0.377	0.058	0.284	0.019	0.349	0.513	0.092
		B	0.024	0.649	0.6	0.047	0.061	0.089	0.132	0.895	0.135	0.106	0.783	0.645		B	0.025	0.599	0.468	0.051	0.063	1.182	0.143	0.67	0.131	0.12	0.714	0.188
			0.006	0.385	0.367	0.014	0.027	0.056	0.081	0.338	0.08	0.073	0.479	0.223			0.008	0.352	0.267	0.019	0.027	0.353	0.085	0.195	0.079	0.084	0.417	0.111
		C	0.028	0.054	0.032	0.701	0.057	0.265	0.898	0.516	0.896	0.584	0.107	0.112		C	0.124	0.05	0.032	0.685	0.057	0.245	1.042	0.483	0.866	0.587	0.107	0.112
			0.008	0.011	0.014	0.245	0.033	0.131	0.521	0.187	0.475	0.371	0.06	0.065			0.038	0.009	0.015	0.22	0.034	0.121	0.542	0.147	0.473	0.374	0.061	0.065
		D	0.993	0.028	0.028	0.061	0.618	0.104	0.088	0.112	0.078	0.109	0.764	0.149		D	0.835	0.032	0.032	0.041	0.076	0.105	0.098	0.128	0.104	0.108	0.677	0.1
			0.247	0.012	0.011	0.028	0.159	0.055	0.055	0.071	0.049	0.065	0.45	0.081			0.189	0.015	0.015	0.022	0.049	0.056	0.061	0.08	0.064	0.065	0.373	0.06
		E	1.402	0.032	0.032	0.067	0.06	0.068	0.058	0.081	0.559	0.141	0.086	0.094		E	1.448	0.032	0.087	0.077	0.054	0.075	0.102	0.087	0.49	0.186	0.089	0.09
			0.436	0.014	0.013	0.02	0.034	0.041	0.034	0.052	0.3	0.086	0.055	0.058			0.583	0.015	0.035	0.026	0.03	0.047	0.057	0.056	0.238	0.112	0.057	0.054
		F	0.016	0.027	0.024	0.036	0.033	0.849	0.112	0.059	0.035	0.053	0.063	0.234		F	0.014	0.031	0.028	0.034	0.033	0.045	0.043	0.11	0.044	0.065	0.066	0.237
			0	0.011	0.009	0.017	0.017	0.203	0.035	0.033	0.015	0.017	0.037	0.156			-0.001	0.015	0.012	0.017	0.017	0.024	0.024	0.047	0.023	0.026	0.041	0.157
		G	0.022	0.026	0.017	0.019	1.097	0.042	0.184	0.125	0.048	0.063	0.041	0.959		G	1.278	0.027	0.017	0.022	0.078	0.045	0.041	0.04	0.054	0.107	0.038	0.036
			0.005	0.011	0.002	0.003	0.306	0.023	0.029	0.051	0.029	0.04	0.022	0.18			0.335	0.013	0.002	0.005	0.052	0.027	0.017	0.02	0.034	0.067	0.02	0.016
		H	0.167	0.257	0.033	0.028	0.152	0.35	0.073	1.031	1.066	0.009	0.047	0.028		H	0.025	0.025	0.098	0.096	0.159	0.354	0.07	0.053	0.042	1.094	0.033	0.025
			0.067	0.111	0.014	0.009	0.066	0.031	-0.006	0.234	0.27	-0.017	0.009	0.012			0.009	0.01	0.038	0.028	0.069	0.033	-0.01	0.019	0.013	0.291	0.004	0.01
		Calculation of OD cutoff from normal distribution (1-sigma) that separates non-growth and growth
			PM1.1	PM1.2
		from MATLAB:	0.123	0.1269	standard deviation from the normal distribution
		Step 1: Elimination of metabolites below one standard deviation of the fitted normal distribution
		[490 nm]	1	2	3	4	5	6	7	8	9	10	11	12				abiotic activity
		A.1	0	0	0	0	0	0	0	1	0	1	1	1
		A.2	0	0	0	1	0	1	0	1	0	1	1	0
		B.1	0	1	1	0	0	0	1	0	1	0	1	1
		B.2	0	1	1	0	0	1	1	0	1	0	1	1
		C.1	0	0	0	0	0	1	1	1	1	1	0	0
		C.2	0	0	0	0	0	1	1	1	1	1	0	0
		D.1	1	0	0	0	1	0	0	0	0	0	1	1
		D.2	1	0	0	0	0	0	0	1	0	0	1	0
		E.1	1	0	0	0	0	0	0	0	1	1	0	0
		E.2	1	0	0	0	0	0	0	0	1	1	0	0
		F.1	0	0	0	0	0	1	0	0	0	0	0	1
		F.2	0	0	0	0	0	0	0	0	0	0	0	1
		G.1	0	0	0	0	1	0	1	1	0	0	0	1
		G.2	1	0	0	0	0	0	0	0	0	0	0	0
		H.1	1	1	0	0	1	0	0	1	1	0	0	0
		H.2	0	0	0	0	1	0	0	0	0	1	0	0
		Step 2: Elimination of metabolites with less than 66 % positive phenotypes
		[490 nm]	1	2	3	4	5	6	7	8	9	10	11	12
		A	0	0	0	0	0	0	0	1	0	1	1	0
		B	0	1	1	0	0	0	1	0	1	0	1	1
		C	0	0	0	0	0	1	1	1	1	1	0	0
		D	1	0	0	0	0	0	0	0	0	0	1	0
		E	1	0	0	0	0	0	0	0	1	1	0	0
		F	0	0	0	0	0	0	0	0	0	0	0	1
		G	0	0	0	0	0	0	0	0	0	0	0	0
		H	0	0	0	0	1	0	0	0	0	0	0	0
		Step 3: Comparison with in silico phenotypes (growth behaviour printed if available)
		PM1	1	2	3	4	5	6	7	8	9	10	11	12
		A		0			0.459	0	0	0	0	2.196	1.093	0
		B		1.179	0.626					0.904		0	1.179	0
		C				0.909		1.018	1.093	0.119	1.093	0	0	0
		D	0					0.591					0	0
		E	0						0.707				0	0
		F		0.526	0		0.403					0		0
		G			0	0	0							0.403
		H								0		0
					growth in model and test
					no growth in model, but in test
					growth in model, but not in test
		Step 4: List of all PM1 metabolites (excluded (-- / white) with identifiers
			A08	L-Proline		CAS 147-85-3	C00148	pro_L		A05	Succinic acid		CAS 6106-21-4	C00042	succ		A10	D-Trehalose		CAS 6138-23-4	C01083	tre
			A12	Dulcitol		CAS 608-66-2	C01697			B08	D-Xylose		CAS 58-86-6	C00181	xyl_D		A11	D-Mannose		CAS 3458-28-4	C00159	man
			B07	DL-a-Glycerol Phosphate		CAS 3325-00-6	C00093	glyc3p		C04	D-Ribose		CAS 50-69-1	C00121	rib_D		B02	D-Sorbitol		CAS 50-70-4	C00794	sbt_D
			B12	L-Glutamic acid		CAS 6106-04-3	C00025	glu_L		D06	a-Ketoglutaric acid		CAS 22202-68-2	C00026	akg		B03	Glycerol		CAS 56-81-5	C00116	glyc
			C10	Maltose		CAS 6363-53-7	C00208	malt		E07	a-Hydroxybutyric acid		CAS 19054-57-0	C05984	2hb		B11	D-Mannitol		CAS 69-65-8	C00392	mnl
			D01	L-Asparagine		CAS 70-47-3	C00152	asn_L		F02	Citric acid		CAS 6132-04-3	C00158	cit		C06	L-Rhamnose		CAS 3615-41-6	C00507	rmn
			D11	Sucrose		CAS 57-50-1	C00089	sucr		F05	Fumaric acid		CAS 17013-01-3	C00122	fum		C07	D-Fructose		CAS 57-48-7	C00095	fru
			E01	L-Glutamine		CAS 56-85-9	C00064	gln_L		G12	L-Malic acid		CAS 138-09-0	C00149	mal_L		C08	Acetic acid		CAS 127-09-3	C00033	ac
			E09	Adonitol		CAS 488-81-3	C00474										C09	a-D-Glucose		CAS 50-99-7	C00031	glc_D
			E10	Maltotriose		CAS 1109-28-0	C01835										B09	L-Lactic acid		CAS 312-85-6	C01432	?
			F12	Inosine		CAS 58-63-9	C00294	ins
			H05	D-Psicose		CAS 551-68-8	C06468

## Sheet: PM2-Analysis
	time [h]	PM1.1
	0		1	2	3	4	5	6	7	8	9	10	11	12
		A	0.123	0.115	0.12	0.129	0.115	0.129	0.146	0.128	0.12	0.119	0.121	0.213	490
			0.093	0.088	0.091	0.097	0.087	0.091	0.117	0.093	0.092	0.091	0.091	0.128	750
		B	0.122	0.115	0.119	0.119	0.194	0.127	0.121	0.124	0.152	0.119	0.118	0.119	490
			0.092	0.088	0.089	0.09	0.088	0.096	0.092	0.092	0.096	0.09	0.088	0.09	750
		C	0.114	0.109	0.114	0.117	0.109	0.122	0.118	0.12	0.119	0.116	0.112	0.158	490
			0.086	0.083	0.086	0.089	0.085	0.092	0.089	0.09	0.091	0.088	0.087	0.115	750
		D	0.112	0.109	0.114	0.125	0.108	0.451	0.117	0.118	0.119	0.116	0.113	0.118	490
			0.086	0.084	0.087	0.098	0.084	0.094	0.088	0.088	0.09	0.089	0.087	0.089	750
		E	0.133	0.111	0.113	0.125	0.157	0.12	0.123	0.117	0.132	0.116	0.114	0.146	490
			0.11	0.087	0.089	0.096	0.085	0.09	0.089	0.088	0.101	0.089	0.089	0.09	750
		F	0.118	0.11	0.148	0.122	0.112	0.122	0.111	0.126	0.129	0.125	0.114	0.144	490
			0.091	0.087	0.107	0.096	0.085	0.092	0.084	0.096	0.089	0.089	0.086	0.11	750
		G	0.115	0.108	0.111	0.131	0.109	0.117	0.124	0.121	0.132	0.162	0.114	0.128	490
			0.087	0.085	0.088	0.102	0.085	0.089	0.094	0.092	0.103	0.134	0.088	0.098	750
		H	0.266	0.129	0.115	0.12	0.112	0.12	0.121	0.12	0.241	0.116	0.12	0.122	490
			0.242	0.101	0.088	0.091	0.086	0.09	0.088	0.091	0.093	0.088	0.086	0.092	750
	72		1	2	3	4	5	6	7	8	9	10	11	12			1	2	3	4	5	6	7	8	9	10	11	12			1	2	3	4	5	6	7	8	9	10	11	12
		A	0.149	0.172	0.196	0.201	0.14	0.193	0.13	0.152	0.153	0.556	0.189	0.301	490	A	0.147	0.136	0.143	0.16	0.144	0.198	0.156	0.156	0.159	0.533	0.157	0.322	490	A	0.145	0.147	0.142	0.186	0.148	0.196	0.152	0.248	0.184	0.504	0.157	0.312
			0.102	0.108	0.121	0.125	0.1	0.12	0.088	0.098	0.107	0.318	0.113	0.172	750		0.101	0.093	0.101	0.111	0.103	0.124	0.106	0.101	0.112	0.307	0.106	0.18	750		0.1	0.1	0.1	0.122	0.104	0.122	0.112	0.139	0.121	0.289	0.108	0.177
		B	0.149	0.136	0.247	0.336	0.449	0.758	0.488	0.167	0.347	0.812	0.209	0.139	490	B	0.151	0.131	0.22	0.4	0.462	0.715	0.537	0.222	0.41	0.718	0.44	0.141	490	B	0.151	0.136	0.198	0.362	0.372	0.686	0.499	0.194	0.293	0.747	0.194	0.141
			0.103	0.095	0.13	0.208	0.133	0.374	0.307	0.111	0.11	0.488	0.138	0.089	750		0.103	0.091	0.128	0.239	0.135	0.356	0.332	0.149	0.124	0.427	0.182	0.091	750		0.104	0.094	0.125	0.248	0.129	0.339	0.324	0.112	0.103	0.451	0.134	0.092
		C	0.269	0.138	0.152	0.776	0.236	0.175	0.16	0.207	0.159	0.16	0.156	1.003	490	C	0.16	0.147	0.173	0.849	0.294	0.159	0.199	0.21	0.2	0.195	0.163	0.949	490	C	0.218	0.145	0.152	0.826	0.595	0.154	0.162	0.184	0.157	0.213	0.153	0.992
			0.134	0.094	0.106	0.454	0.16	0.116	0.11	0.103	0.111	0.108	0.111	0.569	750		0.107	0.1	0.114	0.488	0.195	0.112	0.114	0.107	0.139	0.105	0.114	0.517	750		0.112	0.1	0.106	0.498	0.364	0.109	0.112	0.105	0.11	0.146	0.11	0.553
		D	0.288	0.145	0.147	0.15	0.146	0.296	0.634	0.651	0.14	1.69	0.143	0.141	490	D	0.152	0.145	0.217	0.153	0.213	0.34	0.686	0.882	0.172	0.159	0.145	0.14	490	D	0.37	0.146	0.181	0.165	0.159	0.267	0.738	0.829	0.144	0.164	0.141	0.14
			0.16	0.103	0.102	0.08	0.102	0.149	0.281	0.317	0.095	0.598	0.1	0.098	750		0.103	0.102	0.12	0.08	0.133	0.151	0.307	0.5	0.097	0.113	0.101	0.097	750		0.208	0.102	0.118	0.102	0.111	0.15	0.341	0.429	0.098	0.117	0.1	0.098
		E	0.106	0.132	0.144	0.29	0.435	0.157	0.155	1.151	0.889	0.151	0.138	0.432	490	E	0.1	0.13	0.148	0.291	0.459	0.187	0.162	0.191	0.662	0.153	0.169	0.458	490	E	0.09	0.133	0.454	0.294	0.468	0.153	0.159	1.372	0.664	0.19	0.141	0.419
			0.072	0.092	0.102	0.212	0.091	0.106	0.106	0.324	0.302	0.101	0.099	0.114	750		0.065	0.09	0.106	0.215	0.097	0.107	0.109	0.133	0.203	0.101	0.11	0.116	750		0.06	0.092	0.159	0.205	0.096	0.104	0.108	0.495	0.233	0.126	0.102	0.115
		F	0.137	0.136	0.166	0.152	0.281	0.15	0.163	0.156	0.282	0.143	0.142	0.638	490	F	0.402	0.136	0.146	0.149	0.319	0.177	0.154	0.181	0.317	0.144	0.148	0.135	490	F	0.136	0.141	0.248	0.189	0.2	0.18	0.183	0.139	0.285	0.629	0.136	0.139
			0.095	0.095	0.109	0.108	0.109	0.103	0.108	0.107	0.095	0.099	0.098	0.183	750		0.187	0.097	0.103	0.106	0.122	0.119	0.108	0.127	0.128	0.1	0.102	0.091	750		0.093	0.1	0.133	0.116	0.103	0.104	0.119	0.097	0.098	0.21	0.095	0.095
		G	0.235	0.593	0.564	0.239	0.117	0.149	0.137	0.147	0.273	0.453	0.125	0.139	490	G	0.135	0.23	0.143	0.277	0.122	0.148	0.139	0.185	0.348	0.403	0.169	0.142	490	G	0.142	0.296	0.141	0.255	0.247	0.141	0.137	0.196	0.245	0.277	0.122	0.169
			0.131	0.258	0.186	0.162	0.08	0.1	0.093	0.101	0.119	0.186	0.084	0.093	750		0.093	0.125	0.103	0.193	0.083	0.099	0.093	0.114	0.168	0.171	0.096	0.094	750		0.098	0.155	0.102	0.174	0.135	0.095	0.093	0.117	0.134	0.141	0.082	0.104
		H	0.603	0.115	0.147	0.284	0.139	0.167	0.154	0.155	1.082	0.144	0.175	0.151	490	H	0.361	0.13	1.415	0.141	0.137	0.144	0.214	0.15	1.056	0.204	0.183	0.151	490	H	0.359	0.125	1.617	0.255	0.135	0.14	0.145	0.208	1.105	0.196	0.168	0.148
			0.292	0.078	0.101	0.135	0.096	0.102	0.103	0.106	0.391	0.099	0.093	0.102	750		0.234	0.088	0.451	0.097	0.095	0.097	0.117	0.102	0.358	0.12	0.102	0.103	750		0.224	0.084	0.557	0.135	0.093	0.094	0.095	0.12	0.397	0.126	0.092	0.103
		Results	t4	-	t0
		PM2A.1	1	2	3	4	5	6	7	8	9	10	11	12	λ (nm)	PM2A.2	1	2	3	4	5	6	7	8	9	10	11	12	λ (nm)	PM2A.3	1	2	3	4	5	6	7	8	9	10	11	12	λ (nm)
		A	0.026	0.057	0.076	0.072	0.025	0.064	-0.016	0.024	0.033	0.437	0.068	0.088	490	A	0.024	0.021	0.023	0.031	0.029	0.069	0.01	0.028	0.039	0.414	0.036	0.109	490	A	0.022	0.032	0.022	0.057	0.033	0.067	0.006	0.12	0.064	0.385	0.036	0.099	490
			0.009	0.02	0.03	0.028	0.013	0.029	-0.029	0.005	0.015	0.227	0.022	0.044	750		0.008	0.005	0.01	0.014	0.016	0.033	-0.011	0.008	0.02	0.216	0.015	0.052	750		0.007	0.012	0.009	0.025	0.017	0.031	-0.005	0.046	0.029	0.198	0.017	0.049	750
		B	0.027	0.021	0.128	0.217	0.255	0.631	0.367	0.043	0.195	0.693	0.091	0.02	490	B	0.029	0.016	0.101	0.281	0.268	0.588	0.416	0.098	0.258	0.599	0.322	0.022	490	B	0.029	0.021	0.079	0.243	0.178	0.559	0.378	0.07	0.141	0.628	0.076	0.022	490
			0.011	0.007	0.041	0.118	0.045	0.278	0.215	0.019	0.014	0.398	0.05	-0.001	750		0.011	0.003	0.039	0.149	0.047	0.26	0.24	0.057	0.028	0.337	0.094	0.001	750		0.012	0.006	0.036	0.158	0.041	0.243	0.232	0.02	0.007	0.361	0.046	0.002	750
		C	0.155	0.029	0.038	0.659	0.127	0.053	0.042	0.087	0.04	0.044	0.044	0.845	490	C	0.046	0.038	0.059	0.732	0.185	0.037	0.081	0.09	0.081	0.079	0.051	0.791	490	C	0.104	0.036	0.038	0.709	0.486	0.032	0.044	0.064	0.038	0.097	0.041	0.834	490
			0.048	0.011	0.02	0.365	0.075	0.024	0.021	0.013	0.02	0.02	0.024	0.454	750		0.021	0.017	0.028	0.399	0.11	0.02	0.025	0.017	0.048	0.017	0.027	0.402	750		0.026	0.017	0.02	0.409	0.279	0.017	0.023	0.015	0.019	0.058	0.023	0.438	750
		D	0.176	0.036	0.033	0.025	0.038	-0.155	0.517	0.533	0.021	1.574	0.03	0.023	490	D	0.04	0.036	0.103	0.028	0.105	-0.111	0.569	0.764	0.053	0.043	0.032	0.022	490	D	0.258	0.037	0.067	0.04	0.051	-0.184	0.621	0.711	0.025	0.048	0.028	0.022	490
			0.074	0.019	0.015	-0.018	0.018	0.055	0.193	0.229	0.005	0.509	0.013	0.009	750		0.017	0.018	0.033	-0.018	0.049	0.057	0.219	0.412	0.007	0.024	0.014	0.008	750		0.122	0.018	0.031	0.004	0.027	0.056	0.253	0.341	0.008	0.028	0.013	0.009	750
		E	-0.027	0.021	0.031	0.165	0.278	0.037	0.032	1.034	0.757	0.035	0.024	0.286	490	E	-0.033	0.019	0.035	0.166	0.302	0.067	0.039	0.074	0.53	0.037	0.055	0.312	490	E	-0.043	0.022	0.341	0.169	0.311	0.033	0.036	1.255	0.532	0.074	0.027	0.273	490
			-0.038	0.005	0.013	0.116	0.006	0.016	0.017	0.236	0.201	0.012	0.01	0.024	750		-0.045	0.003	0.017	0.119	0.012	0.017	0.02	0.045	0.102	0.012	0.021	0.026	750		-0.05	0.005	0.07	0.109	0.011	0.014	0.019	0.407	0.132	0.037	0.013	0.025	750
		F	0.019	0.026	0.018	0.03	0.169	0.028	0.052	0.03	0.153	0.018	0.028	0.494	490	F	0.284	0.026	-0.002	0.027	0.207	0.055	0.043	0.055	0.188	0.019	0.034	-0.009	490	F	0.018	0.031	0.1	0.067	0.088	0.058	0.072	0.013	0.156	0.504	0.022	-0.005	490
			0.004	0.008	0.002	0.012	0.024	0.011	0.024	0.011	0.006	0.01	0.012	0.073	750		0.096	0.01	-0.004	0.01	0.037	0.027	0.024	0.031	0.039	0.011	0.016	-0.019	750		0.002	0.013	0.026	0.02	0.018	0.012	0.035	0.001	0.009	0.121	0.009	-0.015	750
		G	0.12	0.485	0.453	0.108	0.008	0.032	0.013	0.026	0.141	0.291	0.011	0.011	490	G	0.02	0.122	0.032	0.146	0.013	0.031	0.015	0.064	0.216	0.241	0.055	0.014	490	G	0.027	0.188	0.03	0.124	0.138	0.024	0.013	0.075	0.113	0.115	0.008	0.041	490
			0.044	0.173	0.098	0.06	-0.005	0.011	-0.001	0.009	0.016	0.052	-0.004	-0.005	750		0.006	0.04	0.015	0.091	-0.002	0.01	-0.001	0.022	0.065	0.037	0.008	-0.004	750		0.011	0.07	0.014	0.072	0.05	0.006	-0.001	0.025	0.031	0.007	-0.006	0.006	750
		H	0.337	-0.014	0.032	0.164	0.027	0.047	0.033	0.035	0.841	0.028	0.055	0.029	490	H	0.095	0.001	1.3	0.021	0.025	0.024	0.093	0.03	0.815	0.088	0.063	0.029	490	H	0.093	-0.004	1.502	0.135	0.023	0.02	0.024	0.088	0.864	0.08	0.048	0.026	490
			0.05	-0.023	0.013	0.044	0.01	0.012	0.015	0.015	0.298	0.011	0.007	0.01	750		-0.008	-0.013	0.363	0.006	0.009	0.007	0.029	0.011	0.265	0.032	0.016	0.011	750		-0.018	-0.017	0.469	0.044	0.007	0.004	0.007	0.029	0.304	0.038	0.006	0.011	750
		Calculation of OD cutoff from normal distribution (1-sigma) that separates non-growth and growth
		Threshholdd (Matlab)	Pm2.1	pm2.2	pm2.2
		from MATLAB:	0.0772	0.081	0.1	standard deviation from the normal distribution
		Step 1: Elimination of metabolites below the 68 % confidence intervall														Legend
		490 nm	1	2	3	4	5	6	7	8	9	10	11	12			obvious reaction on abiotic test
		A.1	0	0	0	0	0	0	0	0	0	1	0	0
		A.2	0	0	0	0	0	0	0	0	0	1	0	0
		A.3	0	0	0	0	0	0	0	1	0	1	0	0
		B.1	0	0	1	1	0	1	1	0	0	1	1	0
		B.2	0	0	1	1	0	1	1	1	0	1	1	0
		B.3	0	0	0	1	0	1	1	0	0	1	0	0
		C.1	1	0	0	1	1	0	0	1	0	0	0	1
		C.2	0	0	0	1	1	0	1	1	1	0	0	1
		C.3	1	0	0	1	1	0	0	0	0	0	0	1
		D.1	1	0	0	0	0	0	1	1	0	1	0	0
		D.2	0	0	1	0	1	0	1	1	0	0	0	0
		D.3	1	0	0	0	0	0	1	1	0	0	0	0
		E.1	0	0	0	1	0	0	0	1	1	0	0	0
		E.2	0	0	0	1	0	0	0	0	1	0	0	0
		E.3	0	0	1	1	0	0	0	1	1	0	0	0
		F.1	0	0	0	0	1	0	0	0	1	0	0	1
		F.2	1	0	0	0	1	0	0	0	1	0	0	0
		F.3	0	0	1	0	0	0	0	0	1	1	0	0
		G.1	1	1	1	1	0	0	0	0	1	1	0	0
		G.2	0	1	0	1	0	0	0	0	1	1	0	0
		G.3	0	1	0	1	1	0	0	0	1	1	0	0
		H.1	1	0	0	1	0	0	0	0	1	0	0	0
		H.2	1	0	1	0	0	0	1	0	1	1	0	0
		H.3	0	0	1	1	0	0	0	0	1	0	0	0
		Step 2: Elimination of metabolites with less than 66 % positive phenotypes
		490 nm	1	2	3	4	5	6	7	8	9	10	11	12
		A	0	0	0	0	0	0	0	0	0	1	0	0
		B	0	0	1	1	0	1	1	0	0	1	1	0
		C	1	0	0	1	1	0	0	1	0	0	0	1
		D	1	0	0	0	0	0	1	1	0	0	0	0
		E	0	0	0	1	0	0	0	1	1	0	0	0
		F	0	0	0	0	1	0	0	0	1	0	0	0
		G	0	1	0	1	0	0	0	0	1	1	0	0
		H	1	0	1	1	0	0	0	0	1	0	0	0
		Step 3: Comparison with in silico phenotypes (growth behaviour printed if available)														Step 4: List of all PM2 metabolites (only (-+ /yellow) with identifiers)
			1	2	3	4	5	6	7	8	9	10	11	12			A10	Laminarin		CAS 9008-22-4	C00771
		A					0	0	0					0			B03	b-D-Allose		CAS 2595-97-3	C01487
		B															B04	Amygdalin		CAS 29883-15-6	C08325
		C															B06	D-Arabitol		CAS 488-82-4	C01904
		D				0				0.9954		0					B07	L-Arabitol		CAS 7643-75-6	C00532
		E															B10	i-Erythritol		CAS 149-32-6	C00503
		F															B11	D-Fucose		CAS 3615-37-0	C01018
		G				0	0	0			0.654	0	0	0			C1	Gentiobiose		CAS 554-91-6	C08240
		H		0		0				0		0					C04	D-Melezitose		CAS 10030-67-8	C08243
																	C05	Maltitol		CAS 585-88-6	G00275
																	C8	3-Methylglucose		CAS 13224-94-7
		PM2A	1	2	3	4	5	6	7	8	9	10	11	12			C12	Palatinose		CAS 13718-94-0	C01742
		A										Laminarin					D1	D-Raffinose		CAS 17629-30-0	C00492		nur eine rkonsequent angewachsen udn einr zum letzten zeitpunkt sprungartig. KANDIDAT FÜR ABBRUCH
		B			b-D-Allose	Amygdalin		D-Arabitol	L-Arabitol			i-Erythritol	D-Fucose				D07	Turanose		CAS 547-25-1	G03588
		C	Gentiobiose			D-Melezitose	Maltitol			3-Methylglucose				Palatinose			E04	Citramalic acid		CAS 6236-10-8	C00815
		D	D-Raffinose						Turanose	Xylitol							E8	b-Hydroxybutyric acid		CAS 150-83-4	C01089		contamination
		E				Citramalic acid					Hydroxy-butyric acid						E09	g-Hydroxybutyric acid		CAS 502-85-2	C00989
		F					Oxalomalic acid				Sorbic acid						F5	Oxalomalic acid		CAS 89304-26-7	C01990
		G		L-Alaninamide		L-Arginine					L-Isoleucine	L-Leucine					F09	Sorbic acid		CAS 110-44-1			kandidat im abiotic test
		H	L-Ornithine			L-Valine					Dihydroxy-acetone						G2	L-Alaninamide		CAS 33208-99-0
																	G04	L-Arginine		CAS 1119-34-2	C00062
																	G10	L-Leucine		CAS 61-90-5	C00123
																	H1	L-Ornithine		CAS 3184-13-2	C00077		scheinbar fehler bi t0 aufgetreten. Untersuchung ratsam
																	H3	L-Pyroglutamic acid		CAS 98-79-3	C02238		contamination
																	H4	L-Valine		CAS 72-18-4	C00183
																	H09	Dihydroxyacetone		CAS 96-26-4	C00184

## Sheet: Shaker-Growth-Test
					initial OD = 0.02
	CM2-Medium (Yan et al., 2014, doi:10.1016/j.biortech.2014.01.053):				OD represent the mean of triplicates
					days	2	7	13
	Substrate	Concentration [g/L]			OD(Succinate)	0.23	0.13	1.13
	KH2PO4	3			OD(D-Xylose)	0.3	0.97	0.9
	K2SO4	6.6			OD(D-Ribose)	2.33	1.07	1.13
	MgSO4 * 7 H2O	0.5			OD(α-Ketoglutarate)	0.43	1.67	1.37
	Urea	0.4			OD(α-Ketobutyrate)	0.3	0.1	0
	L-Leucine	0.4			OD(Citrate)	0.3	1	2.83
	Adenine	0.02			OD(Fumarate)	0.53	0	0.3
	L-Methionine	0.02			OD(Malate)	0.43	0	0.3
	Trace elements	10 mL stock solution
	Vitamins	10 mL stock solution
		pH = 5
	C-Sources:	each with 10 mmol /L
	Succinate
	D-Xylose
	D-Ribose
	α-Ketoglutarate
	α-Ketobutyrate
	Citrate
	Fumarate
	L-Malate
