# Supplementary material for: Genome-scale model reconstruction of the methylotrophic yeast Ogataea polymorpha
Source: BMC Biotechnol. 2021 Mar 15;21:23. doi: 10.1186/s12896-021-00675-w (PMC7962355; doi:10.1186/s12896-021-00675-w)
Supplement: Supplementary file 2 — Additional file 2 Experimental data. Excel sheet with comparison of substrate utilization tests conducted in this paper and Suh et al. [9]. Detailed information on the results of Biolog’s Phenotype Microarray™ plates test, namely (i) a list of substrates with abiotic activity, (ii) for plate PM1: OD490/600 and selection of metabolized substrates, (iii) for plate PM1: OD490/600 and selection of metabolized substrates, (iv) shake flask growth results for the eight substrates not grown in phenotype assay (succinate, D-xylose, D-ribose, α-ketoglutarate, α-ketobutyrate, citrate, fumarate, malate). [file 12896_2021_675_MOESM2_ESM.xlsx]

## Sheet: README
Title	Genome-scale model reconstruction of the methylotrophic yeast Ogataea polymorphya
Authors	U.W. Liebal(1), B.A. Fabry(1), A. Ravikrishnan(2), C.V.L. Schedel(1), S. Schmitz(1), L.M. Blank(1), B.E. Ebert(3,4)
Affiliations	(1): Institute of Applied Microbiology-iAMB, Aachen Biology and Biotechnology-ABBt, RWTH Aachen University, Germany; (2): Genome Institute of Singapore, Singapore; (3): Australian Institute for Bioengineering and Nanotechnology, The University of Queensland, Brisbane City QLD 4072, Australia; (4): CSIRO Future Science Platform in Synthetic Biology, Commonwealth Scientific and Industrial Research …
Journal	BMC Biotechnology
Link	future doi number
File	Additional File 1
Content	Experimental growth tests
Description	The Additional File 1 is an xlsx with six sheets and provides information on experimental and literature growth tests.
Substrate Comp Suh et al.	Comparison of the Biolog growth test with results by Suh et al. (2010).
Substrates abiotic activity	Substrate list with abiotic activity in Biolog pates.
PM1-Analysis	Biolog plate measurements and analysis of PM1, carbon sources.
PM2-Analysis	Biolog plate measurements and analysis of PM2, carbon sources.
Shaker-Growth-Test	Shaking culture tests for substrates failing to support growth in Biolog but predicted by the model.

## Sheet: Substrate Comp Suh et al.
Metabolite	Assimilation (Liebal et al., 2019)	Assimilation (Suh et al., 2010, O. angusta (O.polymorpha ATCC 14754))	comment
Sucrose	+	v
L-Arabinitol	+	+
Lactate	-	-
Succinate	+	+	positive growth detected in flasks
Ribose	+	+	positive growth detected in flasks
Maltose	+	-
Melibiose	-	-
Melezitose	+	+
Erythritol	+	+
Xylitol	+	+
Citrate	+	+	positive growth detected in flasks
Raffinose	+	-
Glucose	+	+
Galactose	-	-
Glycerol	+	+
Trehalose	+	+
Adonitol/Ribitol	+	+
Mannitol	+	+
Galactitol/Dulcitol	v	+

## Sheet: Substrates abiotic activity
Name	Plate
L-Arabinose	PM1-A2
D-Xylose	PM1-B8
D-Ribose	PM1-C4
D-Fructose	PM1-C7
a-Ketoglutaric acid	PM1-D6
Glyoxylix acid	PM1-F10
L-Lyxose	PM1-H6
Inulin	PM2-A9
Pectin	PM2-A12
D-Arabinose	PM2-B5
Desoxy-2-ribose	PM2-B9
D-Glucosamin	PM2-E5
5-Keto-D-gluconic acid	PM2-E12
Sorbic acid	PM2-F9
Dihydroxyacetone	PM2-H9

## Sheet: PM1-Analysis
	time [h]	PM1.1
	0		1	2	3	4	5	6	7	8	9	10	11	12
		A	0.128	0.185	0.117	0.12	0.119	0.118	0.118	0.118	0.167	0.119	0.121	0.136	490
			0.099	0.086	0.089	0.09	0.091	0.088	0.09	0.091	0.138	0.091	0.093	0.105	750
		B	0.126	0.117	0.123	0.127	0.129	0.121	0.121	0.212	0.124	0.126	0.12	0.125	490
			0.096	0.091	0.093	0.095	0.092	0.092	0.093	0.093	0.095	0.096	0.09	0.095	750
		C	0.126	0.125	0.122	0.257	0.121	0.128	0.122	0.125	0.155	0.118	0.117	0.128	490
			0.095	0.088	0.093	0.095	0.092	0.095	0.091	0.095	0.125	0.09	0.09	0.099	750
		D	0.126	0.116	0.122	0.125	0.122	0.13	0.125	0.121	0.124	0.124	0.123	0.124	490
			0.096	0.089	0.093	0.097	0.091	0.098	0.094	0.09	0.092	0.095	0.095	0.093	750
		E	0.121	0.11	0.118	0.131	0.117	0.121	0.124	0.12	0.12	0.117	0.115	0.124	490
			0.093	0.087	0.093	0.093	0.089	0.092	0.094	0.091	0.09	0.089	0.09	0.094	750
		F	0.125	0.11	0.122	0.117	0.12	0.122	0.121	0.125	0.126	0.117	0.116	0.121	490
			0.097	0.087	0.096	0.091	0.092	0.093	0.091	0.094	0.095	0.089	0.089	0.091	750
		G	0.122	0.108	0.114	0.126	0.112	0.118	0.125	0.12	0.121	0.116	0.116	0.119	490
			0.094	0.086	0.09	0.099	0.088	0.09	0.094	0.093	0.093	0.089	0.089	0.091	750
		H	0.116	0.115	0.118	0.123	0.129	0.264	0.129	0.124	0.126	0.153	0.144	0.123	490
			0.089	0.088	0.089	0.093	0.091	0.092	0.095	0.091	0.092	0.12	0.114	0.091	750
																PM1.2
	72		1	2	3	4	5	6	7	8	9	10	11	12			1	2	3	4	5	6	7	8	9	10	11	12
		A	0.145	0.415	0.153	0.154	0.167	0.163	0.212	0.601	0.203	0.644	0.971	0.452	490	A	0.145	0.459	0.155	1.193	0.162	1.265	0.215	0.59	0.235	0.701	0.96	0.234	490
			0.1	0.124	0.107	0.106	0.118	0.098	0.148	0.377	0.139	0.436	0.593	0.334	750		0.1	0.127	0.108	0.337	0.115	0.465	0.148	0.375	0.157	0.44	0.606	0.197	750
		B	0.15	0.766	0.723	0.174	0.19	0.21	0.253	1.107	0.259	0.232	0.903	0.77	490	B	0.151	0.716	0.591	0.178	0.192	1.303	0.264	0.882	0.255	0.246	0.834	0.313	490
			0.102	0.476	0.46	0.109	0.119	0.148	0.174	0.431	0.175	0.169	0.569	0.318	750		0.104	0.443	0.36	0.114	0.119	0.445	0.178	0.288	0.174	0.18	0.507	0.206	750
		C	0.154	0.179	0.154	0.958	0.178	0.393	1.02	0.641	1.051	0.702	0.224	0.24	490	C	0.25	0.175	0.154	0.942	0.178	0.373	1.164	0.608	1.021	0.705	0.224	0.24	490
			0.103	0.099	0.107	0.34	0.125	0.226	0.612	0.282	0.6	0.461	0.15	0.164	750		0.133	0.097	0.108	0.315	0.126	0.216	0.633	0.242	0.598	0.464	0.151	0.164	750
		D	1.119	0.144	0.15	0.186	0.74	0.234	0.213	0.233	0.202	0.233	0.887	0.273	490	D	0.961	0.148	0.154	0.166	0.198	0.235	0.223	0.249	0.228	0.232	0.8	0.224	490
			0.343	0.101	0.104	0.125	0.25	0.153	0.149	0.161	0.141	0.16	0.545	0.174	750		0.285	0.104	0.108	0.119	0.14	0.154	0.155	0.17	0.156	0.16	0.468	0.153	750
		E	1.523	0.142	0.15	0.198	0.177	0.189	0.182	0.201	0.679	0.258	0.201	0.218	490	E	1.569	0.142	0.205	0.208	0.171	0.196	0.226	0.207	0.61	0.303	0.204	0.214	490
			0.529	0.101	0.106	0.113	0.123	0.133	0.128	0.143	0.39	0.175	0.145	0.152	750		0.676	0.102	0.128	0.119	0.119	0.139	0.151	0.147	0.328	0.201	0.147	0.148	750
		F	0.141	0.137	0.146	0.153	0.153	0.971	0.233	0.184	0.161	0.17	0.179	0.355	490	F	0.139	0.141	0.15	0.151	0.153	0.167	0.164	0.235	0.17	0.182	0.182	0.358	490
			0.097	0.098	0.105	0.108	0.109	0.296	0.126	0.127	0.11	0.106	0.126	0.247	750		0.096	0.102	0.108	0.108	0.109	0.117	0.115	0.141	0.118	0.115	0.13	0.248	750
		G	0.144	0.134	0.131	0.145	1.209	0.16	0.309	0.245	0.169	0.179	0.157	1.078	490	G	1.4	0.135	0.131	0.148	0.19	0.163	0.166	0.16	0.175	0.223	0.154	0.155	490
			0.099	0.097	0.092	0.102	0.394	0.113	0.123	0.144	0.122	0.129	0.111	0.271	750		0.429	0.099	0.092	0.104	0.14	0.117	0.111	0.113	0.127	0.156	0.109	0.107	750
		H	0.283	0.372	0.151	0.151	0.281	0.614	0.202	1.155	1.192	0.162	0.191	0.151	490	H	0.141	0.14	0.216	0.219	0.288	0.618	0.199	0.177	0.168	1.247	0.177	0.148	490
			0.156	0.199	0.103	0.102	0.157	0.123	0.089	0.325	0.362	0.103	0.123	0.103	750		0.098	0.098	0.127	0.121	0.16	0.125	0.085	0.11	0.105	0.411	0.118	0.101	750
		Results	t (72 h)	-	t (0 h)
		PM1.1	1	2	3	4	5	6	7	8	9	10	11	12		PM1.2	1	2	3	4	5	6	7	8	9	10	11	12
		A	0.017	0.23	0.036	0.034	0.048	0.045	0.094	0.483	0.036	0.525	0.85	0.316		A	0.017	0.274	0.038	1.073	0.043	1.147	0.097	0.472	0.068	0.582	0.839	0.098
			0.001	0.038	0.018	0.016	0.027	0.01	0.058	0.286	0.001	0.345	0.5	0.229			0.001	0.041	0.019	0.247	0.024	0.377	0.058	0.284	0.019	0.349	0.513	0.092
		B	0.024	0.649	0.6	0.047	0.061	0.089	0.132	0.895	0.135	0.106	0.783	0.645		B	0.025	0.599	0.468	0.051	0.063	1.182	0.143	0.67	0.131	0.12	0.714	0.188
			0.006	0.385	0.367	0.014	0.027	0.056	0.081	0.338	0.08	0.073	0.479	0.223			0.008	0.352	0.267	0.019	0.027	0.353	0.085	0.195	0.079	0.084	0.417	0.111
		C	0.028	0.054	0.032	0.701	0.057	0.265	0.898	0.516	0.896	0.584	0.107	0.112		C	0.124	0.05	0.032	0.685	0.057	0.245	1.042	0.483	0.866	0.587	0.107	0.112
			0.008	0.011	0.014	0.245	0.033	0.131	0.521	0.187	0.475	0.371	0.06	0.065			0.038	0.009	0.015	0.22	0.034	0.121	0.542	0.147	0.473	0.374	0.061	0.065
		D	0.993	0.028	0.028	0.061	0.618	0.104	0.088	0.112	0.078	0.109	0.764	0.149		D	0.835	0.032	0.032	0.041	0.076	0.105	0.098	0.128	0.104	0.108	0.677	0.1
			0.247	0.012	0.011	0.028	0.159	0.055	0.055	0.071	0.049	0.065	0.45	0.081			0.189	0.015	0.015	0.022	0.049	0.056	0.061	0.08	0.064	0.065	0.373	0.06
		E	1.402	0.032	0.032	0.067	0.06	0.068	0.058	0.081	0.559	0.141	0.086	0.094		E	1.448	0.032	0.087	0.077	0.054	0.075	0.102	0.087	0.49	0.186	0.089	0.09
			0.436	0.014	0.013	0.02	0.034	0.041	0.034	0.052	0.3	0.086	0.055	0.058			0.583	0.015	0.035	0.026	0.03	0.047	0.057	0.056	0.238	0.112	0.057	0.054
		F	0.016	0.027	0.024	0.036	0.033	0.849	0.112	0.059	0.035	0.053	0.063	0.234		F	0.014	0.031	0.028	0.034	0.033	0.045	0.043	0.11	0.044	0.065	0.066	0.237
			0	0.011	0.009	0.017	0.017	0.203	0.035	0.033	0.015	0.017	0.037	0.156			-0.001	0.015	0.012	0.017	0.017	0.024	0.024	0.047	0.023	0.026	0.041	0.157
		G	0.022	0.026	0.017	0.019	1.097	0.042	0.184	0.125	0.048	0.063	0.041	0.959		G	1.278	0.027	0.017	0.022	0.078	0.045	0.041	0.04	0.054	0.107	0.038	0.036
			0.005	0.011	0.002	0.003	0.306	0.023	0.029	0.051	0.029	0.04	0.022	0.18			0.335	0.013	0.002	0.005	0.052	0.027	0.017	0.02	0.034	0.067	0.02	0.016
		H	0.167	0.257	0.033	0.028	0.152	0.35	0.073	1.031	1.066	0.009	0.047	0.028		H	0.025	0.025	0.098	0.096	0.159	0.354	0.07	0.053	0.042	1.094	0.033	0.025
			0.067	0.111	0.014	0.009	0.066	0.031	-0.006	0.234	0.27	-0.017	0.009	0.012			0.009	0.01	0.038	0.028	0.069	0.033	-0.01	0.019	0.013	0.291	0.004	0.01
		Calculation of OD cutoff from normal distribution (1-sigma) that separates non-growth and growth
			PM1.1	PM1.2
		from MATLAB:	0.123	0.1269	standard deviation from the normal distribution
		Step 1: Elimination of metabolites below one standard deviation of the fitted normal distribution
		[490 nm]	1	2	3	4	5	6	7	8	9	10	11	12				abiotic activity
		A.1	0	0	0	0	0	0	0	1	0	1	1	1
		A.2	0	0	0	1	0	1	0	1	0	1	1	0
		B.1	0	1	1	0	0	0	1	0	1	0	1	1
		B.2	0	1	1	0	0	1	1	0	1	0	1	1
		C.1	0	0	0	0	0	1	1	1	1	1	0	0
		C.2	0	0	0	0	0	1	1	1	1	1	0	0
		D.1	1	0	0	0	1	0	0	0	0	0	1	1
		D.2	1	0	0	0	0	0	0	1	0	0	1	0
		E.1	1	0	0	0	0	0	0	0	1	1	0	0
		E.2	1	0	0	0	0	0	0	0	1	1	0	0
		F.1	0	0	0	0	0	1	0	0	0	0	0	1
		F.2	0	0	0	0	0	0	0	0	0	0	0	1
		G.1	0	0	0	0	1	0	1	1	0	0	0	1
		G.2	1	0	0	0	0	0	0	0	0	0	0	0
		H.1	1	1	0	0	1	0	0	1	1	0	0	0
		H.2	0	0	0	0	1	0	0	0	0	1	0	0
		Step 2: Elimination of metabolites with less than 66 % positive phenotypes
		[490 nm]	1	2	3	4	5	6	7	8	9	10	11	12
		A	0	0	0	0	0	0	0	1	0	1	1	0
		B	0	1	1	0	0	0	1	0	1	0	1	1
		C	0	0	0	0	0	1	1	1	1	1	0	0
		D	1	0	0	0	0	0	0	0	0	0	1	0
		E	1	0	0	0	0	0	0	0	1	1	0	0
		F	0	0	0	0	0	0	0	0	0	0	0	1
		G	0	0	0	0	0	0	0	0	0	0	0	0
		H	0	0	0	0	1	0	0	0	0	0	0	0
		Step 3: Comparison with in silico phenotypes (growth behaviour printed if available)
		PM1	1	2	3	4	5	6	7	8	9	10	11	12
		A		0			0.459	0	0	0	0	2.196	1.093	0
		B		1.179	0.626					0.904		0	1.179	0
		C				0.909		1.018	1.093	0.119	1.093	0	0	0
		D	0					0.591					0	0
		E	0						0.707				0	0
		F		0.526	0		0.403					0		0
		G			0	0	0							0.403
		H								0		0
					growth in model and test
					no growth in model, but in test
					growth in model, but not in test
		Step 4: List of all PM1 metabolites (excluded (-- / white) with identifiers
			A08	L-Proline		CAS 147-85-3	C00148	pro_L		A05	Succinic acid		CAS 6106-21-4	C00042	succ		A10	D-Trehalose		CAS 6138-23-4	C01083	tre
			A12	Dulcitol		CAS 608-66-2	C01697			B08	D-Xylose		CAS 58-86-6	C00181	xyl_D		A11	D-Mannose		CAS 3458-28-4	C00159	man
			B07	DL-a-Glycerol Phosphate		CAS 3325-00-6	C00093	glyc3p		C04	D-Ribose		CAS 50-69-1	C00121	rib_D		B02	D-Sorbitol		CAS 50-70-4	C00794	sbt_D
			B12	L-Glutamic acid		CAS 6106-04-3	C00025	glu_L		D06	a-Ketoglutaric acid		CAS 22202-68-2	C00026	akg		B03	Glycerol		CAS 56-81-5	C00116	glyc
			C10	Maltose		CAS 6363-53-7	C00208	malt		E07	a-Hydroxybutyric acid		CAS 19054-57-0	C05984	2hb		B11	D-Mannitol		CAS 69-65-8	C00392	mnl
			D01	L-Asparagine		CAS 70-47-3	C00152	asn_L		F02	Citric acid		CAS 6132-04-3	C00158	cit		C06	L-Rhamnose		CAS 3615-41-6	C00507	rmn
			D11	Sucrose		CAS 57-50-1	C00089	sucr		F05	Fumaric acid		CAS 17013-01-3	C00122	fum		C07	D-Fructose		CAS 57-48-7	C00095	fru
			E01	L-Glutamine		CAS 56-85-9	C00064	gln_L		G12	L-Malic acid		CAS 138-09-0	C00149	mal_L		C08	Acetic acid		CAS 127-09-3	C00033	ac
			E09	Adonitol		CAS 488-81-3	C00474										C09	a-D-Glucose		CAS 50-99-7	C00031	glc_D
			E10	Maltotriose		CAS 1109-28-0	C01835										B09	L-Lactic acid		CAS 312-85-6	C01432	?
			F12	Inosine		CAS 58-63-9	C00294	ins
			H05	D-Psicose		CAS 551-68-8	C06468

## Sheet: PM2-Analysis
	time [h]	PM1.1
	0		1	2	3	4	5	6	7	8	9	10	11	12
		A	0.123	0.115	0.12	0.129	0.115	0.129	0.146	0.128	0.12	0.119	0.121	0.213	490
			0.093	0.088	0.091	0.097	0.087	0.091	0.117	0.093	0.092	0.091	0.091	0.128	750
		B	0.122	0.115	0.119	0.119	0.194	0.127	0.121	0.124	0.152	0.119	0.118	0.119	490
			0.092	0.088	0.089	0.09	0.088	0.096	0.092	0.092	0.096	0.09	0.088	0.09	750
		C	0.114	0.109	0.114	0.117	0.109	0.122	0.118	0.12	0.119	0.116	0.112	0.158	490
			0.086	0.083	0.086	0.089	0.085	0.092	0.089	0.09	0.091	0.088	0.087	0.115	750
		D	0.112	0.109	0.114	0.125	0.108	0.451	0.117	0.118	0.119	0.116	0.113	0.118	490
			0.086	0.084	0.087	0.098	0.084	0.094	0.088	0.088	0.09	0.089	0.087	0.089	750
		E	0.133	0.111	0.113	0.125	0.157	0.12	0.123	0.117	0.132	0.116	0.114	0.146	490
			0.11	0.087	0.089	0.096	0.085	0.09	0.089	0.088	0.101	0.089	0.089	0.09	750
		F	0.118	0.11	0.148	0.122	0.112	0.122	0.111	0.126	0.129	0.125	0.114	0.144	490
			0.091	0.087	0.107	0.096	0.085	0.092	0.084	0.096	0.089	0.089	0.086	0.11	750
		G	0.115	0.108	0.111	0.131	0.109	0.117	0.124	0.121	0.132	0.162	0.114	0.128	490
			0.087	0.085	0.088	0.102	0.085	0.089	0.094	0.092	0.103	0.134	0.088	0.098	750
		H	0.266	0.129	0.115	0.12	0.112	0.12	0.121	0.12	0.241	0.116	0.12	0.122	490
			0.242	0.101	0.088	0.091	0.086	0.09	0.088	0.091	0.093	0.088	0.086	0.092	750
	72		1	2	3	4	5	6	7	8	9	10	11	12			1	2	3	4	5	6	7	8	9	10	11	12			1	2	3	4	5	6	7	8	9	10	11	12
		A	0.149	0.172	0.196	0.201	0.14	0.193	0.13	0.152	0.153	0.556	0.189	0.301	490	A	0.147	0.136	0.143	0.16	0.144	0.198	0.156	0.156	0.159	0.533	0.157	0.322	490	A	0.145	0.147	0.142	0.186	0.148	0.196	0.152	0.248	0.184	0.504	0.157	0.312
			0.102	0.108	0.121	0.125	0.1	0.12	0.088	0.098	0.107	0.318	0.113	0.172	750		0.101	0.093	0.101	0.111	0.103	0.124	0.106	0.101	0.112	0.307	0.106	0.18	750		0.1	0.1	0.1	0.122	0.104	0.122	0.112	0.139	0.121	0.289	0.108	0.177
		B	0.149	0.136	0.247	0.336	0.449	0.758	0.488	0.167	0.347	0.812	0.209	0.139	490	B	0.151	0.131	0.22	0.4	0.462	0.715	0.537	0.222	0.41	0.718	0.44	0.141	490	B	0.151	0.136	0.198	0.362	0.372	0.686	0.499	0.194	0.293	0.747	0.194	0.141
			0.103	0.095	0.13	0.208	0.133	0.374	0.307	0.111	0.11	0.488	0.138	0.089	750		0.103	0.091	0.128	0.239	0.135	0.356	0.332	0.149	0.124	0.427	0.182	0.091	750		0.104	0.094	0.125	0.248	0.129	0.339	0.324	0.112	0.103	0.451	0.134	0.092
		C	0.269	0.138	0.152	0.776	0.236	0.175	0.16	0.207	0.159	0.16	0.156	1.003	490	C	0.16	0.147	0.173	0.849	0.294	0.159	0.199	0.21	0.2	0.195	0.163	0.949	490	C	0.218	0.145	0.152	0.826	0.595	0.154	0.162	0.184	0.157	0.213	0.153	0.992
			0.134	0.094	0.106	0.454	0.16	0.116	0.11	0.103	0.111	0.108	0.111	0.569	750		0.107	0.1	0.114	0.488	0.195	0.112	0.114	0.107	0.139	0.105	0.114	0.517	750		0.112	0.1	0.106	0.498	0.364	0.109	0.112	0.105	0.11	0.146	0.11	0.553
		D	0.288	0.145	0.147	0.15	0.146	0.296	0.634	0.651	0.14	1.69	0.143	0.141	490	D	0.152	0.145	0.217	0.153	0.213	0.34	0.686	0.882	0.172	0.159	0.145	0.14	490	D	0.37	0.146	0.181	0.165	0.159	0.267	0.738	0.829	0.144	0.164	0.141	0.14
			0.16	0.103	0.102	0.08	0.102	0.149	0.281	0.317	0.095	0.598	0.1	0.098	750		0.103	0.102	0.12	0.08	0.133	0.151	0.307	0.5	0.097	0.113	0.101	0.097	750		0.208	0.102	0.118	0.102	0.111	0.15	0.341	0.429	0.098	0.117	0.1	0.098
		E	0.106	0.132	0.144	0.29	0.435	0.157	0.155	1.151	0.889	0.151	0.138	0.432	490	E	0.1	0.13	0.148	0.291	0.459	0.187	0.162	0.191	0.662	0.153	0.169	0.458	490	E	0.09	0.133	0.454	0.294	0.468	0.153	0.159	1.372	0.664	0.19	0.141	0.419
			0.072	0.092	0.102	0.212	0.091	0.106	0.106	0.324	0.302	0.101	0.099	0.114	750		0.065	0.09	0.106	0.215	0.097	0.107	0.109	0.133	0.203	0.101	0.11	0.116	750		0.06	0.092	0.159	0.205	0.096	0.104	0.108	0.495	0.233	0.126	0.102	0.115
		F	0.137	0.136	0.166	0.152	0.281	0.15	0.163	0.156	0.282	0.143	0.142	0.638	490	F	0.402	0.136	0.146	0.149	0.319	0.177	0.154	0.181	0.317	0.144	0.148	0.135	490	F	0.136	0.141	0.248	0.189	0.2	0.18	0.183	0.139	0.285	0.629	0.136	0.139
			0.095	0.095	0.109	0.108	0.109	0.103	0.108	0.107	0.095	0.099	0.098	0.183	750		0.187	0.097	0.103	0.106	0.122	0.119	0.108	0.127	0.128	0.1	0.102	0.091	750		0.093	0.1	0.133	0.116	0.103	0.104	0.119	0.097	0.098	0.21	0.095	0.095
		G	0.235	0.593	0.564	0.239	0.117	0.149	0.137	0.147	0.273	0.453	0.125	0.139	490	G	0.135	0.23	0.143	0.277	0.122	0.148	0.139	0.185	0.348	0.403	0.169	0.142	490	G	0.142	0.296	0.141	0.255	0.247	0.141	0.137	0.196	0.245	0.277	0.122	0.169
			0.131	0.258	0.186	0.162	0.08	0.1	0.093	0.101	0.119	0.186	0.084	0.093	750		0.093	0.125	0.103	0.193	0.083	0.099	0.093	0.114	0.168	0.171	0.096	0.094	750		0.098	0.155	0.102	0.174	0.135	0.095	0.093	0.117	0.134	0.141	0.082	0.104
		H	0.603	0.115	0.147	0.284	0.139	0.167	0.154	0.155	1.082	0.144	0.175	0.151	490	H	0.361	0.13	1.415	0.141	0.137	0.144	0.214	0.15	1.056	0.204	0.183	0.151	490	H	0.359	0.125	1.617	0.255	0.135	0.14	0.145	0.208	1.105	0.196	0.168	0.148
			0.292	0.078	0.101	0.135	0.096	0.102	0.103	0.106	0.391	0.099	0.093	0.102	750		0.234	0.088	0.451	0.097	0.095	0.097	0.117	0.102	0.358	0.12	0.102	0.103	750		0.224	0.084	0.557	0.135	0.093	0.094	0.095	0.12	0.397	0.126	0.092	0.103
		Results	t4	-	t0
		PM2A.1	1	2	3	4	5	6	7	8	9	10	11	12	λ (nm)	PM2A.2	1	2	3	4	5	6	7	8	9	10	11	12	λ (nm)	PM2A.3	1	2	3	4	5	6	7	8	9	10	11	12	λ (nm)
		A	0.026	0.057	0.076	0.072	0.025	0.064	-0.016	0.024	0.033	0.437	0.068	0.088	490	A	0.024	0.021	0.023	0.031	0.029	0.069	0.01	0.028	0.039	0.414	0.036	0.109	490	A	0.022	0.032	0.022	0.057	0.033	0.067	0.006	0.12	0.064	0.385	0.036	0.099	490
			0.009	0.02	0.03	0.028	0.013	0.029	-0.029	0.005	0.015	0.227	0.022	0.044	750		0.008	0.005	0.01	0.014	0.016	0.033	-0.011	0.008	0.02	0.216	0.015	0.052	750		0.007	0.012	0.009	0.025	0.017	0.031	-0.005	0.046	0.029	0.198	0.017	0.049	750
		B	0.027	0.021	0.128	0.217	0.255	0.631	0.367	0.043	0.195	0.693	0.091	0.02	490	B	0.029	0.016	0.101	0.281	0.268	0.588	0.416	0.098	0.258	0.599	0.322	0.022	490	B	0.029	0.021	0.079	0.243	0.178	0.559	0.378	0.07	0.141	0.628	0.076	0.022	490
			0.011	0.007	0.041	0.118	0.045	0.278	0.215	0.019	0.014	0.398	0.05	-0.001	750		0.011	0.003	0.039	0.149	0.047	0.26	0.24	0.057	0.028	0.337	0.094	0.001	750		0.012	0.006	0.036	0.158	0.041	0.243	0.232	0.02	0.007	0.361	0.046	0.002	750
		C	0.155	0.029	0.038	0.659	0.127	0.053	0.042	0.087	0.04	0.044	0.044	0.845	490	C	0.046	0.038	0.059	0.732	0.185	0.037	0.081	0.09	0.081	0.079	0.051	0.791	490	C	0.104	0.036	0.038	0.709	0.486	0.032	0.044	0.064	0.038	0.097	0.041	0.834	490
			0.048	0.011	0.02	0.365	0.075	0.024	0.021	0.013	0.02	0.02	0.024	0.454	750		0.021	0.017	0.028	0.399	0.11	0.02	0.025	0.017	0.048	0.017	0.027	0.402	750		0.026	0.017	0.02	0.409	0.279	0.017	0.023	0.015	0.019	0.058	0.023	0.438	750
		D	0.176	0.036	0.033	0.025	0.038	-0.155	0.517	0.533	0.021	1.574	0.03	0.023	490	D	0.04	0.036	0.103	0.028	0.105	-0.111	0.569	0.764	0.053	0.043	0.032	0.022	490	D	0.258	0.037	0.067	0.04	0.051	-0.184	0.621	0.711	0.025	0.048	0.028	0.022	490
			0.074	0.019	0.015	-0.018	0.018	0.055	0.193	0.229	0.005	0.509	0.013	0.009	750		0.017	0.018	0.033	-0.018	0.049	0.057	0.219	0.412	0.007	0.024	0.014	0.008	750		0.122	0.018	0.031	0.004	0.027	0.056	0.253	0.341	0.008	0.028	0.013	0.009	750
		E	-0.027	0.021	0.031	0.165	0.278	0.037	0.032	1.034	0.757	0.035	0.024	0.286	490	E	-0.033	0.019	0.035	0.166	0.302	0.067	0.039	0.074	0.53	0.037	0.055	0.312	490	E	-0.043	0.022	0.341	0.169	0.311	0.033	0.036	1.255	0.532	0.074	0.027	0.273	490
			-0.038	0.005	0.013	0.116	0.006	0.016	0.017	0.236	0.201	0.012	0.01	0.024	750		-0.045	0.003	0.017	0.119	0.012	0.017	0.02	0.045	0.102	0.012	0.021	0.026	750		-0.05	0.005	0.07	0.109	0.011	0.014	0.019	0.407	0.132	0.037	0.013	0.025	750
		F	0.019	0.026	0.018	0.03	0.169	0.028	0.052	0.03	0.153	0.018	0.028	0.494	490	F	0.284	0.026	-0.002	0.027	0.207	0.055	0.043	0.055	0.188	0.019	0.034	-0.009	490	F	0.018	0.031	0.1	0.067	0.088	0.058	0.072	0.013	0.156	0.504	0.022	-0.005	490
			0.004	0.008	0.002	0.012	0.024	0.011	0.024	0.011	0.006	0.01	0.012	0.073	750		0.096	0.01	-0.004	0.01	0.037	0.027	0.024	0.031	0.039	0.011	0.016	-0.019	750		0.002	0.013	0.026	0.02	0.018	0.012	0.035	0.001	0.009	0.121	0.009	-0.015	750
		G	0.12	0.485	0.453	0.108	0.008	0.032	0.013	0.026	0.141	0.291	0.011	0.011	490	G	0.02	0.122	0.032	0.146	0.013	0.031	0.015	0.064	0.216	0.241	0.055	0.014	490	G	0.027	0.188	0.03	0.124	0.138	0.024	0.013	0.075	0.113	0.115	0.008	0.041	490
			0.044	0.173	0.098	0.06	-0.005	0.011	-0.001	0.009	0.016	0.052	-0.004	-0.005	750		0.006	0.04	0.015	0.091	-0.002	0.01	-0.001	0.022	0.065	0.037	0.008	-0.004	750		0.011	0.07	0.014	0.072	0.05	0.006	-0.001	0.025	0.031	0.007	-0.006	0.006	750
		H	0.337	-0.014	0.032	0.164	0.027	0.047	0.033	0.035	0.841	0.028	0.055	0.029	490	H	0.095	0.001	1.3	0.021	0.025	0.024	0.093	0.03	0.815	0.088	0.063	0.029	490	H	0.093	-0.004	1.502	0.135	0.023	0.02	0.024	0.088	0.864	0.08	0.048	0.026	490
			0.05	-0.023	0.013	0.044	0.01	0.012	0.015	0.015	0.298	0.011	0.007	0.01	750		-0.008	-0.013	0.363	0.006	0.009	0.007	0.029	0.011	0.265	0.032	0.016	0.011	750		-0.018	-0.017	0.469	0.044	0.007	0.004	0.007	0.029	0.304	0.038	0.006	0.011	750
		Calculation of OD cutoff from normal distribution (1-sigma) that separates non-growth and growth
		Threshholdd (Matlab)	Pm2.1	pm2.2	pm2.2
		from MATLAB:	0.0772	0.081	0.1	standard deviation from the normal distribution
		Step 1: Elimination of metabolites below the 68 % confidence intervall														Legend
		490 nm	1	2	3	4	5	6	7	8	9	10	11	12			obvious reaction on abiotic test
		A.1	0	0	0	0	0	0	0	0	0	1	0	0
		A.2	0	0	0	0	0	0	0	0	0	1	0	0
		A.3	0	0	0	0	0	0	0	1	0	1	0	0
		B.1	0	0	1	1	0	1	1	0	0	1	1	0
		B.2	0	0	1	1	0	1	1	1	0	1	1	0
		B.3	0	0	0	1	0	1	1	0	0	1	0	0
		C.1	1	0	0	1	1	0	0	1	0	0	0	1
		C.2	0	0	0	1	1	0	1	1	1	0	0	1
		C.3	1	0	0	1	1	0	0	0	0	0	0	1
		D.1	1	0	0	0	0	0	1	1	0	1	0	0
		D.2	0	0	1	0	1	0	1	1	0	0	0	0
		D.3	1	0	0	0	0	0	1	1	0	0	0	0
		E.1	0	0	0	1	0	0	0	1	1	0	0	0
		E.2	0	0	0	1	0	0	0	0	1	0	0	0
		E.3	0	0	1	1	0	0	0	1	1	0	0	0
		F.1	0	0	0	0	1	0	0	0	1	0	0	1
		F.2	1	0	0	0	1	0	0	0	1	0	0	0
		F.3	0	0	1	0	0	0	0	0	1	1	0	0
		G.1	1	1	1	1	0	0	0	0	1	1	0	0
		G.2	0	1	0	1	0	0	0	0	1	1	0	0
		G.3	0	1	0	1	1	0	0	0	1	1	0	0
		H.1	1	0	0	1	0	0	0	0	1	0	0	0
		H.2	1	0	1	0	0	0	1	0	1	1	0	0
		H.3	0	0	1	1	0	0	0	0	1	0	0	0
		Step 2: Elimination of metabolites with less than 66 % positive phenotypes
		490 nm	1	2	3	4	5	6	7	8	9	10	11	12
		A	0	0	0	0	0	0	0	0	0	1	0	0
		B	0	0	1	1	0	1	1	0	0	1	1	0
		C	1	0	0	1	1	0	0	1	0	0	0	1
		D	1	0	0	0	0	0	1	1	0	0	0	0
		E	0	0	0	1	0	0	0	1	1	0	0	0
		F	0	0	0	0	1	0	0	0	1	0	0	0
		G	0	1	0	1	0	0	0	0	1	1	0	0
		H	1	0	1	1	0	0	0	0	1	0	0	0
		Step 3: Comparison with in silico phenotypes (growth behaviour printed if available)														Step 4: List of all PM2 metabolites (only (-+ /yellow) with identifiers)
			1	2	3	4	5	6	7	8	9	10	11	12			A10	Laminarin		CAS 9008-22-4	C00771
		A					0	0	0					0			B03	b-D-Allose		CAS 2595-97-3	C01487
		B															B04	Amygdalin		CAS 29883-15-6	C08325
		C															B06	D-Arabitol		CAS 488-82-4	C01904
		D				0				0.9954		0					B07	L-Arabitol		CAS 7643-75-6	C00532
		E															B10	i-Erythritol		CAS 149-32-6	C00503
		F															B11	D-Fucose		CAS 3615-37-0	C01018
		G				0	0	0			0.654	0	0	0			C1	Gentiobiose		CAS 554-91-6	C08240
		H		0		0				0		0					C04	D-Melezitose		CAS 10030-67-8	C08243
																	C05	Maltitol		CAS 585-88-6	G00275
																	C8	3-Methylglucose		CAS 13224-94-7
		PM2A	1	2	3	4	5	6	7	8	9	10	11	12			C12	Palatinose		CAS 13718-94-0	C01742
		A										Laminarin					D1	D-Raffinose		CAS 17629-30-0	C00492		nur eine rkonsequent angewachsen udn einr zum letzten zeitpunkt sprungartig. KANDIDAT FÜR ABBRUCH
		B			b-D-Allose	Amygdalin		D-Arabitol	L-Arabitol			i-Erythritol	D-Fucose				D07	Turanose		CAS 547-25-1	G03588
		C	Gentiobiose			D-Melezitose	Maltitol			3-Methylglucose				Palatinose			E04	Citramalic acid		CAS 6236-10-8	C00815
		D	D-Raffinose						Turanose	Xylitol							E8	b-Hydroxybutyric acid		CAS 150-83-4	C01089		contamination
		E				Citramalic acid					Hydroxy-butyric acid						E09	g-Hydroxybutyric acid		CAS 502-85-2	C00989
		F					Oxalomalic acid				Sorbic acid						F5	Oxalomalic acid		CAS 89304-26-7	C01990
		G		L-Alaninamide		L-Arginine					L-Isoleucine	L-Leucine					F09	Sorbic acid		CAS 110-44-1			kandidat im abiotic test
		H	L-Ornithine			L-Valine					Dihydroxy-acetone						G2	L-Alaninamide		CAS 33208-99-0
																	G04	L-Arginine		CAS 1119-34-2	C00062
																	G10	L-Leucine		CAS 61-90-5	C00123
																	H1	L-Ornithine		CAS 3184-13-2	C00077		scheinbar fehler bi t0 aufgetreten. Untersuchung ratsam
																	H3	L-Pyroglutamic acid		CAS 98-79-3	C02238		contamination
																	H4	L-Valine		CAS 72-18-4	C00183
																	H09	Dihydroxyacetone		CAS 96-26-4	C00184

## Sheet: Shaker-Growth-Test
					initial OD = 0.02
	CM2-Medium (Yan et al., 2014, doi:10.1016/j.biortech.2014.01.053):				OD represent the mean of triplicates
					days	2	7	13
	Substrate	Concentration [g/L]			OD(Succinate)	0.23	0.13	1.13
	KH2PO4	3			OD(D-Xylose)	0.3	0.97	0.9
	K2SO4	6.6			OD(D-Ribose)	2.33	1.07	1.13
	MgSO4 * 7 H2O	0.5			OD(α-Ketoglutarate)	0.43	1.67	1.37
	Urea	0.4			OD(α-Ketobutyrate)	0.3	0.1	0
	L-Leucine	0.4			OD(Citrate)	0.3	1	2.83
	Adenine	0.02			OD(Fumarate)	0.53	0	0.3
	L-Methionine	0.02			OD(Malate)	0.43	0	0.3
	Trace elements	10 mL stock solution
	Vitamins	10 mL stock solution
		pH = 5
	C-Sources:	each with 10 mmol /L
	Succinate
	D-Xylose
	D-Ribose
	α-Ketoglutarate
	α-Ketobutyrate
	Citrate
	Fumarate
	L-Malate
