# Supplementary material for: Genome-scale model reconstruction of the methylotrophic yeast Ogataea polymorpha
Source: BMC Biotechnol. 2021 Mar 15;21:23. doi: 10.1186/s12896-021-00675-w (PMC7962355; doi:10.1186/s12896-021-00675-w)
Supplement: Supplementary file 3 — Additional file 3 Genome scale metabolic model details. It contains a list of reactions with only one associated gene-protein-reaction association for which no homolog in O. polymorpha was identified. A list of all genes in iMT1026 for which no homologs were identified in O. polymorpha. Lists of new reactions and new genes added to the model. A table of literature values for growth rates and substrate uptake rates and finally the results of the FSEOF analysis. [file 12896_2021_675_MOESM3_ESM.xlsx]

## Sheet: README
Title	Genome-scale model reconstruction of the methylotrophic yeast Ogataea polymorphya
Authors	U.W. Liebal(1), B.A. Fabry(1), A. Ravikrishnan(2), C.V.L. Schedel(1), S. Schmitz(1), L.M. Blank(1), B.E. Ebert(3,4)
Affiliations	(1): Institute of Applied Microbiology-iAMB, Aachen Biology and Biotechnology-ABBt, RWTH Aachen University, Germany; (2): Genome Institute of Singapore, Singapore; (3): Australian Institute for Bioengineering and Nanotechnology, The University of Queensland, Brisbane City QLD 4072, Australia; (4): CSIRO Future Science Platform in Synthetic Biology, Commonwealth Scientific and Industrial Research …
Journal	BMC Biotechnology
Link	future doi number
File	Additional File 2
Content	Additional information pertaining to the genome scale model
Reactions with single GPR	Reactions with single GPRs in K. phaffii and missing homolog in O. polymorpha. Some reactions were retained when leading to gap reactions.
Missing Homogs from iMT1026	Comparison of the Biolog growth test with results by Suh et al. (2010).
Reactions_added	New reactions added to the model compared to iMT1026
Reactions_removed	Reactions removed from the model compared to iMT1026
New Genes	New genes added to the model compared to iMT1026
Literature_Chemostat	Literature results for substrate uptake and growth rates used to generate Fig. 1 in the manuscript.
FSEOF	Results of the FSEOF simulations

## Sheet: Reactions with single GPR
This table lists reactions with only one associated GPR and for which no homolog could be identified in O. polymorpha. Some reactions were still retained in the model when their removal would lead to gap reactions, if not they were removed.
Reactions retained	Gene ID	Gene function	UniProt ID	Metabolic pathway	# of reactions in iMT1026
	FN392322.1583228...1584412	UDPglucose 4-epimerase		Galactose metabolism	1
	PAS_chr1-1_0129	Uncharacterized protein	uniprot:C4QW69	Argine-Proline metabolism	1
	PAS_chr1-1_0324	Pantothenate kinase (ATP:D-pantothenate 4'-phosphotransferase, EC 2.7.1.33)	uniprot:C4QWS6	Pantothenate and CoA metabolism	1
	PAS_chr1-3_0052	Biotin synthase, catalyzes the conversion of dethiobiotin to biotin	uniprot:C4QV32	Pantothenate and CoA metabolism	1
	PAS_chr1-3_0187	Mevalonate kinase, acts in the biosynthesis of isoprenoids and sterols, including ergosterol	uniprot:C4QVH7	Sterole metabolism	4
	PAS_chr2-2_0009	Low-affinity Fe(II) transporter of the plasma membrane	uniprot:C4R354	Iron uptake	1
	PAS_chr2-2_0063	NADPH-dependent 1-acyl dihydroxyacetone phosphate reductase	uniprot:C4R2Z6	Phospholipid metabolism	1
	PAS_chr3_0408	Alternative oxidase (EC 1.-.-.-)	uniprot:C4R4H1	Oxidative phosphorylation	1
	PAS_chr3_0510	Uncharacterized protein	uniprot:C4R4S3	Propeonate metabolism	1
	PAS_chr3_0630	Uncharacterized protein	uniprot:C4R542	Inositol phosphate metabolism	1
	PAS_chr4_0008	Low-affinity Fe(II) transporter of the plasma membrane	uniprot:C4R6L2	Iron uptake	1
	PAS_chr4_0730	Inositol monophosphatase, involved in biosynthesis of inositol	uniprot:C4R8R7	Phospholipid metabolism	2	16
Reactions deleted	PAS_chr1-4_0110	Pterin-4-alpha-carbinolamine dehydratase	uniprot:C4QXG6	Tyrosine, Tryptophan, and Phenylalanine Metabolism	1
	PAS_chr2-2_0481	Uncharacterized protein	uniprot:C4R2E2	Asparagine Metabolism	1
	PAS_chr1-4_0489	Cystathionine gamma-lyase	uniprot:C4QYL9	Methionine Metabolism	1
	PAS_chr2-2_0137	Cystathionine beta-synthase (EC 4.2.1.22)	uniprot:C4R2R4	Cysteine Metabolism	1
	PAS_chr2-2_0137	Cystathionine beta-synthase (EC 4.2.1.22)	uniprot:C4R2R4	Glycine and Serine Metabolism	1
	PAS_chr2-2_0112	Uncharacterized protein	uniprot:C4R2U0	Nucleotide Metabolism	1
	PAS_chr2-2_0112	Uncharacterized protein	uniprot:C4R2U0	Nucleotide Metabolism	1
	PAS_chr2-2_0112	Uncharacterized protein	uniprot:C4R2U0	Nucleotide Metabolism	1
	PAS_chr1-4_0188	Nitric oxide oxidoreductase, flavohemoglobin involved in nitric oxide detoxification	uniprot:C4QXP8		1

## Sheet: Missing Homologs from iMT1026
Overall list of P. pastoris genes for which no homologs were detected in O. Polymorpha
P. pastoris genes with missing homologs in O. polymorpha	Function	UniProt ID
PAS_chr4_0008	Low-affinity Fe(II) transporter of the plasma membrane	uniprot:C4R6L2
PAS_chr2-2_0063	NADPH-dependent 1-acyl dihydroxyacetone phosphate reductase	uniprot:C4R2Z6
PAS_chr4_0111	Low affinity methionine permease, similar to Mup1p	uniprot:C4R6W1
PAS_chr3_0428	Protein required for cytochrome c oxidase assembly	uniprot:C4R4J2
PAS_chr2-1_0115	Mitochondrial cytochrome-c peroxidase	uniprot:C4QZP5
PAS_chr2-2_0408	Catabolic L-serine (L-threonine) deaminase, catalyzes the degradation of L-serine and L-threonine	uniprot:C4R1X7
PAS_chr3_0867	Non-essential intracellular esterase that can function as an S-formylglutathione hydrolase	uniprot:C4R5T5
PAS_chr2-1_0198	Fe(II)-dependent sulfonate/alpha-ketoglutarate dioxygenase, involved in sulfonate catabolism for use	uniprot:C4QZY2
PAS_chr1-4_0459	Malate synthase	uniprot:C4QYI8
PAS_chr1-1_0402	Uncharacterized protein	uniprot:C4QX06
PAS_chr2-1_0235	Na+/Pi cotransporter, active in early growth phase	uniprot:C4R021
PAS_chr1-1_0324	Pantothenate kinase (ATP:D-pantothenate 4'-phosphotransferase, EC 2.7.1.33)	uniprot:C4QWS6
PAS_chr3_1031	Negative regulatory subunit of the protein phosphatase 1 Ppz1p	uniprot:C4R6A8
PAS_chr1-1_0394	Uncharacterized protein	uniprot:C4QWZ8
PAS_chr2-2_0112	Uncharacterized protein	uniprot:C4R2U0
PAS_chr3_0510	Uncharacterized protein	uniprot:C4R4S3
PAS_chr4_0730	Inositol monophosphatase, involved in biosynthesis of inositol	uniprot:C4R8R7
PAS_chr1-4_0188	Nitric oxide oxidoreductase, flavohemoglobin involved in nitric oxide detoxification	uniprot:C4QXP8
PAS_chr2-2_0137	Cystathionine beta-synthase (EC 4.2.1.22)	uniprot:C4R2R4
PAS_chr1-4_0110	Pterin-4-alpha-carbinolamine dehydratase	uniprot:C4QXG6
PAS_chr3_0408	Alternative oxidase (EC 1.-.-.-)	uniprot:C4R4H1
PAS_chr1-4_0575	NADH-ubiquinone oxidoreductase	uniprot:C4QYV8
PAS_chr2-1_0506	Mitochondrial aldehyde dehydrogenase	uniprot:C4R0W3
PAS_chr2-2_0481	Uncharacterized protein	uniprot:C4R2E2
PAS_FragB_0009	H subunit of the mitochondrial glycine decarboxylase complex	uniprot:C4QZ66
PAS_chr2-1_0351	High affinity methionine permease	uniprot:C4R0E7
PAS_chr3_0018	High affinity methionine permease, integral membrane protein with 13 putative membrane-spanning regi	uniprot:C4R3B3
PAS_chr1-3_0187	Mevalonate kinase, acts in the biosynthesis of isoprenoids and sterols, including ergosterol	uniprot:C4QVH7
PAS_chr3_0630	Uncharacterized protein	uniprot:C4R542
PAS_chr1-3_0016	Multifunctional enzyme of the peroxisomal fatty acid beta-oxidation pathway	uniprot:C4QUZ8
PAS_chr1-1_0129	Uncharacterized protein	uniprot:C4QW69
PAS_chr2-2_0039	Integral membrane protein involved in glycosylphosphatidylinositol (GPI) anchor synthesis	uniprot:C4R323
PAS_chr4_0471	Beta-mannosyltransferase 4 (EC 2.4.1.-)	uniprot:C4R7Z8
PAS_chr4_0450	Beta-mannosyltransferase 2 (EC 2.4.1.-)	uniprot:C4R7X8
PAS_chr1-4_0696	Beta-mannosyltransferase 3 (EC 2.4.1.-)	uniprot:C4QZ06
PAS_chr3_0944	Component of UDP-GlcNAc transferase	uniprot:C4R619
PAS_chr1-1_0114	Putative non-ATPase subunit of the 19S regulatory particle of the 26S proteasome	uniprot:C4QW53
PAS_chr2-2_0009	Low-affinity Fe(II) transporter of the plasma membrane	uniprot:C4R354
PAS_chr4_0892	Mitochondrial ATP synthase	uniprot:C4R987
PAS_chr2-1_0612	Uncharacterized protein	uniprot:C4R177
PAS_chr1-3_0052	Biotin synthase, catalyzes the conversion of dethiobiotin to biotin	uniprot:C4QV32
PAS_chr1-4_0489	Cystathionine gamma-lyase	uniprot:C4QYL9
PAS_chr1-1_0319	Fructose 1,6-bisphosphate aldolase, required for glycolysis and gluconeogenesis	uniprot:C4QWS2
PAS_chr4_0784	Putative channel-like protein	uniprot:C4R8X5
PAS_chr2-2_0314	Glycerophosphocholine (GroPCho) phosphodiesterase	uniprot:C4R268
PAS_c034_0037	GPI mannosyltransferase	uniprot:C4R9F9
PAS_chr4_0652	ER membrane protein involved in a late step of glycosylphosphatidylinositol (GPI) anchor assembly	uniprot:C4R8I5
PAS_chr3_1133	Nucleosomal histone H3-Lys79 methylase, associates with transcriptionally active genes	uniprot:C4R367
PAS_chr2-1_0307	Uncharacterized protein	uniprot:C4R098
PAS_chr4_0621	Uncharacterized protein	uniprot:C4R8F6
PAS_chr2-1_0424	Phosphatidylinositol 4,5-bisphosphate 5-phosphatase, synaptojanin-like protein with an N-terminal Sa	uniprot:C4R0M3
PAS_chr2-1_0011	ATPase of the ATP-binding cassette (ABC) family involved in 40S and 60S ribosome biogenesis, has sim	uniprot:C4QZD6
PAS_chr3_0634	Tryptophan synthase involved in tryptophan biosynthesis	uniprot:C4R547
PAS_chr3_0024	Plasma membrane transporter for both urea and polyamines, expression is highly sensitive to nitrogen	uniprot:C4R3B8
PAS_chr4_0439	Plasma membrane transporter for both urea and polyamines	uniprot:C4R7W6
PAS_chr2-2_0290	Cytochrome c1 heme lyase, involved in maturation of cytochrome c1	uniprot:C4R295
PAS_chr3_1192	Hexokinase (EC 2.7.1.1)	uniprot:C4R4M0
PAS_chr3_0014	Putative dihydrokaempferol 4-reductase	uniprot:C4R3A9
PAS_chr3_0446	Putative dihydrokaempferol 4-reductase	uniprot:C4R4K7
PAS_chr3_0447	Putative dihydrokaempferol 4-reductase	uniprot:C4R4K8
PAS_chr3_0448	Putative dihydrokaempferol 4-reductase	uniprot:C4R4K9
PAS_chr3_0449	Putative dihydrokaempferol 4-reductase	uniprot:C4R4L0
PAS_chr1-4_0139	Widely conserved NADPH oxidoreductase containing flavin mononucleotide (FMN)	uniprot:C4QXJ4
PAS_chr3_0568	DNA-directed RNA polymerase (EC 2.7.7.6)	uniprot:C4R4Y0
PAS_chr2-1_0223	RNA polymerase subunit ABC10-beta, common to RNA polymerases I, II, and III	uniprot:C4R009
PAS_chr2-2_0349	DNA polymerase (EC 2.7.7.7)	uniprot:C4R232
PAS_chr3_0306	1,3-beta-glucanosyltransferase (EC 2.4.1.-)	uniprot:C4R460
PAS_chr3_0006	NADPH-dependent medium chain alcohol dehydrogenase	uniprot:C4R3A2
PAS_chr1-1_0357	NADPH-dependent medium chain alcohol dehydrogenase with broad substrate specificity	uniprot:C4QWW0
PAS_chr3_0591	Cytosolic L-asparaginase	uniprot:C4R503
PAS_chr4_0347	Peroxisomal adenine nucleotide transporter	uniprot:C4R7L5
PAS_chr1-4_0371	Uncharacterized protein	uniprot:C4QY92
PAS_chr2-2_0169	Uncharacterized protein	uniprot:C4R2N0
PAS_chr1-3_0117	Uncharacterized protein	uniprot:C4QVA4
PAS_chr1-1_0124	Uncharacterized protein	uniprot:C4QW63
PAS_chr3_0907	Uncharacterized protein	uniprot:C4R5Y0
PAS_chr3_0911	Uncharacterized protein	uniprot:C4R5Y4
PAS_chr4_0990	Uncharacterized protein	uniprot:C4R8V9
PAS_chr4_0255	Uncharacterized protein	uniprot:C4R7B1
PAS_chr4_0580	Isocitrate dehydrogenase [NAD] subunit, mitochondrial (EC 1.1.1.41)	uniprot:C4R8B4
PAS_chr2-1_0037	Nitrilase, member of the nitrilase branch of the nitrilase superfamily	uniprot:C4QZG3
PAS_chr1-4_0675	Uncharacterized protein	uniprot:C4QYB5
PAS_chr3_0630	Uncharacterized protein	uniprot:C4R542
FN392322.1583228...1584412	UDPglucose 4-epimerase

## Sheet: Reactions_added
Newly added reactions based on Biolog phenotype assays.
Abbreviation	Description	Reaction	GPR	Lower bound	Upper bound	Objective	Subsystem	EC Number	Reversible	Confidence Score	KEGG ID	Notes	References
56DURAt	5,6-dihydrouracil transporter	56dura[e] <=> 56dura[c]		-1000	1000				1
ABGS	amygdalin beta-glucosidase	prun[c] + glc_D[c] <=> amgdl[c] + h2o[c]	OGAPODRAFT_15968 or OGAPODRAFT_12856	-1000	1000			3.2.1.21	1
ABT2D_L	L-arabitol 2-dehydrogenase	abt_L[c] + nad[c] => rbl_L[c] + nadh[c] + h[c]		0	1000			1.1.1.13	0
ABT4D_L	L-arabitol 4-dehydrogenase	abt_L[c] + nad[c] => xylu_L[c] + nadh[c] + h[c]		0	1000			1.1.1.12	0
ABTLt	L-arabitol transport	abt_L[e] <=> abt_L[c]		-1000	1000				1
ADA	adenosine deaminase	adn[c] + h[c] + h2o[c] => ins[c] + nh4[c]	OGAPODRAFT_16407 or OGAPODRAFT_96086 or OGAPODRAFT_46930 or OGAPODRAFT_99963 or OGAPODRAFT_75778	0	1000			3.5.4.4	0
AGMT	agmatinase	agm[c] + h2o[c] => ptrc[c] + urea[c]	OGAPODRAFT_52693	0	1000			3.5.3.11	0
AGMt	Agmatine transporter	agm[e] <=> agm[c]		-1000	1000				1
AGPT	ATP:glycerone phosphotransferase	atp[c] + dha[c] => dhap[c] + adp[c]	OGAPODRAFT_100799 or OGAPODRAFT_50813	0	0			2.7.1.29	0
AL6PI	D-allose-6-phosphate aldose-ketose-isomerase	all6p_D[c] <=> als6p_D[c]		-1000	1000			5.3.1.6	1
ALLK	Allose kinase	atp[c] + all_D[c] => all6p_D[c] + adp[c]		0	1000			2.7.1.55	0
ALLt	Allose transport	all_D[e] <=> all_D[c]		-1000	1000				1
ALS6PE	D-allulose-6-phosphate 3-epimerase	als6p_D[c] <=> f6p[c]		-1000	1000			5.1.3.-	1
AMAOTr	adenosylmethionine---8-amino-7-oxononanoate transaminase	8aonn[c] + amet[c] <=> amob[c] + dann[c]	OGAPODRAFT_83869 or OGAPODRAFT_95129	-1000	1000			2.6.1.62	1
AMGDLt	Amygdalin transporter	amgdl[e] <=> amgdl[c]		-1000	1000				1
AMOBTA	S-adenosyl-4-methylsulfanyl-2-oxobutanoate transaminase	amob[c] + ala_L[c] <=> amet[c] + pyr[c]		-1000	1000			2.6.1.12	1
AMPTASEPG	prolyl aminopeptidase	h2o[c] + progly[c] => gly[c] + pro_L[c]	OGAPODRAFT_15971 or OGAPODRAFT_94022	0	1000			3.4.11.5	0
APGSDmt	alpha-glucosidase [Maltotriose]	mtose[c] + 2 h2o[c] <=> 3 glc_D[c]	OGAPODRAFT_15360	-1000	1000			3.2.1.20	1
APGSDmz	alpha-glucosidase [melezitose]	melzit[c] + h2o[c] <=> tur[c] + glc_D[c]	OGAPODRAFT_15360	-1000	1000			3.2.1.20	1
APGSDpt	alpha-glucosidase [palatinose]	pala[c] + h2o[c] <=> fru[c] + glc_D[c]	OGAPODRAFT_15360	-1000	1000			3.2.1.20	1
APGSDtn	alpha-glucosidase -turanose	tur[c] + h2o[c] <=> fru[c] + glc_D[c]	OGAPODRAFT_15360	-1000	1000			3.2.1.20	1
ARABR2	L-Arabitol:NAD+ 1-oxidoreductase	h[c] + nadh[c] + arab_L[c] <=> nad[c] + abt[c]	OGAPODRAFT_15259	0	0			1.1.1.21	0
ASNTA	Asparagine oxo-acid transamination	asn_L[c] <=> 2oxosucc[c]		-1000	1000			2.6.1.14	1
BUPN	beta-ureidopropionase	h2o[c] + cala[c] + h[c] => ala_B[c] + co2[c] + nh4[c]	OGAPODRAFT_83235 or OGAPODRAFT_96493	0	1000			3.5.1.6	0
CMALL	Citramalate lyase	cmal[c] <=> pyr[c] + ac[c]		-1000	1000			4.1.3.22	1
CMALt	Citramalate transport	cmal[e] <=> cmal[c]		-1000	1000				1
DCTLt	Dulcitol transporter	dctl[e] <=> dctl[c]		-1000	1000				1
DHAt	Dihydroxyacetone transporter	dha[e] <=> dha[c]		-1000	1000				1
DHPD	dihydropyrimidinase	56dura[c] + h2o[c] => cala[c]	OGAPODRAFT_8172 or OGAPODRAFT_47736	0	1000			3.5.2.2	0
DRIBt	Deoxyribose Transporter	drib[e] <=> drib[c]		-1000	1000				1
E1PAld	Erythrulose 1-phosphate aldolase	erylse1p_L[c] => dhap[c] + fald[c]		0	1000			4.1.2.2	0
E1PDH	Erythritol 1-phosphate dehydrogenase	ery1p[c] + nadp[c] <=> erylse1p_D[c] + nadph[c] + h[c]		-1000	1000			1.1.1.402	1
E1PEPI	Erythrulose 1-phosphate epimerase	erylse1p_D[c] <=> erylse1p_L[c]		-1000	1000			5.1.3.38	1
eryEFG	Erythritol transport system	eryth[e] + atp[c] => eryth[c] + adp[c]		0	1000			TC 3.A.1.2.11/ TC 3.A.1.2.16	0
ERYK	Erythritol kinase	eryth[c] + atp[c] => ery1p[c] + adp[c]		0	1000			2.7.1.215	0
Ex_4hb	4-Hydroxybutyric acid Transporter	4hb[e] <=>		0	0				0
Ex_56dura	5,6-dihydrouracil exchange	56dura[e] <=>		0	0				0
Ex_abt_L	L-arabitol exchange	abt_L[e] <=>		0	0				0
Ex_agm	Agmatine exchange	agm[e] <=>		0	0				0
Ex_all_D	Allose exchange	all_D[e] <=>		0	0				0
Ex_amgdl	Amygdalin exchange	amgdl[e] <=>		0	0				0
Ex_cmal	Citramalate exchange	cmal[e] <=>		0	0				0
Ex_dctl	Dulcitol exchange	dctl[e] <=>		0	0				0
Ex_dha	Dihydroxyacetone exchange	dha[e] <=>		0	0				0
Ex_drib	Deoxyribose Exchange	drib[e] <=>		0	0				0
Ex_eryth	Erythritol exchange	eryth[e] <=>		0	0				0
Ex_frmd	Formamide exchange	frmd[e] <=>		0	0				0
Ex_lmn	Laminarin exchange	lmn[e] <=>		0	0				0
Ex_maltl	Maltitol Exchange	maltl[e] <=>		0	0				0
Ex_melzit	D-Melezitose Exchange	melzit[e] <=>		0	0				0
Ex_mitril	Mandelonitril Exchange	mitril[e] <=>		0	1000				0
Ex_mtose	Maltotriose Exchange	mtose[e] <=>		0	0				0
Ex_omal	Oxalomalate exchange	omal[e] <=>		0	0				0
Ex_pala	Palatinose Exchange	pala[e] <=>		0	0				0
Ex_progly	L-Prolinylglycine exchange	progly[e] <=>		0	0				0
Ex_psi_D	D-Psicose exchange	psi_D[e] <=>		0	0				0
Ex_rbt	Adonitol exchange	rbt[e] <=>		0	0				0
Ex_rfn_D	D-Raffinose exchange	rfn_D[e] <=>		0	0				0
Ex_rib_D	D-ribose exchange	rib_D[e] <=>		0	0				0
Ex_tur	Turanose Exchange	tur[e] <=>		0	0				0
FORA	formamidase	h2o[c] + frmd[c] => for[c] + nh4[c]	OGAPODRAFT_14111 or OGAPODRAFT_17474	0	1000			3.5.1.49	0
FRMDt	Formamide transporter	frmd[e] <=> frmd[c]		-1000	1000				1
GALTe	Galactose transport out of cell	gal[c] <=> gal[e]		-1000	1000				1
GBEZ	1,4-alpha-glucan branching enzyme	14glun[c] => glycogen[c] + h2o[c]	OGAPODRAFT_94107	0	1000			2.4.1.18	0
GLA	Raffinose galactohydrolase	rfn_D[c] + h2o[c] <=> gal[c] + sucr[c]		-1000	1000			3.2.1.22	1
GLPYAT	L-Glutamine:pyruvate aminotransferase	gln_L[c] + pyr[c] <=> 2oxoglu[c] + ala_L[c]		-1000	1000			2.6.1.15	1
GNADPXRT	galactitol:NADP+ 1-oxidoreductase	dctl[c] + nadp[c] => gal[c] + nadph[c] + h[c]	OGAPODRAFT_15259	0	1000			1.1.1.21	0
GNADXRT	galactitol:NAD+ 1-oxidoreductase	dctl[c] + nad[c] => gal[c] + nadh[c] + h[c]	OGAPODRAFT_15259	0	1000			1.1.1.21	0
HBAt	4-Hydroxybutyric acid Exchange	4hb[c] <=> 4hb[e]		-1000	1000				1
IRDL	Inosine ribohydrolase	ins[c] + h2o[c] <=> hxan[c] + rib_D[c]	OGAPODRAFT_15858	-1000	1000			3.2.2.1	1
LMNG	glucan 1,3-beta-glucosidase	lmn[e] => glc_D[e]		0	1000			3.2.1.58	0
MALTLH	Maltitol hydrolase	maltl[e] + h2o[e] <=> glc_D[e] + sbt_D[e]		-1000	1000			3.2.1.20	1
ME2	malic enzyme (NADP)	nadp[c] + mal_L[c] => co2[c] + nadph[c] + pyr[c]	OGAPODRAFT_16261	0	1000	0		1.1.1.38	0			PAS_chr3_0181
MELZITt	D-Melezitose Transporter	melzit[c] <=> melzit[e]		-1000	1000				1
MGH	maltose glucohydrolase	malt[c] + h2o[c] <=> 2 glc_D[c]	OGAPODRAFT_15360	-1000	1000			3.2.1.20	1
MITRILt	Mandelonitril transport	mitril[c] <=> mitril[e]		-1000	1000				1
MsmEFGK	Raffinose/stachyose/melibiose transport system	rfn_D[e] + atp[c] => rfn_D[c] + adp[c]		0	1000			TC 3.A.1.1.28	0
MTOSEt	Maltotriose Transporter	mtose[c] <=> mtose[e]		-1000	1000				1
NITR	Nitrate reductase	no2[c] + nad[c] + h2o[c] <=> no3[c] + nadh[c] + h[c]		-1000	1000			1.7.1.1	1
NTRIR	Nitrite reductase	nh4[c] + 3 nad[c] + 2 h2o[c] <=> no2[c] + 3 nadh[c] + 5 h[c]		-1000	1000			1.7.1.4	1
OAM	Omega amidase	2oxosucc[c] + h2o[c] => oaa[c] + nh4[c]		0	1000			3.5.1.3	0
OGLA	2-oxoglutamate amidase	2oxoglu[c] + h2o[c] => akg[c] + nh4[c]		0	1000			3.5.1.111	0
OMALL	Oxalomalate lyase	omal[c] <=> oaa[c] + glx[c]		-1000	1000			4.1.3.13	1
OMALt	Oxalomalate transport	omal[e] <=> omal[c]		-1000	1000				1
PALAt	Palatinose transporter	pala[c] <=> pala[e]		-1000	1000				1
PBGH	(R)-Prunasin beta-D-glucohydrolase	prun[c] + h2o[c] <=> mitril[c] + glc_D[c]		-1000	1000			3.2.1.21	1
PIP	proline iminopeptidase	pepd[c] + h2o[c] <=> pro_L[c] + pepd_woPro[c]	OGAPODRAFT_15971	-1000	1000			3.4.11.5	1
PROGLYt	L-Prolinylglycine transporter	progly[e] <=> progly[c]		-1000	1000				1
PSE	D-psicose 3-epimerase	psi_D[c] <=> fru[c]		-1000	1000			5.1.3.30	1
PSIt	Psicose transport	psi_D[e] <=> psi_D[c]		-1000	1000				1
RBLK_L	L-ribulokinase	rbl_L[c] + atp[c] => ru5p_L[c] + adp[c]		0	1000			2.7.1.16	0
RBTt	Adonitol transporter	rbt[e] <=> rbt[c]		-1000	1000				1
RIBt	D-ribose transporter	rib_D[e] <=> rib_D[c]		-1000	1000				1
RNADXRT	Ribitol:NAD+ 2-oxidoreductase	rbt[c] + nad[c] <=> rbl_D[c] + nadh[c] + h[c]	OGAPODRAFT_97665	-1000	1000			1.1.1.56	1
RU5PE_L	L-ribulose-5-phosphate 4-epimerase	ru5p_L[c] <=> xu5p_D[c]		-1000	1000			5.1.3.4	1
SGH	sucrose glucohydrolase	sucr[c] + h2o[c] <=> fru[c] + glc_D[c]	OGAPODRAFT_15360	-1000	1000			3.2.1.20	1
SMPDE	sphingomyelin phosphodiesterase	h2o[c] + sphmyln[c] => h[c] + cholp[c] + ceravg[c]	OGAPODRAFT_40930	0	1000			3.1.4.12	0
SORRED	sorbose reductase	srb_L[c] + nadph[c] + h[c] => sbt_L[c] + nadp[c]	OGAPODRAFT_24623	0	1000			1.1.1.289	0			PAS_chr4_0754
SSADH	succinate-semialdehyde dehydrogenase [NAD+]	sucsal[c] + nad[c] + h2o[c] => succ[c] + nadh[c] + h[c]	OGAPODRAFT_16609	0	1000			1.2.1.16	0
TALAx	transaldolase	s7p[x] + g3p[x] <=> e4p[x] + f6p[x]	OGAPODRAFT_17504 or OGAPODRAFT_17502 or OGAPODRAFT_98329	0	1000	0		2.2.1.2 3.2.1.3	0			PAS_chr2-2_0337 or PAS_chr2-2_0338 or PAS_chr4_0579
TURt	Turanose transporter	tur[c] <=> tur[e]		-1000	1000				1
URIK3	uridine kinase [utp]	utp[c] + uri[c] <=> udp[c] + ump[c]	OGAPODRAFT_16935	-1000	1000			2.7.1.48	1
URIK4	uridine kinase [itp]	itp[c] + uri[c] <=> idp[c] + ump[c]	OGAPODRAFT_16935	-1000	1000			2.7.1.48	1
URIK5	uridine kinase [datp]	datp[c] + uri[c] <=> dadp[c] + ump[c]	OGAPODRAFT_16935	-1000	1000			2.7.1.48	1
URIK6	uridine kinase [dgtp]	dgtp[c] + uri[c] <=> dgdp[c] + ump[c]	OGAPODRAFT_16935	-1000	1000			2.7.1.48	1
URIK7	uridine kinase [dttp]	dttp[c] + uri[c] <=> dtdp[c] + ump[c]	OGAPODRAFT_16935	-1000	1000			2.7.1.48	1
URIK8	cytidine kinase [dctp]	dctp[c] + uri[c] <=> dcdp[c] + ump[c]	OGAPODRAFT_16935	-1000	1000			2.7.1.48	1
URIK9	uridine kinase [dutp]	dutp[c] + uri[c] <=> dudp[c] + ump[c]	OGAPODRAFT_16935	-1000	1000			2.7.1.48	1
usDHG	unspecific Dehydrogenase	4hb[c] + nadp[c] => sucsal[c] + h[c] + nadph[c]	OGAPODRAFT_17038	0	1000			1.1.1.61	0
VPAMTr	valine---pyruvate transaminase	3mob[c] + ala_L[c] <=> pyr[c] + val_L[c]	OGAPODRAFT_15646	-1000	1000			2.6.1.66	1
XU5PE_L	L-ribulose-5-phosphate 3-epimerase	ru5p_L[c] <=> xu5p_L[c]		-1000	1000			5.1.3.22	1
XYLR2	xylose reductase	h[c] + nadh[c] + xyl_D[c] => nad[c] + xylt[c]	OGAPODRAFT_15536 or OGAPODRAFT_15624	0	0	0		1.1.1.21	0			PAS_chr2-1_0573 or PAS_chr3_0744
XYLTD_L	Xylitol:NAD oxidoreductase	nad[c] + xylt[c] => h[c] + nadh[c] + xylu_L[c]		0	1000			1.1.1.15	0
XYLUK_L	L-xylulokinase	xylu_L[c] + atp[c] => xu5p_L[c] + adp[c]		0	1000			2.7.1.53	0

## Sheet: Reactions_removed
Name	Formula	GPR
FRDcm	fadh2[m] + fum[c] => fad[m] + succ[c]	OGAPODRAFT_15471
GLPT	tdcoa[c] + glp[c] => h[c] + coa[c] + tglp[c]	OGAPODRAFT_16906
SERSECTRSm	atp[c] + ser_L[c] + tRNASec[c] => ppi[c] + amp[c] + sertrnasec[c]	OGAPODRAFT_16933
SERSECTRS	atp[m] + ser_L[m] + tRNASec[m] => ppi[m] + amp[m] + sertrnasec[m]	OGAPODRAFT_89277
CYSST	cys_L[m] + C15811[m] => ala_L[m] + C15812[m]	OGAPODRAFT_17430
BTNAPOCL	btamp[c] + Apo_carboxylase[c] => amp[c] + btn_cbxl[c]	OGAPODRAFT_15371
GLUAATRANS	5_L_Glutamyl_peptide[c] + Amino_acid[c] <=> pepd[c] + 5L_Gluaa[c]	OGAPODRAFT_16837
RNAUUM	trna[m] <=> tRNAP[m]	OGAPODRAFT_95868 or OGAPODRAFT_50275 or OGAPODRAFT_16186
ALATRS	atp[c] + ala_L[c] + trnaala[c] => ppi[c] + amp[c] + alatrna[c]	OGAPODRAFT_15056
ALATRSm	atp[m] + ala_L[m] + trnaala[m] => ppi[m] + amp[m] + alatrna[m]
CYSTRSm	atp[m] + cys_L[m] + trnacys[m] => ppi[m] + amp[m] + cystrna[m]	OGAPODRAFT_84499
GLNTRAT	h2o[c] + gln_L[c] + atp[c] + glutrnagln[c] => h[c] + pi[c] + glu_L[c] + adp[c] + glntrna[c]	OGAPODRAFT_15123
GLNTRATm	h2o[m] + atp[m] + gln_L[m] + glutrnagln[m] => h[m] + pi[m] + adp[m] + glu_L[m] + glntrna[m]	OGAPODRAFT_93893
GLNTRSm	atp[m] + gln_L[m] + trnagln[m] => ppi[m] + amp[m] + glntrna[m]	OGAPODRAFT_83178
GLYTRSm	atp[m] + gly[m] + trnagly[m] => ppi[m] + amp[m] + glytrna[m]	OGAPODRAFT_97061
PROTRSm	atp[m] + pro_L[m] + trnapro[m] => ppi[m] + amp[m] + protrna[m]	OGAPODRAFT_101483
SERTRSm	atp[m] + ser_L[m] + trnaser[m] => ppi[m] + amp[m] + sertrna[m]	OGAPODRAFT_89277
TRNADMPPT	dmpp[c] + trna[c] => ppi[c] + trna6ipadn[c]	OGAPODRAFT_98709
ARGTRNATR	argtrna[c] + PROTEIN_W[c] => trnaarg[c] + L_Arginyl_protein[c]	OGAPODRAFT_15117
ASPTRNAQL	h2o[c] + gln_L[c] + atp[c] + ASPARTYL_TRNAASN[c] => pi[c] + glu_L[c] + adp[c] + asntrna[c]	OGAPODRAFT_15123	Gene still present
ASPTRNAQLm	h2o[m] + atp[m] + gln_L[m] + ASPARTYL_TRNAASN[m] => pi[m] + adp[m] + glu_L[m] + asntrna[m]	OGAPODRAFT_93893
ARGTRS	atp[c] + arg_L[c] + trnaarg[c] => ppi[c] + amp[c] + argtrna[c]	OGAPODRAFT_17452
ARGTRSm	atp[m] + arg_L[m] + trnaarg[m] => ppi[m] + amp[m] + argtrna[m]	OGAPODRAFT_17452
ASNTRS	atp[c] + asn_L[c] + trnaasn[c] => ppi[c] + amp[c] + asntrna[c]	OGAPODRAFT_83037
ASNTRSm	atp[m] + asn_L[m] + trnaasn[m] => ppi[m] + amp[m] + asntrna[m]	OGAPODRAFT_9261
ASPTRS	atp[c] + asp_L[c] + trnaasp[c] => ppi[c] + amp[c] + asptrna[c]	OGAPODRAFT_103693
ASPTRSm	atp[m] + asp_L[m] + trnaasp[m] => ppi[m] + amp[m] + asptrna[m]	OGAPODRAFT_77218
CYSTRS	atp[c] + cys_L[c] + trnacys[c] => ppi[c] + amp[c] + cystrna[c]	OGAPODRAFT_84499
FMETTRSm	10fthf[m] + mettrna[m] => h[m] + thf[m] + fmettrna[m]	OGAPODRAFT_77014
GLNTRS	gln_L[c] + atp[c] + trnagln[c] => ppi[c] + amp[c] + glntrna[c]	OGAPODRAFT_83178
GLUTRS	glu_L[c] + atp[c] + trnaglu[c] => ppi[c] + amp[c] + glutrna[c]	OGAPODRAFT_89468
GLUTRSm	atp[m] + glu_L[m] + trnaglu[m] => ppi[m] + amp[m] + glutrna[m]	OGAPODRAFT_15545
GLYTRS	atp[c] + gly[c] + trnagly[c] => ppi[c] + amp[c] + glytrna[c]	OGAPODRAFT_97061
HISTRS	atp[c] + his_L[c] + trnahis[c] => ppi[c] + amp[c] + histrna[c]	OGAPODRAFT_76562
HISTRSm	atp[m] + his_L[m] + trnahis[m] => ppi[m] + amp[m] + histrna[m]	OGAPODRAFT_76562
ILETRS	atp[c] + ile_L[c] + trnaile[c] => ppi[c] + amp[c] + iletrna[c]	OGAPODRAFT_77713
ILETRSm	atp[m] + ile_L[m] + trnaile[m] => ppi[m] + amp[m] + iletrna[m]	OGAPODRAFT_17385
LEUTRS	atp[c] + leu_L[c] + trnaleu[c] => ppi[c] + amp[c] + leutrna[c]	OGAPODRAFT_92907
LEUTRSm	atp[m] + leu_L[m] + trnaleu[m] => ppi[m] + amp[m] + leutrna[m]	OGAPODRAFT_16856
LYSTRS	atp[c] + lys_L[c] + trnalys[c] => ppi[c] + amp[c] + lystrna[c]	OGAPODRAFT_17228
LYSTRSm	atp[m] + lys_L[m] + trnalys[m] => ppi[m] + amp[m] + lystrna[m]	OGAPODRAFT_15935
METTRS	atp[c] + met_L[c] + trnamet[c] => ppi[c] + amp[c] + mettrna[c]	OGAPODRAFT_84152
METTRSm	atp[m] + met_L[m] + trnamet[m] => ppi[m] + amp[m] + mettrna[m]	OGAPODRAFT_100743
PHETRS	atp[c] + phe_L[c] + trnaphe[c] => ppi[c] + amp[c] + phetrna[c]	OGAPODRAFT_78243 and OGAPODRAFT_17557
PHETRSm	atp[m] + phe_L[m] + trnaphe[m] => ppi[m] + amp[m] + phetrna[m]	OGAPODRAFT_83433
PROTRS	atp[c] + pro_L[c] + trnapro[c] => ppi[c] + amp[c] + protrna[c]	OGAPODRAFT_39276 or OGAPODRAFT_101483
SERTRS	atp[c] + ser_L[c] + trnaser[c] => ppi[c] + amp[c] + sertrna[c]	OGAPODRAFT_89277 or OGAPODRAFT_16933
THRTRS	atp[c] + thr_L[c] + trnathr[c] => ppi[c] + amp[c] + thrtrna[c]	OGAPODRAFT_88455
THRTRSm	atp[m] + thr_L[m] + trnathr[m] => ppi[m] + amp[m] + thrtrna[m]	OGAPODRAFT_16768
TRPTRS	atp[c] + trp_L[c] + trnatrp[c] => ppi[c] + amp[c] + trptrna[c]	OGAPODRAFT_94663
TRPTRSm	atp[m] + trp_L[m] + trnatrp[m] => ppi[m] + amp[m] + trptrna[m]	OGAPODRAFT_99128
TYRTRS	atp[c] + tyr_L[c] + trnatyr[c] => ppi[c] + amp[c] + tyrtrna[c]	OGAPODRAFT_76106
TYRTRSm	atp[m] + tyr_L[m] + trnatyr[m] => ppi[m] + amp[m] + tyrtrna[m]	OGAPODRAFT_17116
VALTRS	atp[c] + val_L[c] + trnaval[c] => ppi[c] + amp[c] + valtrna[c]	OGAPODRAFT_15741
VALTRSm	atp[m] + val_L[m] + trnaval[m] => ppi[m] + amp[m] + valtrna[m]	OGAPODRAFT_15741
TRNAALAMET	trnaala[m] + amet[m] <=> ahcys[m] + tRNAn2mgua[m]	OGAPODRAFT_16186
TRNAGUAMETc	amet[c] + tRNA_gua[c] <=> ahcys[c] + tRNAn2mgua[c]	OGAPODRAFT_16186
TRNAGUAMETm	amet[m] + tRNA_gua[m] <=> ahcys[m] + tRNAn2mgua[m]	OGAPODRAFT_16186
TRNAPSURI	tRNA_uri[c] <=> tRNA_psuri[c]	OGAPODRAFT_82848 or OGAPODRAFT_16247 or OGAPODRAFT_83994 or OGAPODRAFT_93590 or OGAPODRAFT_94058
TRNAPSURIm	tRNA_uri[m] <=> tRNA_psuri[m]	OGAPODRAFT_95868 or OGAPODRAFT_50275
TRNADHUS	h[c] + nadph[c] + uri[c] => nadp[c] + 34_dihydrouridine[c]	OGAPODRAFT_15863 or OGAPODRAFT_17115
AMID	h2o[c] + 4gudbd[c] => nh4[c] + 4gudbutn[c]	OGAPODRAFT_15123 or OGAPODRAFT_10662
NTRLASE2	2 h2o[c] + aprop[c] => nh4[c] + ala_L[c]	OGAPODRAFT_96493 or OGAPODRAFT_75262	OGAPODRAFT_96493 still present
NTRLASE3	2 h2o[c] + acybut[c] => nh4[c] + glu_L[c]	OGAPODRAFT_96493 or OGAPODRAFT_75262	OGAPODRAFT_96493 still present
NTRLASE	2 h2o[c] + ind3acnl[c] => nh4[c] + ind3ac[c]	OGAPODRAFT_96493 or OGAPODRAFT_75262	OGAPODRAFT_96493 still present

## Sheet: New Genes
New genes added based on added reactions.
Gene	UniProt ID	Gene function
OGAPODRAFT_12856	uniprot:A0A1B7SKA6	beta-glucosidase activity	ABGS
OGAPODRAFT_15968	uniprot:A0A1B7SN85	beta-glucosidase activity	ABGS
OGAPODRAFT_99963	uniprot:A0A1B7SFX2	A_deaminase﻿	ADA
OGAPODRAFT_46930	uniprot:A0A1B7SL34	Cytidine_deaminase-like	ADA
OGAPODRAFT_96086	uniprot:A0A1B7SBX1	Uncharacterized protein	ADA
OGAPODRAFT_16407	uniprot:A0A1B7SG67	Adenine deaminase	ADA
OGAPODRAFT_52693	uniprot:A0A1B7SAK2	Agmatinase	AGMT
OGAPODRAFT_75778	uniprot:A0A1B7SID3	A_deaminase	ADA
OGAPODRAFT_100799	uniprot:A0A1B7SHH8	Dihydroxyacetone kinase	AGPT
OGAPODRAFT_50813	uniprot:A0A1B7SDP7	glycerone kinase activity	AGPT
OGAPODRAFT_95129	uniprot:A0A1B7SFT6	Putative aminotransferase	AMAOTr
OGAPODRAFT_83869	uniprot:A0A1B7SBX8	Transaminase	AMAOTr
OGAPODRAFT_94022	uniprot:A0A1B7SGF2	AB_hydrolase	AMPTASEPG
OGAPODRAFT_96493	uniprot:A0A1B7SPB6	Hydrolase NIT2	BUPN
OGAPODRAFT_15971	uniprot:A0A1B7SI21	AB hydrolase-1	AMPTASEPG
OGAPODRAFT_15360	uniprot:A0A1B7SQF2	Maltase	APGSDmt	APGSDmz	APGSDpt	APGSDtn
OGAPODRAFT_15259	uniprot:A0A1B7SPX3	Aldo/keto_reductase	ARABR2	GNADPXRT	GNADXRT
OGAPODRAFT_47736	uniprot:A0A1B7SKD6	Hydantoinase/dihydroPyrase	DHPD
OGAPODRAFT_83235	uniprot:A0A1B7SC58	Peptidase	BUPN
OGAPODRAFT_8172	uniprot:A0A1B7SDJ9	dihydropyrimidinase	DHPD
OGAPODRAFT_17474	uniprot:A0A1B7SBF4	Aldolase_II	FORA
OGAPODRAFT_14111	uniprot:A0A1B7SC76	Aldolase_II	FORA
OGAPODRAFT_94107	uniprot:A0A1B7SGS8	Alpha-amylase	GBEZ
OGAPODRAFT_15858	uniprot:A0A1B7SMH9	Inosine/uridine_hydrolase, cytidine/uridine-specific hydrolase	IRDL
OGAPODRAFT_97665	uniprot:A0A1B7SL80	3-dehydrosphinganine reductase activity	RNADXRT
OGAPODRAFT_40930	uniprot:A0A1B7SFU1	Sphingomy_PDE	SMPDE
OGAPODRAFT_24623	uniprot:A0A1B7SDW5	sorbose reductase	SORRED
OGAPODRAFT_16609	uniprot:A0A1B7SH91	Succinate semialdehyde dehydrogenase	SSADH
OGAPODRAFT_16935	uniprot:A0A1B7SF82	PRK/URK	URIK3	URIK4	URIK5	URIK6	URIK7	URIK8	URIK9
OGAPODRAFT_17038	uniprot:A0A1B7SFV4	Aldo/keto_reductase	usDHG
OGAPODRAFT_15646	uniprot:A0A1B7SLI4	Uncharacterized protein	VPAMTr
OGAPODRAFT_101939	uniprot:A0A1B7SFU2	D-serine dehydratase (AkaD-serineammonia-lyase)
OGAPODRAFT_103143	uniprot:A0A1B7SAZ5	S-adenosyl-L-methionine-dependent methyltransferases	3DH5HPBMTm
OGAPODRAFT_16007	uniprot:A0A1B7SI83	Acyl-CoA N-acyltransferases (Nat)
OGAPODRAFT_16581	uniprot:	S-formylglutathione hydrolase	SFGTH
OGAPODRAFT_22686	uniprot:A0A1B7SPJ5	UPF0067 GAF domain-containing protein YKL069W
OGAPODRAFT_38956	uniprot:A0A1B7SFA6	P-loop containing nucleotidetriphosphatehydrolases
OGAPODRAFT_83574	uniprot:A0A1B7SAG6	Nitrate reductase	NITR
OGAPODRAFT_ 83571	uniprot:A0A1B7SAG2	high affinity nitrate transporter

## Sheet: Literature_Chemostat
Substrate	Exchange	uptake rate (mmol/gCDW/h)	growth rate (/h)	yield (gCDW/gMeOH)	source
Glucose	Ex_glc_D	5.9	0.6		Lehnen et al. (10.1016/j.meteno.2017.07.001)
Methanol	Ex_meoh	2.34375	0.024	0.32	van Dijken et al. (Fig.6)(10.1007/BF00446560)
Methanol	Ex_meoh	2.93561	0.031	0.33	van Dijken et al. (Fig.6)(10.1007/BF00446560)
Methanol	Ex_meoh	4.28571	0.048	0.35	van Dijken et al. (Fig.6)(10.1007/BF00446560)
Methanol	Ex_meoh	5.8277	0.069	0.37	van Dijken et al. (Fig.6)(10.1007/BF00446560)
Methanol	Ex_meoh	6.57895	0.08	0.38	van Dijken et al. (Fig.6)(10.1007/BF00446560)
Methanol	Ex_meoh	9.86842	0.12	0.38	van Dijken et al. (Fig.6)(10.1007/BF00446560)
Methanol	Ex_meoh	14.2857	0.16	0.35	van Dijken et al. (Fig.6)(10.1007/BF00446560)
Glycerol	Ex_glyc	7.12541	0.42	0.64	growth rate: de Koning et al. (10.1007/BF00456710), yield: Moon et al. (10.1385/ABAB:111:2:65)

## Sheet: FSEOF
Results for FSEOF according to Choi et al., 2010
Glucose to Lactate
'methylglyoxal synthase'	'Glucokinase'	'Glucose-6-phosphate isomerase'	'(R)-Lactate permease'	'lactoylglutathione lyase'	'fructose-bisphosphate aldolase'	'hydroxyacylglutathione hydrolase'	'phosphofructokinase'	'H+ diffusion'	'H+ exchange'	'D-Lactate exchange'
0.726	3.593	3.593	0.725	0.726	4.326	0.726	4.326	8.173	7.934	0.726
1.201	3.763	3.763	1.2	1.201	4.476	1.201	4.476	8.451	8.218	1.201
1.675	3.932	3.932	1.674	1.675	4.626	1.675	4.626	8.729	8.502	1.675
2.151	4.102	4.102	2.149	2.151	4.777	2.151	4.777	9.006	8.786	2.151
2.625	4.272	4.272	2.625	2.625	4.927	2.625	4.927	9.284	9.07	2.625
3.1	4.441	4.441	3.1	3.1	5.077	3.1	5.077	9.562	9.354	3.1
3.575	4.611	4.611	3.575	3.575	5.228	3.575	5.228	9.84	9.638	3.575
4.051	4.781	4.781	4.049	4.051	5.378	4.051	5.378	10.117	9.922	4.051
4.525	4.951	4.951	4.524	4.525	5.528	4.525	5.528	10.395	10.206	4.525
5	5.12	5.12	5	5	5.679	5	5.679	10.673	10.49	5
Glucose to Succinate
'Glucokinase'	'HCO3 equilibration reaction'	'succinate transport via proton symport'	'Glucose-6-phosphate isomerase'	'malate/succinate mitochondrial shuttle'	'enolase'	'fructose-bisphosphate aldolase'	'glyceraldehyde-3-phosphate dehydrogenase'	'malate dehydrogenase'	'pyruvate carboxylase'	'phosphofructokinase'	'phosphoglycerate kinase'	'phosphoglycerate mutase'	'pyruvate kinase'	'triose-phosphate isomerase'	'H+ diffusion'	'H+ exchange'	'Succinate exchange'
3.6	5.351	0.725	3.6	0.241	12.094	4.333	12.781	15.19	3.703	4.333	12.78	12.093	11.628	5.724	8.165	8.65	0.726
3.775	5.7	1.2	3.775	0.73	12.31	4.487	12.978	15.321	4.097	4.487	12.977	12.309	11.856	5.841	8.436	9.404	1.201
3.95	6.049	1.674	3.95	1.57	12.526	4.642	13.175	15.452	4.491	4.642	13.174	12.525	12.085	5.958	8.708	10.157	1.675
4.125	6.398	2.149	4.125	2.048	12.742	4.797	13.372	15.584	4.884	4.797	13.371	12.741	12.313	6.075	8.98	10.91	2.151
4.299	6.746	2.625	4.299	2.38	12.958	4.951	13.569	15.715	5.278	4.951	13.568	12.957	12.542	6.191	9.252	11.664	2.625
4.474	7.095	3.1	4.474	2.682	13.173	5.106	13.766	15.846	5.672	5.106	13.765	13.172	12.771	6.308	9.524	12.417	3.1
4.649	7.444	3.575	4.649	3.171	13.389	5.261	13.963	15.978	6.065	5.261	13.962	13.388	12.999	6.425	9.796	13.171	3.575
4.823	7.792	4.049	4.823	3.659	13.605	5.416	14.16	16.109	6.459	5.416	14.159	13.604	13.228	6.542	10.068	13.924	4.051
4.998	8.141	4.524	4.998	4.147	13.821	5.57	14.358	16.24	6.853	5.57	14.357	13.82	13.456	6.658	10.34	14.678	4.525
5.173	8.49	5	5.173	4.635	14.037	5.725	14.555	16.371	7.247	5.725	14.554	14.036	13.685	6.775	10.612	15.431	5
Methanol to Lactate
Methanol lb = -5
'methylglyoxal synthase'	'(R)-Lactate permease'	'lactoylglutathione lyase'	'Dihydroxyacetone kinase'	'fructose-bisphosphate aldolase'	'fructose-bisphosphatase'	'hydroxyacylglutathione hydrolase'	'ribose-5-phosphate isomerase'	'transaldolase'	'transketolase'	'transketolase'	'Dihydroxyacetone synthase'	'Dihydroxyacetone peroxisomal transport'	'Glyceraldehyde 3-phosphate peroxisomal transport'	'xylulose-5-phosphate transport'	'H+ diffusion'	'H+ exchange'	'D-Lactate exchange'	Biomass
0.178753	-0.178753	0.178753	3.29776	-2.43578	2.43578	0.178753	1.00304	-1.02281	-1.02281	-1.03641	3.29776	3.29776	3.29776	3.29776	-0.612404	0.59839	0.178753	0.0624924
0.295867	-0.295867	0.295867	3.34226	-2.43909	2.43909	0.295867	1.02857	-1.04614	-1.04614	-1.05823	3.34226	3.34226	3.34226	3.34226	-0.681334	0.668877	0.295867	0.0555488
0.412981	-0.412981	0.412981	3.38677	-2.4424	2.4424	0.412981	1.0541	-1.06947	-1.06947	-1.08005	3.38677	3.38677	3.38677	3.38677	-0.750265	0.739365	0.412981	0.0486052
0.530094	-0.530094	0.530094	3.43128	-2.44571	2.44571	0.530094	1.07962	-1.0928	-1.0928	-1.10186	3.43128	3.43128	3.43128	3.43128	-0.819195	0.809852	0.530094	0.0416616
0.647208	-0.647208	0.647208	3.47579	-2.44902	2.44902	0.647208	1.10515	-1.11613	-1.11613	-1.12368	3.47579	3.47579	3.47579	3.47579	-0.888126	0.88034	0.647208	0.034718
0.764322	-0.764322	0.764322	3.5203	-2.45232	2.45232	0.764322	1.13067	-1.13946	-1.13946	-1.1455	3.5203	3.5203	3.5203	3.5203	-0.957056	0.950828	0.764322	0.0277744
0.881436	-0.881436	0.881436	3.56481	-2.45563	2.45563	0.881436	1.1562	-1.16279	-1.16279	-1.16732	3.56481	3.56481	3.56481	3.56481	-1.02599	1.02132	0.881436	0.0208308
0.99855	-0.99855	0.99855	3.60932	-2.45894	2.45894	0.99855	1.18173	-1.18612	-1.18612	-1.18914	3.60932	3.60932	3.60932	3.60932	-1.09492	1.0918	0.99855	0.0138872
1.11566	-1.11566	1.11566	3.6528	-2.46123	2.46123	1.11566	1.20725	-1.20945	-1.20945	-1.21096	3.6528	3.6528	3.6528	3.6528	-1.16385	1.16229	1.11566	0.0069436
1.23278	-1.23278	1.23278	3.69833	-2.46556	2.46556	1.23278	1.23278	-1.23278	-1.23278	-1.23278	3.69833	3.69833	3.69833	3.69833	-1.23278	1.23278	1.23278	0
Methanol lb = -10
'methylglyoxal synthase'	'(R)-Lactate permease'	'lactoylglutathione lyase'	'Dihydroxyacetone kinase'	'fructose-bisphosphate aldolase'	'fructose-bisphosphatase'	'hydroxyacylglutathione hydrolase'	'ribose-5-phosphate isomerase'	'transaldolase'	'transketolase'	'transketolase'	'Dihydroxyacetone synthase'	'Dihydroxyacetone peroxisomal transport'	'Glyceraldehyde 3-phosphate peroxisomal transport'	'xylulose-5-phosphate transport'	'H+ diffusion'	'H+ exchange'	'D-Lactate exchange'	Biomass
0.380142	-0.380142	0.380142	6.99356	-5.16046	5.16046	0.380142	2.13311	-2.17515	-2.17515	-2.20406	6.99356	6.99356	6.99356	6.99356	-1.30236	1.27256	0.380142	0.132898
0.6292	-0.6292	0.6292	7.09038	-5.16967	5.16967	0.6292	2.18739	-2.22476	-2.22476	-2.25046	7.09038	7.09038	7.09038	7.09038	-1.44895	1.42246	0.6292	0.118132
0.878258	-0.878258	0.878258	7.18721	-5.17888	5.17888	0.878258	2.24168	-2.27437	-2.27437	-2.29686	7.18721	7.18721	7.18721	7.18721	-1.59554	1.57236	0.878258	0.103365
1.12732	-1.12732	1.12732	7.28404	-5.18808	5.18808	1.12732	2.29596	-2.32399	-2.32399	-2.34326	7.28404	7.28404	7.28404	7.28404	-1.74213	1.72226	1.12732	0.088599
1.37637	-1.37638	1.37637	7.38087	-5.19729	5.19729	1.37637	2.35024	-2.3736	-2.3736	-2.38966	7.38087	7.38087	7.38087	7.38087	-1.88872	1.87216	1.37637	0.0738325
1.62543	-1.62543	1.62543	7.47769	-5.2065	5.2065	1.62543	2.40453	-2.42321	-2.42321	-2.43606	7.47769	7.47769	7.47769	7.47769	-2.03531	2.02206	1.62543	0.059066
1.87449	-1.87449	1.87449	7.57452	-5.21571	5.21571	1.87449	2.45881	-2.47283	-2.47283	-2.48246	7.57452	7.57452	7.57452	7.57452	-2.1819	2.17196	1.87449	0.0442995
2.12355	-2.12355	2.12355	7.67135	-5.22492	5.22492	2.12355	2.5131	-2.52244	-2.52244	-2.52887	7.67135	7.67135	7.67135	7.67135	-2.32849	2.32186	2.12355	0.029533
2.37261	-2.37261	2.37261	7.76817	-5.23413	5.23413	2.37261	2.56738	-2.57205	-2.57205	-2.57527	7.76817	7.76817	7.76817	7.76817	-2.47508	2.47177	2.37261	0.0147665
2.62167	-2.62167	2.62167	7.865	-5.24333	5.24333	2.62167	2.62167	-2.62167	-2.62167	-2.62167	7.865	7.865	7.865	7.865	-2.62167	2.62167	2.62167	0
Methanol to Succinate
Methanol lb = -5
'HCO3 equilibration reaction'	'succinate transport via proton symport'	'succinate dehydrogenase (ubiquinone-6), mitochondrial'	'malate/succinate mitochondrial shuttle'	'Dihydroxyacetone kinase'	'enolase'	'fumarase, mitochondrial'	'glyceraldehyde-3-phosphate dehydrogenase'	'pyruvate carboxylase'	'phosphoglycerate kinase'	'phosphoglycerate mutase'	'pyruvate kinase'	'ribose-5-phosphate isomerase'	'transaldolase'	'transketolase'	'transketolase'	'triose-phosphate isomerase'	'Dihydroxyacetone synthase'	'Dihydroxyacetone peroxisomal transport'	'Glyceraldehyde 3-phosphate peroxisomal transport'	'xylulose-5-phosphate transport'	'H+ diffusion'	'H+ exchange'	'Succinate exchange'	Biomass
0.479706	-0.173922	-0.167442	0.145705	3.27406	0.644096	-0.145706	0.681937	0.383638	-0.681937	-0.644096	0.616904	0.998213	-1.01798	-1.01798	-1.03158	0.853506	3.27406	3.27406	3.27406	3.27406	-0.607573	0.76748	0.173922	0.0624924
0.559679	-0.28787	-0.28211	0.262789	3.3101	0.705803	-0.262789	0.739439	0.474285	-0.739439	-0.705803	0.681632	1.02057	-1.03815	-1.03815	-1.05023	0.891946	3.3101	3.3101	3.3101	3.3101	-0.673338	0.948751	0.28787	0.0555488
0.639652	-0.401819	-0.396779	0.379873	3.34613	0.76751	-0.379873	0.796942	0.564932	-0.796942	-0.76751	0.746361	1.04293	-1.05831	-1.05831	-1.06888	0.930385	3.34613	3.34613	3.34613	3.34613	-0.739103	1.13002	0.401819	0.0486052
0.719624	-0.515768	-0.511448	0.496957	3.38217	0.829217	-0.496957	0.854444	0.655579	-0.854444	-0.829217	0.811089	1.0653	-1.07847	-1.07847	-1.08754	0.968824	3.38217	3.38217	3.38217	3.38217	-0.804868	1.31129	0.515768	0.0416616
0.799597	-0.629716	-0.626116	0.61404	3.4182	0.890924	-0.614041	0.911947	0.746225	-0.911947	-0.890924	0.875818	1.08766	-1.09864	-1.09864	-1.10619	1.00726	3.4182	3.4182	3.4182	3.4182	-0.870634	1.49256	0.629716	0.034718
0.879569	-0.743665	-0.740785	0.731124	3.45424	0.952631	-0.731124	0.969449	0.836872	-0.969449	-0.952631	0.940546	1.11002	-1.1188	-1.1188	-1.12485	1.0457	3.45424	3.45424	3.45424	3.45424	-0.936399	1.67384	0.743665	0.0277744
0.959542	-0.857614	-0.855454	0.848208	3.49027	1.01434	-0.848208	1.02695	0.927519	-1.02695	-1.01434	1.00527	1.13238	-1.13897	-1.13897	-1.1435	1.08414	3.49027	3.49027	3.49027	3.49027	-1.00216	1.85511	0.857614	0.0208308
1.03951	-0.971562	-0.970122	0.965292	3.52631	1.07605	-0.965292	1.08445	1.01817	-1.08445	-1.07605	1.07	1.15474	-1.15913	-1.15913	-1.16215	1.12258	3.52631	3.52631	3.52631	3.52631	-1.06793	2.03638	0.971562	0.0138872
1.11949	-1.08551	-1.08479	1.08238	3.56234	1.13775	-1.08238	1.14196	1.10881	-1.14196	-1.13775	1.13473	1.1771	-1.1793	-1.1793	-1.18081	1.16102	3.56234	3.56234	3.56234	3.56234	-1.13369	2.21765	1.08551	0.0069436
1.19946	-1.19946	-1.19946	1.19946	3.59838	1.19946	-1.19946	1.19946	1.19946	-1.19946	-1.19946	1.19946	1.19946	-1.19946	-1.19946	-1.19946	1.19946	3.59838	3.59838	3.59838	3.59838	-1.19946	2.39892	1.19946	0
Methanol lb = -10
'HCO3 equilibration reaction'	'succinate transport via proton symport'	'succinate dehydrogenase (ubiquinone-6), mitochondrial'	'malate/succinate mitochondrial shuttle'	'enolase'	'fumarase, mitochondrial'	'glyceraldehyde-3-phosphate dehydrogenase'	'pyruvate carboxylase'	'phosphoglycerate kinase'	'phosphoglycerate mutase'	'pyruvate kinase'	'ribose-5-phosphate isomerase'	'transaldolase'	'transketolase'	'triose-phosphate isomerase'	'H+ diffusion'	'H+ exchange'	'Succinate exchange'	Biomass
1.01499	-0.3625	-0.348673	0.302291	1.36577	-0.302292	1.44651	0.809997	-1.44651	-1.36577	1.30774	2.12139	-2.16357	-2.16357	1.81261	-1.28783	1.62043	0.3625	0.133347
1.18167	-0.6	-0.587674	0.546326	1.49438	-0.546327	1.56636	0.998929	-1.56636	-1.49438	1.44266	2.16799	-2.2056	-2.2056	1.89273	-1.42491	1.99825	0.6	0.118875
1.34836	-0.8375	-0.826674	0.79036	1.62299	-0.790361	1.68621	1.18786	-1.68621	-1.62299	1.57757	2.2146	-2.24763	-2.24763	1.97285	-1.56198	2.37606	0.8375	0.104403
1.51504	-1.075	-1.06568	1.03439	1.75161	-1.0344	1.80606	1.37679	-1.80606	-1.75161	1.71248	2.26121	-2.28965	-2.28965	2.05296	-1.69905	2.75388	1.075	0.0899303
1.68173	-1.3125	-1.30468	1.27843	1.88022	-1.27843	1.92592	1.56573	-1.92592	-1.88022	1.84739	2.30781	-2.33168	-2.33168	2.13308	-1.83612	3.1317	1.3125	0.075458
1.84841	-1.55	-1.54368	1.52246	2.00884	-1.52246	2.04577	1.75466	-2.04577	-2.00884	1.9823	2.35442	-2.37371	-2.37371	2.2132	-1.9732	3.50952	1.55	0.0609856
2.0151	-1.7875	-1.78268	1.7665	2.13745	-1.7665	2.16562	1.94359	-2.16562	-2.13745	2.11721	2.40102	-2.41574	-2.41574	2.29332	-2.11027	3.88734	1.7875	0.0465133
2.18178	-2.025	-2.02168	2.01053	2.26607	-2.01053	2.28547	2.13253	-2.28547	-2.26607	2.25212	2.44763	-2.45776	-2.45776	2.37343	-2.24734	4.26516	2.025	0.0320409
2.34847	-2.2625	-2.26068	2.25457	2.39468	-2.25457	2.40532	2.32146	-2.40532	-2.39468	2.38704	2.49423	-2.49979	-2.49979	2.45355	-2.38441	4.64297	2.2625	0.0175686
2.5	-2.5	-2.5	2.5	2.5	-2.5	2.5	2.5	-2.5	-2.5	2.5	2.5	-2.5	-2.5	2.5	-2.5	5	2.5	0
